# Supplementary material for: Therapeutic mitigation of measles-like immune amnesia and exacerbated disease after prior respiratory virus infections in ferrets
Source: Nat Commun. 2024 Feb 8;15:1189. doi: 10.1038/s41467-024-45418-5 (PMC10853234; doi:10.1038/s41467-024-45418-5)
Supplement: Supplementary file 5 — Supplementary Data 2 [file 41467_2024_45418_MOESM5_ESM.csv]

Animal	Group	Days post CDV	Escherichia coli	Neisseria zoodegmatis	Cutibacterium acnes	Klebsiella pneumoniae	uncultured bacterium	Methylobacterium terrae	Haemophilus parahaemolyticus	Cutibacterium granulosum	Malassezia restricta	Delftia acidovorans	Staphylococcus pseudintermedius	Pseudomonas stutzeri	Staphylococcus aureus	Moraxella osloensis	Porphyromonas cangingivalis	Acinetobacter johnsonii	Glaesserella sp. 15-184	Staphylococcus epidermidis	Methanothermus fervidus	Cardiobacterium hominis	Acinetobacter lwoffii	Faecalibaculum rodentium	Pseudomonas putida	Pantoea agglomerans	Glaesserella parasuis	Streptococcus oralis	Bacillus subtilis	Raphanus sativus	Neisseria weaveri	Capnocytophaga canimorsus	uncultured organism	uncultured fungus	Methylobacterium brachiatum	Terriglobus roseus	Prevotella scopos	Otariodibacter oris	Kocuria indica	Encyonema silesiacum	Hymenobacter sedentarius	Vespertiliibacter pulmonis	Pseudopithomyces diversisporus	Bosea sp. AS-1	Pseudomonas aeruginosa	Beijerinckia indica	Escherichia fergusonii	Proteus mirabilis	Rodentibacter pneumotropicus
CDV/Flu.1	CDV/Flu	-28	1.0002851		13.0037061		29.0082674		2.0005702		1.0002851	4.0011403	1.0002851	1.0002851	2.0005702	1.0002851	12.003421		3.0008552		3.0008552						16.0045613						3.0008552		1.0002851		1.0002851	2.0005702			1.0002851	5.0014254							276.0786824
CDV/Flu.2	CDV/Flu	-28	8.0024087	4.0012044	24.0072262	2.0006022	68.0204742	4.0012044	10.0030109	1.0003011		4.0012044		8.0024087	1.0003011	10.0030109	660.1987198	4.0012044	98.0295069	5.0015055	1.0003011						159.0478734		1.0003011			1.0003011	11.003312	1.0003011	1.0003011		9.0027098	19.0057207			2.0006022	83.0249905			2.0006022			1.0003011	6887.073009
CDV/Flu.3	CDV/Flu	-28	28.0085426		239.0729172	4.0012204	262.0799344	1.0003051	16.0048815	2.0006102	17.0051866	22.006712	1.0003051	18.0054917	1.0003051	111.0338653	620.1891577	9.0027458	35.0106783	62.0189158	7.0021357				1.0003051		75.022882	4.0012204	2.0006102			3.0009153	87.0265431	5.0015255	7.0021357	2.0006102	5.0015255	11.003356	1.0003051	3.0009153	1.0003051	23.0070171						1.0003051	3287.002536
CDV/Flu.4	CDV/Flu	-28	4.0012004		8.0024007		44.013204	1.0003001	2.0006002	1.0003001		4.0012004		4.0012004		8.0024007	123.0369111		6.0018005	6.0018005	1.0003001						15.0045014	3.0009003				1.0003001	2.0006002	1.0003001				5.0015005	1.0003001			10.0030009							843.2529759
CDV/Flu.5	CDV/Flu	-28	2.0005702	6.0017105	29.0082674	1.0002851	107.0305037	2.0005702	2.0005702			7.0019956		3.0008552	2.0005702	37.010548	320.091226	1.0002851	1.0002851	9.0025657	1.0002851				1.0002851		11.0031359						7.0019956	2.0005702	2.0005702	1.0002851	1.0002851	1.0002851	1.0002851			3.0008552							1100.313589
CDV/Flu.6	CDV/Flu	-28	9.0025567	2.0005682	20.0056816		38.0107951	4.0011363	1.0002841	1.0002841	1.0002841	3.0008522	1.0002841	4.0011363	1.0002841	20.0056816	24.0068179		4.0011363	3.0008522	5.0014204						4.0011363						1.0002841				1.0002841	1.0002841				3.0008522			1.0002841				90.0255673
CDV/Flu.7	CDV/Flu	-28	36.0105151	197.0575408	171.0499466	1.0002921	512.1495477	46.0134359	86.0251193	2.0005842	14.0040892	62.0181093		26.0075942	5.0014604	115.0335898	6876.007794	1.0002921	665.1942367	51.0148963		4.0011683	2.0005842		4.0011683		1155.337359	35.010223	1.0002921		27.0078863	33.0096388	22.0064259	11.0032129	12.003505		5.0014604	157.0458574	2.0005842	3.0008763		352.102814			2.0005842				35339.31908
CDV/Flu.8	CDV/Flu	-28	31.0088065	15.0042612	443.1258477	1.0002841	357.1014168	7.0019886	91.0258513		14.0039771	46.0130677	2.0005682	30.0085224	4.0011363	36.0102269	321.0911899	6.0017045	2012.57157	31.0088065		1.0002841	1.0002841		1.0002841	5.0014204	1789.50822	9.0025567			8.0022726	8.0022726	12.003409	17.0048294	6.0017045		1.0002841	454.1289726	3.0008522	4.0011363		277.0786903		1.0002841	3.0008522		1.0002841	5.0014204	1318.374418
CDV/Flu.9	CDV/Flu	-28	2615.789969	4.0012084	25.0075523	9.0027188	322.0972734	4.0012084		2.0006042	4.0012084	9.0027188		3.0009063	2.0006042	51.0154067	63.0190317		41.0123857	23.0069481	1.0003021		1.0003021				91.0274903	2.0006042	2.0006042			2.0006042	2.0006042		7.0021146			11.003323			1.0003021	26.0078544							131.039574
CDV/Flu.10	CDV/Flu	-28	103.0348258	10.0033811	94.0317827		90.0304303	2.0006762	38.0128483		1.0003381	6.0020287		92.0311065	5.0016906	16.0054098	24.0081147	2.0006762	482.1629711	2.0006762	2.0006762				1.0003381		1317.445297	1.0003381			1.0003381	2.0006762	3.0010143	1.0003381		3.0010143		115.0388831		3.0010143		234.0791187						6.0020287	634.2143645
CDV/Flu.11	CDV/Flu	-28	17208.7343	54.0117205	92.0199683	6.0013023	274.0594709	3.0006511	148.032123	5.0010852	9.0019534	36.0078137	3.0006511	10.0021705	5.0010852	22.004775	2456.533068	5.0010852	572.1241509	8.0017364	3.0006511	3.0006511			1.000217	3.0006511	1266.274782	44.0095501	1.000217		2.0004341	39.0084648	25.0054262		3.0006511		31.0067285	245.0531765	1.000217	5.0010852	10.0021705	603.1308794			71.0154103		4.0008682	805.1747229	22605.90548
CDV/Flu.12	CDV/Flu	-28	88.032484	51.0188259	33.0121815		109.0402358	5.0018457	4.0014765	2.0007383	5.0018457	7.002584		13.0047988	4.0014765	11.0040605	15.005537	1.0003691	62.0228864	27.0099667	5.0018457		1.0003691		2.0007383		52.0191951				12.0044296		6.0022148	1.0003691	15.005537	1.0003691		6.0022148	1.0003691			15.005537			1.0003691			5.0018457	401.1480236
CDV/Flu.13	CDV/Flu	-28	57.0178466	9.0028179	33.0103322	1.0003131	48.0150287		2.0006262			3.0009393		2.0006262	1.0003131	5.0015655	51.015968		26.0081405	4.0012524	1.0003131				1.0003131		37.0115846				2.0006262	5.0015655	2.0006262		4.0012524			7.0021917				17.0053227						4.0012524	1757.550113
CDVonly.1	CDV only	-28	58.0160705	3.0008312	17.0047103	3.0008312	71.0196724	1.0002771	6.0016625	2.0005542		8.0022166		9.0024937	1.0002771	13.003602	5.0013854	1.0002771	16.0044332	14.0038791	1.0002771						26.007204					2.0005542	1.0002771	2.0005542	3.0008312	2.0005542		8.0022166		1.0002771	2.0005542	13.003602							115.0318638
CDVonly.2	CDV only	-28	18.0052575	1.0002921	42.0122676	5.0014604	48.0140201	1.0002921	5.0014604	1.0002921	2.0005842	17.0049654	1.0002921	3.0008763	6.0017525	6.0017525	3.0008763		39.0113913	4.0011683		3.0008763			1.0002921	1.0002921	73.0213222					4.0011683	2.0005842	1.0002921	2.0005842			13.0037971	4.0011683			27.0078863			1.0002921				475.1387405
CDVonly.4	CDV only	-28	32.0125169	4.0015646	132.0516322	3.0011735	322.1259512	5.0019558	37.0144727	5.0019558	5.0019558	27.0105611		25.0097788	10.0039115	42.0164284	15941.23302	2.0007823	208.0813598	10.0039115	4.0015646	1.0003912			3.0011735	1.0003912	267.1044378	22.0086054	3.0011735			32.0125169	60.0234692	8.0031292	11.0043027		13.005085	79.0309011		10.0039115	1.0003912	85.033248			3.0011735			8.0031292	12407.85147
CDV/Flu.1	CDV/Flu	-10	13.0043044	14.0046355	226.0748308	1.0003311	206.0682086	4.0013244	12.0039733	13.0043044	15.0049666	33.0109266	3.0009933	29.0096022	1.0003311	31.0102644	33.0109266	3.0009933	57.0188732	107.0354287	5.0016555	1.0003311			2.0006622		86.0284754				2.0006622	1.0003311	9.00298	2.0006622	1.0003311		3.0009933	18.00596		5.0016555		24.0079466						1.0003311	1072.35495
CDV/Flu.2	CDV/Flu	-10	37.0091783	3.0007442	90.0223255	3.0007442	263.0652402	7.0017364	6.0014884	2.0004961	10.0024806	40.0099225	2.0004961	17.004217	6.0014884	109.0270387	116.0287751	2.0004961	20.0049612	12.0029767	9.0022326	1.0002481					45.0111628	3.0007442	1.0002481		1.0002481		23.0057054	4.0009922	4.0009922	4.0009922	1.0002481	2.0004961	5.0012403	2.0004961		15.0037209			1.0002481				1298.321984
CDV/Flu.3	CDV/Flu	-10	19.0046181	97.0235767	566.1375714	5.0012153	359.0872582	15.0036459	14.0034028	50.012153	17.004132	35.0085071		28.0068057	1.0002431	67.016285	605.1470507	6.0014584	142.0345144	278.0675704	2.0004861		54.0131252		1.0002431	1.0002431	268.0651398	9.0021875	4.0009722		9.0021875	47.0114238	27.0065626	8.0019445	13.0031598	1.0002431	4.0009722	39.0094793		17.004132	2.0004861	91.0221184						3.0007292	7591.844818
CDV/Flu.4	CDV/Flu	-10	240.0785057	5.0016355	14.0045795	2.0006542	75.024533		7.0022897	4.0013084	3.0009813	7.0022897		5.0016355	7.0022897	6.0019626	85.0278041		34.0111216	9.002944							44.0143927	2.0006542		2.0006542		2.0006542	3.0009813	1.0003271		4.0013084		7.0022897	2.0006542			17.0055608			1.0003271				1664.544306
CDV/Flu.5	CDV/Flu	-10	224.0766342	11.0037633	92.0314748	4.0013685	128.043791	3.0010264	17.005816	1.0003421	2.0006842	13.0044475		13.0044475		46.0157374	27.0092372		62.0212113	14.0047896	4.0013685	1.0003421				1.0003421	157.0537124	1.0003421				5.0017106	8.0027369	6.0020527				15.0051318			1.0003421	51.017448			3.0010264			5.0017106	636.2175864
CDV/Flu.6	CDV/Flu	-10	31.0118465	31.0118465	38.0145215		148.0565576		5.0019107	2.0007643	2.0007643	13.0049679		23.0087894	3.0011464	28.0107001	67.0256038	2.0007643	21.0080251	11.0042036	4.0015286						43.0164323	1.0003821		1.0003821		30.0114644	3.0011464	4.0015286				10.0038215		3.0011464		19.0072608			1.0003821				903.3450778
CDV/Flu.7	CDV/Flu	-10	18.0051135	76.0215901	56.0159085		328.0931785		117.0332374		7.0019886	29.0082383	2.0005682	15.0042612	2.0005682	43.0122155	847.2406163	5.0014204	880.249991	11.0031249		9.0025567	1.0002841		2.0005682	1.0002841	1720.488619	28.0079543			4.0011363	101.0286921	20.0056816	2.0005682	7.0019886		8.0022726	216.0613614		6.0017045		660.1874932			52.0147722		3.0008522	98.0278399	36882.47462
CDV/Flu.8	CDV/Flu	-10	6.0020647	88.0302824	27.0092912		43.0147971	2.0006882	131.0450795		2.0006882	2.0006882		2.0006882		6.0020647	6.0020647	1.0003441	1538.529254	1.0003441		3.0010324			3.0010324	3.0010324	2154.741231	2.0006882			9.0030971	50.0172059	3.0010324	1.0003441	1.0003441			739.2543035				953.3279448					1.0003441	6.0020647	878.3021359
CDV/Flu.9	CDV/Flu	-10	3.0011795	11.0043247	12.0047179		33.0129741	11.0043247	19.0074699		3.0011795	2.0007863		2.0007863	4.0015726	3.0011795	5.0019658	2.0007863	242.0951434	2.0007863	1.0003932	1.0003932	2.0007863		2.0007863		206.0809898					7.0027521	2.0007863	1.0003932	5.0019658			45.017692	1.0003932	2.0007863		91.0357771						1.0003932	140.0550416
CDV/Flu.10	CDV/Flu	-10	6.0021127	2.0007042	14.0049297		22.0077467		2.0007042	5.0017606	2.0007042	1.0003521			1.0003521	5.0017606	4.0014085		68.0239444	7.0024649					4.0014085		75.0264093	1.0003521			1.0003521	5.0017606	5.0017606					16.005634				34.0119722							569.2003585
CDV/Flu.11	CDV/Flu	-10	19.0062721	7.0023108	108.0356518		81.0267388	5.0016505	6.0019807	2.0006602	5.0016505	11.0036312		6.0019807		8.0026409	25.0082527	3.0009903	88.0290496	196.0647014	5.0016505				4.0013204		123.0406034	1.0003301			1.0003301	1.0003301		1.0003301				19.0062721	1.0003301	1.0003301	1.0003301	42.0138646		2.0006602	2.0006602				797.2630968
CDV/Flu.12	CDV/Flu	-10	26.0094414	10.0036313	76.027598	3.0010894	329.1194704	22.0079889	19.0068995	5.0018157	6.0021788	49.0177935	2.0007263	44.0159778	7.0025419	80.0290505	1.0003631	5.0018157	130.0472071	87.0315925	7.0025419	1.0003631	1.0003631	2.0007263	2.0007263	2.0007263	116.0421233	12.0043576	3.0010894			1.0003631	7.0025419	3.0010894	31.0112571	1.0003631		28.0101677	4.0014525	13.0047207	3.0010894	95.0344975			1.0003631				41.0148884
CDV/Flu.13	CDV/Flu	-10	5.0013454	5.0013454	22.0059196	1.0002691	28.007534	2.0005381	24.0064577			9.0024217		2.0005381	3.0008072	6.0016144	1.0002691		176.0473567	3.0008072	1.0002691						207.055698	3.0008072			1.0002691	5.0013454	1.0002691		3.0008072			39.0104938		3.0008072		81.0217949						1.0002691	43.0115701
CDVonly.1	CDV only	-10	12.0048139	61.0244708	34.0136395	3.0012035	176.0706043		119.0477381		3.0012035	21.0084244	2.0008023	25.010029	9.0036104	9.0036104	34265.74056	6.002407	525.2106095	12.0048139	4.0016046	11.0044128		1.0004012	2.0008023		1101.441678	15.0060174	2.0008023		14.0056163	192.0770229	7.0028081	1.0004012	34.0136395		7.0028081	264.1059065		6.002407	5.0020058	348.139604			30.0120348			10.0040116	15579.24728
CDVonly.2	CDV only	-10	5.0011052	3.0006631	17.0037578		37.0081788		6.0013263		1.000221	2.0004421		2.0004421	3.0006631	7.0015473	503.1111876		12.0026526		1.000221						46.0101682				1.000221	2.0004421	2.0004421	1.000221				12.0026526		1.000221		19.0041999							342.0755987
CDVonly.3	CDV only	-10	4.0010683	32.0085463	8.0021366		130.0347193	1.0002671	46.0122853		2.0005341		1.0002671	4.0010683	2.0005341	3.0008012	11980.19871		240.0640971	6.0016024		8.0021366	1.0002671	2.0005341	1.0002671	2.0005341	393.104959	10.0026707			3.0008012	68.0181608	11.0029378				3.0008012	76.0202974			1.0002671	125.0333839			2.0005341				63963.07814
CDVonly.4	CDV only	-10				1.0004022	16.0064346		3.0012065		3.0012065	4.0016086			1.0004022	1.0004022	106.0426291		7.0028151	1.0004022	1.0004022						8.0032173	1.0004022				1.0004022			4.0016086		1.0004022	3.0012065				4.0016086			1.0004022			1.0004022	414.1664949
CDVonly.5	CDV only	-10	2.0005782		1.0002891		20.0057817		1.0002891			3.0008673		1.0002891	2.0005782	4.0011563	57.0164778		2.0005782	3.0008673					3.0008673		7.0020236	2.0005782					3.0008673				1.0002891	2.0005782				1.0002891			1.0002891			1.0002891	164.0474097
CDVonly.6	CDV only	-10	8.0026649		4.0013324		168.0559626		34.0113258		1.0003331	5.0016656		7.0023318	2.0006662	3.0009993	7497.496666		71.0236509	1.0003331		2.0006662			33.0109927	1.0003331	219.0729513	4.0013324				64.0213191	29.0096602		2.0006662		4.0013324	30.0099933				34.0113258			8.0026649			8.0026649	4308.434709
CDV/Flu.8	CDV/Flu	0			6.002389		16.0063705	2.0007963							2.0007963	2.0007963												2.0007963		1.0003982			4.0015926
CDV/Flu.9	CDV/Flu	0	21.0054404		88.0227979	3.0007772	287.0743523	13.0033679		2.0005181	10.0025907	13.0033679		55.0142487	15.003886	39.0101036		18.0046632		28.0072539	2.0005181							1.0002591					14.0036269	10.0025907	14.0036269	2.0005181			2.0005181	1.0002591	2.0005181			1.0002591	3.0007772
CDV/Flu.10	CDV/Flu	0	7.0019465		136.0378185	1.0002781	90.025027	31.0086204			2.0005562	17.0047273		9.0025027	3.0008342	24.0066739		2.0005562		20.0055615	4.0011123				1.0002781								12.0033369	2.0005562	2.0005562	1.0002781
CDVonly.1	CDV only	0	15.0048015		230.0736236	2.0006402	166.053137	1.0003201		4.0012804	8.0025608	36.0115237		20.006402	3.0009603	39.012484		2.0006402		54.0172855	2.0006402	1.0003201			1.0003201								8.0025608	2.0006402	2.0006402				9.0028809	4.0012804					4.0012804
CDVonly.2	CDV only	0	1.0003611		10.0036113		13.0046947							2.0007223		1.0003611																								1.0003611
CDVonly.3	CDV only	0	61.013606		233.0519706	3.0006691	449.1001493	10.0022305	3.0006691	12.0026766	24.0053532	161.035911		81.018067	1.000223	203.0452791	1.000223	12.0026766		99.0220819	2.0004461	2.0004461			2.0004461	1.000223		4.0008922					25.0055762	12.0026766	43.0095911	3.0006691			3.0006691		2.0004461				7.0015613				4.0008922
CDV/Flu.1	CDV/Flu	5	23.0041638	24.0043448	69.0124913	1.000181	56.0101378			3.0005431	1.000181	47.0085085		5.0009052	2.0003621	11.0019914	2.0003621		2.0003621	2.0003621	2.0003621	14.0025345	1.000181		1.000181		5.0009052		1.000181		3.0005431	23.0041638	4.0007241	2.0003621	1.000181	3.0005431		1.000181				5.0009052			1.000181				17.0030776
CDV/Flu.2	CDV/Flu	5	5.0009002	1.00018	17.0030606		98.0176432	4.0007201		1.00018		8.0014403		8.0014403	3.0005401	11.0019804	2.0003601	1.00018		5.0009002						1.00018	2.0003601	1.00018			1.00018	2.0003601	1.00018			3.0005401		1.00018	1.00018						1.00018
CDV/Flu.3	CDV/Flu	5	13.0020543	107.0169087	273.0431408	5.0007901	304.0480396	35.0055309	45.0071111		4.0006321	43.0067951		26.0041086	6.0009481	40.006321	1618.255684	7.0011062	268.0423507	31.0048988	4.0006321	1.000158	1.000158		1.000158		648.1024002	3.0004741			4.0006321	4.0006321	13.0020543	4.0006321	6.0009481	2.000316	3.0004741	78.0123259				216.0341334			5.0007901				2371.374677
CDV/Flu.4	CDV/Flu	5	353.0769708		9.0019624		58.0126468	4.0008722	1.000218		2.0004361	7.0015263		3.0006541	3.0006541	6.0013083	7.0015263	1.000218	5.0010902	2.0004361	3.0006541						7.0015263	2.0004361					2.0004361	2.0004361				2.0004361				12.0026166					2.0004361		8.0017444
CDVonly.4	CDV only	5	8.0018644		54.0125849	1.0002331	68.0158477	14.0032628		1.0002331	1.0002331	4.0009322		7.0016314		21.0048941	32.0074577	1.0002331	1.0002331	13.0030297	1.0002331		1.0002331		1.0002331		7.0016314	1.0002331	1.0002331				6.0013983	2.0004661	5.0011653				2.0004661										4.0009322
CDVonly.5	CDV only	5	5.0010752		65.013978		84.0180639	4.0008602		1.000215	4.0008602	17.0036558		18.0038708	1.000215	13.0027956	22.004731		5.0010752	22.004731	5.0010752	1.000215			1.000215		8.0017204	1.000215					2.0004301							2.0004301					2.0004301				9.0019354
CDVonly.6	CDV only	5	11.0026957	8.0019605	29.0071067	11.0026957	153.0374942	6.0014704	11.0026957		2.0004901	9.0022055		16.003921	2.0004901	14.0034308	12497.06178	18.0044111	58.0142135	5.0012253	2.0004901	209.0512175			2.0004901		243.0595496	1.0002451			5.0012253	610.1494866	25.0061265		2.0004901		7.0017154	26.0063716				139.0340633					2.0004901	7.0017154	585.1433601
CDV/Flu.1	CDV/Flu	10	487.0891373	1.000183	52.0095177	1.000183	38.0069553	11.0020134	1.000183	8.0014643	2.0003661	8.0014643	8.0014643	7.0012812	2.0003661	5.0009152	4.0007321	4.0007321	4.0007321	3.0005491	3.0005491	1.000183	3.0005491	3.0005491	2.0003661	2.0003661	2.0003661	2.0003661	2.0003661	2.0003661	2.0003661	2.0003661	2.0003661	2.0003661	2.0003661	2.0003661	2.0003661	2.0003661	2.0003661	2.0003661	2.0003661	1.000183	2.0003661	2.0003661	1.000183	1.000183	1.000183	1.000183	1.000183
CDV/Flu.2	CDV/Flu	10	18.0033306	3.0005551	19.0035157		35.0064762	10.0018503				7.0012952		4.0007401	1.000185	21.0038857	2.0003701			3.0005551			2.0003701					1.000185				1.000185	3.0005551	1.000185	2.0003701													4.0007401
CDV/Flu.3	CDV/Flu	10	35.0057059	1.000163	23.0037496	1.000163	27.0044017		37.006032		1.000163	5.0008151		4.0006521	2.0003261	1.000163	75.012227		216.0352137	5.0008151	1.000163						317.0516794		3.0004891		3.0004891	29.0047278	5.0008151		1.000163			38.006195		2.0003261		199.0324423						2.0003261	120.0195632
CDV/Flu.4	CDV/Flu	10	236.0328086	4.0005561	3.0004171	1.000139	28.0038925	2.000278	3.0004171			7.0009731		3.0004171	2.000278	6.0008341	5.0006951	2.000278	12.0016682	7.0009731							18.0025023		1.000139		4.0005561	7.0009731	1.000139		1.000139			3.0004171		1.000139		16.0022243			2.000278		1.000139		6.0008341
CDV/Flu.5	CDV/Flu	10	6.0012423		9.0018634		19.0039338	1.000207				6.0012423		3.0006211	2.0004141	1.000207		1.000207		1.000207	1.000207												2.0004141		1.000207
CDV/Flu.6	CDV/Flu	10			2.0005141		48.0123392	1.0002571		1.0002571	1.0002571	3.0007712		3.0007712	2.0005141	8.0020565				3.0007712																									1.0002571
CDV/Flu.7	CDV/Flu	10	6.0014283		4.0009522		27.0064275			1.0002381		4.0009522				8.0019045		1.0002381		2.0004761	1.0002381								1.0002381
CDVonly.4	CDV only	10	76.0205255	21.0056715	83.0224161	1.0002701	92.0248467	1.0002701	1.0002701		4.0010803	2.0005401	3.0008102	1.0002701	3.0008102	1.0002701	181.0488832	4.0010803	2.0005401	10.0027007		1.0002701					7.0018905	1.0002701		1.0002701	4.0010803	73.0197153	2.0005401	5.0013504			1.0002701	1.0002701				2.0005401			1.0002701				19.0051314
CDVonly.5	CDV only	10	95.0188137	24.0047529	6.0011882		29.0057431					2.0003961		1.000198	1.000198	1.000198	18.0035647		3.0005941	3.0005941							7.0013863				4.0007922	5.0009902										3.0005941							19.0037627
CDVonly.6	CDV only	10	1004.183766	72.0131784	14.0025625	11.0020134	46.0084195		9.0016473			2.0003661		8.0014643	1.000183	3.0005491	2787.510114		52.0095177	3.0005491		8.0014643					79.0144596	3.0005491			40.0073213	525.0960926	4.0007321		2.0003661		1.000183	20.0036607		1.000183		51.0093347						3.0005491	174.0318478
[truncated: 5,000 more columns]
