# Supplementary material for: Therapeutic mitigation of measles-like immune amnesia and exacerbated disease after prior respiratory virus infections in ferrets
Source: Nat Commun. 2024 Feb 8;15:1189. doi: 10.1038/s41467-024-45418-5 (PMC10853234; doi:10.1038/s41467-024-45418-5)
Supplement: Supplementary file 7 — Supplementary Data 4 [file 41467_2024_45418_MOESM7_ESM.xlsx]

## Sheet: Figure 1
Figure 1b
CDV Vaccinated (-28 dpi)				CDV Vaccinated (-3 dpi)				CDV Vaccinated (-1 dpi)				CDV Vaccinated (+1 dpi)				GHP-88309 [50 mg kg-1; b.i.d.] - Day 3				GHP-88309 [50 mg kg-1; b.i.d.] - Day 5				GHP-88309 [50 mg kg-1; b.i.d.] - Day 7				ERDRP-0519 [50 mg kg-1; b.i.d.] - Day 3				CDV Vaccinated
Comparison of Survival Curves				Comparison of Survival Curves				Comparison of Survival Curves				Comparison of Survival Curves				Comparison of Survival Curves				Comparison of Survival Curves				Comparison of Survival Curves				Comparison of Survival Curves				Comparison of Survival Curves
Log-rank (Mantel-Cox) test				Log-rank (Mantel-Cox) test				Log-rank (Mantel-Cox) test				Log-rank (Mantel-Cox) test				Log-rank (Mantel-Cox) test				Log-rank (Mantel-Cox) test				Log-rank (Mantel-Cox) test				Log-rank (Mantel-Cox) test				Log-rank (Mantel-Cox) test
Chi square	5.213			Chi square	2.66			Chi square	2.66			Chi square	5.213			Chi square	5.213			Chi square	5.213			Chi square	2.025			Chi square	5.213			Chi square	5.213
df	1			df	1			df	1			df	1			df	1			df	1			df	1			df	1			df	1
P value	0.0224			P value	0.1029			P value	0.1029			P value	0.0224			P value	0.0224			P value	0.0224			P value	0.1547			P value	0.0224			P value	0.0224
P value summary	*			P value summary	ns			P value summary	ns			P value summary	*			P value summary	*			P value summary	*			P value summary	ns			P value summary	*			P value summary	*
Are the survival curves sig different?	Yes			Are the survival curves sig different?	No			Are the survival curves sig different?	No			Are the survival curves sig different?	Yes			Are the survival curves sig different?	Yes			Are the survival curves sig different?	Yes			Are the survival curves sig different?	No			Are the survival curves sig different?	Yes			Are the survival curves sig different?	Yes
Gehan-Breslow-Wilcoxon test				Gehan-Breslow-Wilcoxon test				Gehan-Breslow-Wilcoxon test				Gehan-Breslow-Wilcoxon test				Gehan-Breslow-Wilcoxon test				Gehan-Breslow-Wilcoxon test				Gehan-Breslow-Wilcoxon test				Gehan-Breslow-Wilcoxon test				Gehan-Breslow-Wilcoxon test
Chi square	4.655			Chi square	2.816			Chi square	2.816			Chi square	4.655			Chi square	4.655			Chi square	4.655			Chi square	1.374			Chi square	4.655			Chi square	4.655
df	1			df	1			df	1			df	1			df	1			df	1			df	1			df	1			df	1
P value	0.031			P value	0.0933			P value	0.0933			P value	0.031			P value	0.031			P value	0.031			P value	0.2412			P value	0.031			P value	0.031
P value summary	*			P value summary	ns			P value summary	ns			P value summary	*			P value summary	*			P value summary	*			P value summary	ns			P value summary	*			P value summary	*
Are the survival curves sig different?	Yes			Are the survival curves sig different?	No			Are the survival curves sig different?	No			Are the survival curves sig different?	Yes			Are the survival curves sig different?	Yes			Are the survival curves sig different?	Yes			Are the survival curves sig different?	No			Are the survival curves sig different?	Yes			Are the survival curves sig different?	Yes
Median survival				Median survival				Median survival				Median survival				Median survival				Median survival				Median survival				Median survival				Median survival
CDV Vaccinated (-28 dpi)	Undefined			CDV Vaccinated (-3 dpi)	12			CDV Vaccinated (-1 dpi)	12			CDV Vaccinated (+1 dpi)	13			GHP-88309 [50 mg kg-1; b.i.d.] - Day 3	Undefined			GHP-88309 [50 mg kg-1; b.i.d.] - Day 5	Undefined			GHP-88309 [50 mg kg-1; b.i.d.] - Day 7	13			ERDRP-0519 [50 mg kg-1; b.i.d.] - Day 3	Undefined			Vehicle	11
Vehicle	11			Vehicle	11			Vehicle	11			Vehicle	11			Vehicle	11			Vehicle	11			Vehicle	11			Vehicle	11			CDV Vaccinated	Undefined
				Ratio (and its reciprocal)	1.091	0.9167		Ratio (and its reciprocal)	1.091	0.9167		Ratio (and its reciprocal)	1.182	0.8462										Ratio (and its reciprocal)	1.182	0.8462
Hazard Ratio (Mantel-Haenszel)	A/I	I/A		95% CI of ratio	0.1823 to 6.529	0.1532 to 5.486		95% CI of ratio	0.2202 to 5.405	0.1850 to 4.542		95% CI of ratio	0.2385 to 5.856	0.1708 to 4.192		Hazard Ratio (Mantel-Haenszel)	E/I	I/E		Hazard Ratio (Mantel-Haenszel)	F/I	I/F		95% CI of ratio	0.2385 to 5.856	0.1708 to 4.192		Hazard Ratio (Mantel-Haenszel)	H/I	I/H		Hazard Ratio (Mantel-Haenszel)	I/J	J/I
Ratio (and its reciprocal)	0.05086	19.66														Ratio (and its reciprocal)	0.05086	19.66		Ratio (and its reciprocal)	0.05086	19.66						Ratio (and its reciprocal)	0.05086	19.66		Ratio (and its reciprocal)	19.66	0.05086
95% CI of ratio	0.003943 to 0.6560	1.524 to 253.6		Hazard Ratio (Mantel-Haenszel)	B/I	I/B		Hazard Ratio (Mantel-Haenszel)	C/I	I/C		Hazard Ratio (Mantel-Haenszel)	D/I	I/D		95% CI of ratio	0.003943 to 0.6560	1.524 to 253.6		95% CI of ratio	0.003943 to 0.6560	1.524 to 253.6		Hazard Ratio (Mantel-Haenszel)	G/I	I/G		95% CI of ratio	0.003943 to 0.6560	1.524 to 253.6		95% CI of ratio	1.524 to 253.6	0.003943 to 0.6560
				Ratio (and its reciprocal)	0.1191	8.395		Ratio (and its reciprocal)	0.1191	8.395		Ratio (and its reciprocal)	0.05086	19.66										Ratio (and its reciprocal)	0.1763	5.672
Hazard Ratio (logrank)	A/I	I/A		95% CI of ratio	0.009235 to 1.536	0.6509 to 108.3		95% CI of ratio	0.009235 to 1.536	0.6509 to 108.3		95% CI of ratio	0.003943 to 0.6560	1.524 to 253.6		Hazard Ratio (logrank)	E/I	I/E		Hazard Ratio (logrank)	F/I	I/F		95% CI of ratio	0.01615 to 1.925	0.5194 to 61.94		Hazard Ratio (logrank)	H/I	I/H		Hazard Ratio (logrank)	I/J	J/I
Ratio (and its reciprocal)	0															Ratio (and its reciprocal)	0			Ratio (and its reciprocal)	0							Ratio (and its reciprocal)	0.1515	6.6		Ratio (and its reciprocal)	Undefined	Undefined
95% CI of ratio	-1.000 to -1.000	-1.000 to -1.000		Hazard Ratio (logrank)	B/I	I/B		Hazard Ratio (logrank)	C/I	I/C		Hazard Ratio (logrank)	D/I	I/D		95% CI of ratio	-1.000 to -1.000	-1.000 to -1.000		95% CI of ratio	-1.000 to -1.000	-1.000 to -1.000		Hazard Ratio (logrank)	G/I	I/G		95% CI of ratio	0.01829 to 1.255	0.7967 to 54.67
				Ratio (and its reciprocal)	0.359	2.786		Ratio (and its reciprocal)	0.4118	2.429		Ratio (and its reciprocal)	0.2632	3.8										Ratio (and its reciprocal)	0.44	2.273
				95% CI of ratio	0.05714 to 2.255	0.4434 to 17.50		95% CI of ratio	0.07081 to 2.394	0.4176 to 14.12		95% CI of ratio	0.03669 to 1.888	0.5298 to 27.26										95% CI of ratio	0.07746 to 2.499	0.4001 to 12.91
Figure 1c. PBMC titer
Table Analyzed	Transform of CDV5804 PBMC titers
Two-way RM ANOVA	Matching: Stacked
Assume sphericity?	No
Alpha	0.05
Source of Variation	% of total variation	P value	P value summary	Significant?	Geisser-Greenhouse's epsilon
Time x Column Factor	15.15	<0.0001	****	Yes
Time	54.24	<0.0001	****	Yes	0.8337
Column Factor	27.86	<0.0001	****	Yes
Subject	0.9571	0.0812	ns	No
ANOVA table	SS	DF	MS	F (DFn, DFd)	P value
Time x Column Factor	77.72	27	2.878	F (27, 60) = 18.83	P<0.0001
Time	278.2	3	92.73	F (2.501, 50.02) = 606.8	P<0.0001
Column Factor	142.9	9	15.88	F (9, 20) = 64.69	P<0.0001
Subject	4.909	20	0.2454	F (20, 60) = 1.606	P=0.0812
Residual	9.17	60	0.1528
Data summary
Number of columns (Column Factor)	10
Number of rows (Time)	4
Number of subjects (Subject)	30
Number of missing values	0
Within each row, compare columns (simple effects within rows)
Number of families	4
Number of comparisons per family	9
Alpha	0.05
Dunnett's multiple comparisons test	Mean Diff.	95.00% CI of diff.	Below threshold?	Summary	Adjusted P Value
0
Vehicle vs. CDV Vaccinated (-28 dpi)	0
Vehicle vs. CDV Vaccinated (-3 dpi)	0
Vehicle vs. CDV Vaccinated (-1 dpi)	0
Vehicle vs. CDV Vaccinated (+1 dpi)	0
Vehicle vs. GHP-88309 3dpi	0
Vehicle vs. GHP-88309 5dpi	0
Vehicle vs. GHP-88309 7dpi	0
Vehicle vs. ERDRP-0519 3dpi	0
Vehicle vs. CDV Vaccinated	0
3
Vehicle vs. CDV Vaccinated (-28 dpi)	1.815	0.4366 to 3.193	Yes	*	0.0236
Vehicle vs. CDV Vaccinated (-3 dpi)	0.3769	-1.822 to 2.575	No	ns	0.8441
Vehicle vs. CDV Vaccinated (-1 dpi)	-0.0407	-1.160 to 1.079	No	ns	>0.9999
Vehicle vs. CDV Vaccinated (+1 dpi)	0.2391	-0.7868 to 1.265	No	ns	0.8201
Vehicle vs. GHP-88309 3dpi	0.02081	-1.716 to 1.758	No	ns	>0.9999
Vehicle vs. GHP-88309 5dpi	-0.2725	-2.173 to 1.628	No	ns	0.9251
Vehicle vs. GHP-88309 7dpi	-0.5917	-2.919 to 1.736	No	ns	0.6086
Vehicle vs. ERDRP-0519 3dpi	0.2192	-2.924 to 3.362	No	ns	0.9951
Vehicle vs. CDV Vaccinated	3.02	2.124 to 3.916	Yes	**	0.0046
7
Vehicle vs. CDV Vaccinated (-28 dpi)	2.975	-1.764 to 7.715	No	ns	0.1215
Vehicle vs. CDV Vaccinated (-3 dpi)	-0.06822	-0.4386 to 0.3022	No	ns	0.8295
Vehicle vs. CDV Vaccinated (-1 dpi)	-0.4176	-1.469 to 0.6338	No	ns	0.3384
Vehicle vs. CDV Vaccinated (+1 dpi)	-0.4339	-2.406 to 1.538	No	ns	0.6377
Vehicle vs. GHP-88309 3dpi	1.639	0.3576 to 2.921	Yes	*	0.0287
Vehicle vs. GHP-88309 5dpi	1.498	-0.7617 to 3.758	No	ns	0.1134
Vehicle vs. GHP-88309 7dpi	-0.1459	-2.288 to 1.996	No	ns	0.994
Vehicle vs. ERDRP-0519 3dpi	0.9708	0.06718 to 1.874	Yes	*	0.042
Vehicle vs. CDV Vaccinated	5.19	4.742 to 5.637	Yes	***	0.0004
10
Vehicle vs. CDV Vaccinated (-28 dpi)	4.643	2.906 to 6.380	Yes	**	0.0072
Vehicle vs. CDV Vaccinated (-3 dpi)	0.945	-3.004 to 4.894	No	ns	0.6701
Vehicle vs. CDV Vaccinated (-1 dpi)	0.869	-1.104 to 2.842	No	ns	0.3805
Vehicle vs. CDV Vaccinated (+1 dpi)	-0.2647	-1.898 to 1.368	No	ns	0.965
Vehicle vs. GHP-88309 3dpi	1.661	0.1292 to 3.193	Yes	*	0.0383
Vehicle vs. GHP-88309 5dpi	2.169	0.5984 to 3.740	Yes	*	0.0168
Vehicle vs. GHP-88309 7dpi	-0.2144	-1.752 to 1.323	No	ns	0.985
Vehicle vs. ERDRP-0519 3dpi	-0.5338	-1.855 to 0.7869	No	ns	0.4835
Vehicle vs. CDV Vaccinated	4.643	2.906 to 6.380	Yes	**	0.0072
Test details	Mean 1	Mean 2	Mean Diff.	SE of diff.	N1	N2	q	DF
0
Vehicle vs. CDV Vaccinated (-28 dpi)	0	0	0	0	3	3
Vehicle vs. CDV Vaccinated (-3 dpi)	0	0	0	0	3	3
Vehicle vs. CDV Vaccinated (-1 dpi)	0	0	0	0	3	3
Vehicle vs. CDV Vaccinated (+1 dpi)	0	0	0	0	3	3
Vehicle vs. GHP-88309 3dpi	0	0	0	0	3	3
Vehicle vs. GHP-88309 5dpi	0	0	0	0	3	3
Vehicle vs. GHP-88309 7dpi	0	0	0	0	3	3
Vehicle vs. ERDRP-0519 3dpi	0	0	0	0	3	3
Vehicle vs. CDV Vaccinated	0	0	0	0	3	3
3
Vehicle vs. CDV Vaccinated (-28 dpi)	3.02	1.205	1.815	0.2581	3	3	7.03	2.956
Vehicle vs. CDV Vaccinated (-3 dpi)	3.02	2.643	0.3769	0.3553	3	3	1.061	2.473
Vehicle vs. CDV Vaccinated (-1 dpi)	3.02	3.061	-0.0407	0.2256	3	3	0.1804	3.279
Vehicle vs. CDV Vaccinated (+1 dpi)	3.02	2.781	0.2391	0.2131	3	3	1.122	3.437
Vehicle vs. GHP-88309 3dpi	3.02	2.999	0.02081	0.3011	3	3	0.06911	2.68
Vehicle vs. GHP-88309 5dpi	3.02	3.292	-0.2725	0.3204	3	3	0.8505	2.593
Vehicle vs. GHP-88309 7dpi	3.02	3.612	-0.5917	0.3704	3	3	1.597	2.432
Vehicle vs. ERDRP-0519 3dpi	3.02	2.801	0.2192	0.4666	3	3	0.4699	2.264
Vehicle vs. CDV Vaccinated	3.02	0	3.02	0.1162	3	3	25.98	2
7
Vehicle vs. CDV Vaccinated (-28 dpi)	5.19	2.215	2.975	0.6273	3	3	4.743	2.035
Vehicle vs. CDV Vaccinated (-3 dpi)	5.19	5.258	-0.06822	0.06226	3	3	1.096	2.584
Vehicle vs. CDV Vaccinated (-1 dpi)	5.19	5.608	-0.4176	0.172	3	3	2.428	2.506
Vehicle vs. CDV Vaccinated (+1 dpi)	5.19	5.624	-0.4339	0.2812	3	3	1.543	2.178
Vehicle vs. GHP-88309 3dpi	5.19	3.551	1.639	0.199	3	3	8.238	2.369
Vehicle vs. GHP-88309 5dpi	5.19	3.692	1.498	0.3163	3	3	4.737	2.139
Vehicle vs. GHP-88309 7dpi	5.19	5.336	-0.1459	0.3019	3	3	0.4833	2.154
Vehicle vs. ERDRP-0519 3dpi	5.19	4.219	0.9708	0.1547	3	3	6.277	2.639
Vehicle vs. CDV Vaccinated	5.19	0	5.19	0.05808	3	3	89.36	2
10
Vehicle vs. CDV Vaccinated (-28 dpi)	4.643	0	4.643	0.2254	3	3	20.6	2
Vehicle vs. CDV Vaccinated (-3 dpi)	4.643	3.698	0.945	0.6521	3	3	1.449	2.533
Vehicle vs. CDV Vaccinated (-1 dpi)	4.643	3.774	0.869	0.4109	3	3	2.115	3.452
Vehicle vs. CDV Vaccinated (+1 dpi)	4.643	4.908	-0.2647	0.3609	3	3	0.7335	3.815
Vehicle vs. GHP-88309 3dpi	4.643	2.982	1.661	0.3438	3	3	4.832	3.923
Vehicle vs. GHP-88309 5dpi	4.643	2.474	2.169	0.3505	3	3	6.188	3.884
Vehicle vs. GHP-88309 7dpi	4.643	4.857	-0.2144	0.3448	3	3	0.6217	3.917
Vehicle vs. ERDRP-0519 3dpi	4.643	5.177	-0.5338	0.2951	3	3	1.809	3.891
Vehicle vs. CDV Vaccinated	4.643	0	4.643	0.2254	3	3	20.6	2

## Sheet: Figure 2
Figure 2d Survival
CDV425-479				Nectin - Blind
Comparison of Survival Curves				Comparison of Survival Curves
Log-rank (Mantel-Cox) test				Log-rank (Mantel-Cox) test
Chi square	5.213			Chi square	5.213
df	1			df	1
P value	0.0224			P value	0.0224
P value summary	*			P value summary	*
Are the survival curves sig different?	Yes			Are the survival curves sig different?	Yes
Gehan-Breslow-Wilcoxon test				Gehan-Breslow-Wilcoxon test
Chi square	4.655			Chi square	4.655
df	1			df	1
P value	0.031			P value	0.031
P value summary	*			P value summary	*
Are the survival curves sig different?	Yes			Are the survival curves sig different?	Yes
Median survival				Median survival
CDV425-479	Undefined			Nectin - Blind	Undefined
CDV-5804p WT	11			CDV-5804p WT	11
Hazard Ratio (Mantel-Haenszel)	A/C	C/A		Hazard Ratio (Mantel-Haenszel)	B/C	C/B
Ratio (and its reciprocal)	0.05086	19.66		Ratio (and its reciprocal)	0.05086	19.66
95% CI of ratio	0.003943 to 0.6560	1.524 to 253.6		95% CI of ratio	0.003943 to 0.6560	1.524 to 253.6
Hazard Ratio (logrank)	A/C	C/A		Hazard Ratio (logrank)	B/C	C/B
Ratio (and its reciprocal)	0.1515	6.6		Ratio (and its reciprocal)	0
95% CI of ratio	0.01829 to 1.255	0.7967 to 54.67		95% CI of ratio	-1.000 to -1.000	-1.000 to -1.000
Figure 2f - Lymphocyte counts
Table Analyzed	Transform of Lymphocytes
Two-way ANOVA	Ordinary
Alpha	0.05
Source of Variation	% of total variation	P value	P value summary	Significant?
Interaction	23.49	0.0059	**	Yes
Row Factor	38.44	0.0004	***	Yes
Column Factor	14.55	0.0022	**	Yes
ANOVA table	SS	DF	MS	F (DFn, DFd)	P value
Interaction	2.746	4	0.6865	F (4, 20) = 4.992	P=0.0059
Row Factor	4.494	4	1.124	F (4, 20) = 8.170	P=0.0004
Column Factor	1.701	1	1.701	F (1, 20) = 12.37	P=0.0022
Residual	2.75	20	0.1375
Difference between column means
Mean of Group A	5.8
Mean of Nectin - Blind	6.276
Difference between means	-0.4762
SE of difference	0.1354
95% CI of difference	-0.7587 to -0.1938
Data summary
Number of columns (Column Factor)	2
Number of rows (Row Factor)	5
Number of values	30
Compare each cell mean with the other cell mean in that row
Number of families	1
Number of comparisons per family	5
Alpha	0.05
Šídák's multiple comparisons test	Mean Diff.	95.00% CI of diff.	Below threshold?	Summary	Adjusted P Value
Group A - Nectin - Blind
0	-0.03153	-0.8903 to 0.8272	No	ns	>0.9999
3	0.03136	-0.8274 to 0.8901	No	ns	>0.9999
7	-0.08702	-0.9458 to 0.7717	No	ns	0.9994
10	-0.7445	-1.603 to 0.1142	No	ns	0.1106
14	-1.549	-2.408 to -0.6907	Yes	***	0.0003
Test details	Mean 1	Mean 2	Mean Diff.	SE of diff.	N1	N2	t	DF
Group A - Nectin - Blind
0	6.68	6.712	-0.03153	0.3028	3	3	0.1041	20
3	6.143	6.112	0.03136	0.3028	3	3	0.1036	20
7	5.917	6.004	-0.08702	0.3028	3	3	0.2874	20
10	5.528	6.273	-0.7445	0.3028	3	3	2.459	20
14	4.731	6.28	-1.549	0.3028	3	3	5.117	20

## Sheet: Figure 3
Figure 3b - Survival
Comparison of Survival Curves				Comparison of Survival Curves				Comparison of Survival Curves				Comparison of Survival Curves				Comparison of Survival Curves
Log-rank (Mantel-Cox) test				Log-rank (Mantel-Cox) test				Log-rank (Mantel-Cox) test				Log-rank (Mantel-Cox) test				Log-rank (Mantel-Cox) test
Chi square	1.843			Chi square	1.843			Chi square	1.843			Chi square	1.843			Chi square	1.843
df	1			df	1			df	1			df	1			df	1
P value	0.1747			P value	0.1747			P value	0.1747			P value	0.1747			P value	0.1747
P value summary	ns			P value summary	ns			P value summary	ns			P value summary	ns			P value summary	ns
Are the survival curves sig different?	No			Are the survival curves sig different?	No			Are the survival curves sig different?	No			Are the survival curves sig different?	No			Are the survival curves sig different?	No
Gehan-Breslow-Wilcoxon test				Gehan-Breslow-Wilcoxon test				Gehan-Breslow-Wilcoxon test				Gehan-Breslow-Wilcoxon test				Gehan-Breslow-Wilcoxon test
Chi square	1.8			Chi square	1.8			Chi square	1.8			Chi square	1.8			Chi square	1.8
df	1			df	1			df	1			df	1			df	1
P value	0.1797			P value	0.1797			P value	0.1797			P value	0.1797			P value	0.1797
P value summary	ns			P value summary	ns			P value summary	ns			P value summary	ns			P value summary	ns
Are the survival curves sig different?	No			Are the survival curves sig different?	No			Are the survival curves sig different?	No			Are the survival curves sig different?	No			Are the survival curves sig different?	No
Median survival				Median survival				Median survival				Median survival				Median survival
GHP-88309 (50mg/kg; Day 5)	Undefined			GHP-88309 (50mg/kg; Day 7)	Undefined			GHP-88309 (50mg/kg; Day 10)	Undefined			GHP-88309 (50mg/kg; Day 24)	Undefined			Vehicle	92
Vehicle	92			Vehicle	92			Vehicle	92			Vehicle	92			CDV-Vaccinated	Undefined
Hazard Ratio (Mantel-Haenszel)	A/E	E/A		Hazard Ratio (Mantel-Haenszel)	B/E	E/B		Hazard Ratio (Mantel-Haenszel)	C/E	E/C		Hazard Ratio (Mantel-Haenszel)	D/E	E/D		Hazard Ratio (Mantel-Haenszel)	E/F	F/E
Ratio (and its reciprocal)	0.1978	5.057		Ratio (and its reciprocal)	0.1978	5.057		Ratio (and its reciprocal)	0.1978	5.057		Ratio (and its reciprocal)	0.1978	5.057		Ratio (and its reciprocal)	5.057	0.1978
95% CI of ratio	0.01905 to 2.053	0.4870 to 52.50		95% CI of ratio	0.01905 to 2.053	0.4870 to 52.50		95% CI of ratio	0.01905 to 2.053	0.4870 to 52.50		95% CI of ratio	0.01905 to 2.053	0.4870 to 52.50		95% CI of ratio	0.4870 to 52.50	0.01905 to 2.053
Hazard Ratio (logrank)	A/E	E/A		Hazard Ratio (logrank)	B/E	E/B		Hazard Ratio (logrank)	C/E	E/C		Hazard Ratio (logrank)	D/E	E/D		Hazard Ratio (logrank)	E/F	F/E
Ratio (and its reciprocal)	0			Ratio (and its reciprocal)	0			Ratio (and its reciprocal)	0			Ratio (and its reciprocal)	0			Ratio (and its reciprocal)	Undefined	Undefined
95% CI of ratio	-1.000 to -1.000	-1.000 to -1.000		95% CI of ratio	-1.000 to -1.000	-1.000 to -1.000		95% CI of ratio	-1.000 to -1.000	-1.000 to -1.000		95% CI of ratio	-1.000 to -1.000	-1.000 to -1.000
Figure 3c - PBMC titer
Table Analyzed	Transform of CDV425 - PBMC titer
Mixed-effects model (REML)	Matching: Stacked
Assume sphericity?	Yes
Alpha	0.05
Fixed effects (type III)	P value	P value summary	Statistically significant (P < 0.05)?	F (DFn, DFd)
Time	<0.0001	****	Yes	F (10, 141) = 166.0
Column Factor	<0.0001	****	Yes	F (5, 15) = 39.46
Time x Column Factor	<0.0001	****	Yes	F (50, 141) = 11.40
Random effects	SD	Variance
Subject	0.09734	0.009475
Residual	0.3114	0.09697
Was the matching effective?
Chi-square, df	3.751, 1
P value	0.0528
P value summary	ns
Is there significant matching (P < 0.05)?	No
Data summary
Number of columns (Column Factor)	6
Number of rows (Time)	11
Number of subjects (Subject)	21
Number of missing values	9
Within each row, compare columns (simple effects within rows)
Number of families	11
Number of comparisons per family	5
Alpha	0.05
Dunnett's multiple comparisons test	Predicted (LS) mean diff.	95.00% CI of diff.	Below threshold?	Summary	Adjusted P Value
0
Vehicle vs. GHP-88309 (50mg/kg; Day 5)	-0.159	-0.7529 to 0.4348	No	ns	0.9538
Vehicle vs. GHP-88309 (50mg/kg; Day 7)	-0.159	-0.7529 to 0.4348	No	ns	0.9538
Vehicle vs. GHP-88309 (50mg/kg; Day 10)	-0.159	-0.7529 to 0.4348	No	ns	0.9538
Vehicle vs. GHP-88309 (50mg/kg; Day 24)	-0.159	-0.7529 to 0.4348	No	ns	0.9538
Vehicle vs. CDV-Vaccinated	-0.159	-0.7529 to 0.4348	No	ns	0.9538
3
Vehicle vs. GHP-88309 (50mg/kg; Day 5)	0.1442	-0.4496 to 0.7381	No	ns	0.9692
Vehicle vs. GHP-88309 (50mg/kg; Day 7)	0.1212	-0.4726 to 0.7151	No	ns	0.9855
Vehicle vs. GHP-88309 (50mg/kg; Day 10)	0.335	-0.2589 to 0.9288	No	ns	0.5045
Vehicle vs. GHP-88309 (50mg/kg; Day 24)	-0.268	-0.8619 to 0.3258	No	ns	0.7128
Vehicle vs. CDV-Vaccinated	1.255	0.6614 to 1.849	Yes	****	<0.0001
7
Vehicle vs. GHP-88309 (50mg/kg; Day 5)	2.551	1.957 to 3.145	Yes	****	<0.0001
Vehicle vs. GHP-88309 (50mg/kg; Day 7)	-0.1046	-0.6985 to 0.4892	No	ns	0.9925
Vehicle vs. GHP-88309 (50mg/kg; Day 10)	0.1313	-0.4625 to 0.7252	No	ns	0.9793
Vehicle vs. GHP-88309 (50mg/kg; Day 24)	-0.03131	-0.6252 to 0.5625	No	ns	>0.9999
Vehicle vs. CDV-Vaccinated	4.002	3.408 to 4.596	Yes	****	<0.0001
10
Vehicle vs. GHP-88309 (50mg/kg; Day 5)	1.571	0.9768 to 2.164	Yes	****	<0.0001
Vehicle vs. GHP-88309 (50mg/kg; Day 7)	0.062	-0.5318 to 0.6558	No	ns	0.9994
Vehicle vs. GHP-88309 (50mg/kg; Day 10)	-0.1308	-0.7246 to 0.4631	No	ns	0.9797
Vehicle vs. GHP-88309 (50mg/kg; Day 24)	-0.2344	-0.8282 to 0.3595	No	ns	0.8082
Vehicle vs. CDV-Vaccinated	2.394	1.800 to 2.987	Yes	****	<0.0001
14
Vehicle vs. GHP-88309 (50mg/kg; Day 5)	1.078	0.4668 to 1.689	Yes	****	<0.0001
Vehicle vs. GHP-88309 (50mg/kg; Day 7)	0.2908	-0.3201 to 0.9017	No	ns	0.659
Vehicle vs. GHP-88309 (50mg/kg; Day 10)	0.3028	-0.3081 to 0.9138	No	ns	0.6225
Vehicle vs. GHP-88309 (50mg/kg; Day 24)	-0.08247	-0.6934 to 0.5284	No	ns	0.9977
Vehicle vs. CDV-Vaccinated	1.52	0.9087 to 2.130	Yes	****	<0.0001
17
Vehicle vs. GHP-88309 (50mg/kg; Day 5)	0.4854	-0.1084 to 1.079	No	ns	0.1555
Vehicle vs. GHP-88309 (50mg/kg; Day 7)	0.3464	-0.2475 to 0.9402	No	ns	0.4701
Vehicle vs. GHP-88309 (50mg/kg; Day 10)	0.2848	-0.3090 to 0.8787	No	ns	0.6613
Vehicle vs. GHP-88309 (50mg/kg; Day 24)	0.1001	-0.4937 to 0.6940	No	ns	0.9939
Vehicle vs. CDV-Vaccinated	0.6081	0.01422 to 1.202	Yes	*	0.0424
21
Vehicle vs. GHP-88309 (50mg/kg; Day 5)	1.016	0.4218 to 1.609	Yes	****	<0.0001
Vehicle vs. GHP-88309 (50mg/kg; Day 7)	1.016	0.4218 to 1.609	Yes	****	<0.0001
Vehicle vs. GHP-88309 (50mg/kg; Day 10)	1.016	0.4218 to 1.609	Yes	****	<0.0001
Vehicle vs. GHP-88309 (50mg/kg; Day 24)	-0.1716	-0.7655 to 0.4222	No	ns	0.9374
Vehicle vs. CDV-Vaccinated	1.016	0.4218 to 1.609	Yes	****	<0.0001
24
Vehicle vs. GHP-88309 (50mg/kg; Day 5)	1.292	0.6982 to 1.886	Yes	****	<0.0001
Vehicle vs. GHP-88309 (50mg/kg; Day 7)	1.292	0.6982 to 1.886	Yes	****	<0.0001
Vehicle vs. GHP-88309 (50mg/kg; Day 10)	1.292	0.6982 to 1.886	Yes	****	<0.0001
Vehicle vs. GHP-88309 (50mg/kg; Day 24)	0.5218	-0.07206 to 1.116	No	ns	0.1089
Vehicle vs. CDV-Vaccinated	1.292	0.6982 to 1.886	Yes	****	<0.0001
28
Vehicle vs. GHP-88309 (50mg/kg; Day 5)	1.032	0.3964 to 1.667	Yes	***	0.0003
Vehicle vs. GHP-88309 (50mg/kg; Day 7)	1.032	0.3964 to 1.667	Yes	***	0.0003
Vehicle vs. GHP-88309 (50mg/kg; Day 10)	0.6923	0.05706 to 1.328	Yes	*	0.0269
Vehicle vs. GHP-88309 (50mg/kg; Day 24)	0.7933	0.1580 to 1.428	Yes	**	0.008
Vehicle vs. CDV-Vaccinated	1.032	0.3964 to 1.667	Yes	***	0.0003
31
Vehicle vs. GHP-88309 (50mg/kg; Day 5)	0.02696	-0.6459 to 0.6998	No	ns	>0.9999
Vehicle vs. GHP-88309 (50mg/kg; Day 7)	0.02696	-0.6459 to 0.6998	No	ns	>0.9999
Vehicle vs. GHP-88309 (50mg/kg; Day 10)	0.02696	-0.6459 to 0.6998	No	ns	>0.9999
Vehicle vs. GHP-88309 (50mg/kg; Day 24)	0.02696	-0.6459 to 0.6998	No	ns	>0.9999
Vehicle vs. CDV-Vaccinated	0.02696	-0.6459 to 0.6998	No	ns	>0.9999
35
Vehicle vs. GHP-88309 (50mg/kg; Day 5)	0.02696	-0.6459 to 0.6998	No	ns	>0.9999
Vehicle vs. GHP-88309 (50mg/kg; Day 7)	0.02696	-0.6459 to 0.6998	No	ns	>0.9999
Vehicle vs. GHP-88309 (50mg/kg; Day 10)	0.02696	-0.6459 to 0.6998	No	ns	>0.9999
Vehicle vs. GHP-88309 (50mg/kg; Day 24)	0.02696	-0.6459 to 0.6998	No	ns	>0.9999
Vehicle vs. CDV-Vaccinated	0.02696	-0.6459 to 0.6998	No	ns	>0.9999
Test details	Predicted (LS) mean 1	Predicted (LS) mean 2	Predicted (LS) mean diff.	SE of diff.	N1	N2	q	DF
0
Vehicle vs. GHP-88309 (50mg/kg; Day 5)	0.7952	0.9542	-0.159	0.2307	6	3	0.6894	156
Vehicle vs. GHP-88309 (50mg/kg; Day 7)	0.7952	0.9542	-0.159	0.2307	6	3	0.6894	156
Vehicle vs. GHP-88309 (50mg/kg; Day 10)	0.7952	0.9542	-0.159	0.2307	6	3	0.6894	156
Vehicle vs. GHP-88309 (50mg/kg; Day 24)	0.7952	0.9542	-0.159	0.2307	6	3	0.6894	156
Vehicle vs. CDV-Vaccinated	0.7952	0.9542	-0.159	0.2307	6	3	0.6894	156
3
Vehicle vs. GHP-88309 (50mg/kg; Day 5)	2.209	2.065	0.1442	0.2307	6	3	0.6252	156
Vehicle vs. GHP-88309 (50mg/kg; Day 7)	2.209	2.088	0.1212	0.2307	6	3	0.5254	156
Vehicle vs. GHP-88309 (50mg/kg; Day 10)	2.209	1.874	0.335	0.2307	6	3	1.452	156
Vehicle vs. GHP-88309 (50mg/kg; Day 24)	2.209	2.477	-0.268	0.2307	6	3	1.162	156
Vehicle vs. CDV-Vaccinated	2.209	0.9542	1.255	0.2307	6	3	5.441	156
7
Vehicle vs. GHP-88309 (50mg/kg; Day 5)	4.956	2.405	2.551	0.2307	6	3	11.06	156
Vehicle vs. GHP-88309 (50mg/kg; Day 7)	4.956	5.061	-0.1046	0.2307	6	3	0.4535	156
Vehicle vs. GHP-88309 (50mg/kg; Day 10)	4.956	4.825	0.1313	0.2307	6	3	0.5692	156
Vehicle vs. GHP-88309 (50mg/kg; Day 24)	4.956	4.988	-0.03131	0.2307	6	3	0.1357	156
Vehicle vs. CDV-Vaccinated	4.956	0.9542	4.002	0.2307	6	3	17.35	156
10
Vehicle vs. GHP-88309 (50mg/kg; Day 5)	3.348	1.777	1.571	0.2307	6	3	6.808	156
Vehicle vs. GHP-88309 (50mg/kg; Day 7)	3.348	3.286	0.062	0.2307	6	3	0.2688	156
Vehicle vs. GHP-88309 (50mg/kg; Day 10)	3.348	3.479	-0.1308	0.2307	6	3	0.5668	156
Vehicle vs. GHP-88309 (50mg/kg; Day 24)	3.348	3.582	-0.2344	0.2307	6	3	1.016	156
Vehicle vs. CDV-Vaccinated	3.348	0.9542	2.394	0.2307	6	3	10.38	156
14
Vehicle vs. GHP-88309 (50mg/kg; Day 5)	2.474	1.396	1.078	0.238	5	3	4.529	156
Vehicle vs. GHP-88309 (50mg/kg; Day 7)	2.474	2.183	0.2908	0.238	5	3	1.222	156
Vehicle vs. GHP-88309 (50mg/kg; Day 10)	2.474	2.171	0.3028	0.238	5	3	1.273	156
Vehicle vs. GHP-88309 (50mg/kg; Day 24)	2.474	2.556	-0.08247	0.238	5	3	0.3466	156
Vehicle vs. CDV-Vaccinated	2.474	0.9542	1.52	0.238	5	3	6.385	156
17
Vehicle vs. GHP-88309 (50mg/kg; Day 5)	1.562	1.077	0.4854	0.2307	6	3	2.104	156
Vehicle vs. GHP-88309 (50mg/kg; Day 7)	1.562	1.216	0.3464	0.2307	6	3	1.501	156
Vehicle vs. GHP-88309 (50mg/kg; Day 10)	1.562	1.278	0.2848	0.2307	6	3	1.235	156
Vehicle vs. GHP-88309 (50mg/kg; Day 24)	1.562	1.462	0.1001	0.2307	6	3	0.4341	156
Vehicle vs. CDV-Vaccinated	1.562	0.9542	0.6081	0.2307	6	3	2.636	156
21
Vehicle vs. GHP-88309 (50mg/kg; Day 5)	1.97	0.9542	1.016	0.2307	6	3	4.402	156
Vehicle vs. GHP-88309 (50mg/kg; Day 7)	1.97	0.9542	1.016	0.2307	6	3	4.402	156
Vehicle vs. GHP-88309 (50mg/kg; Day 10)	1.97	0.9542	1.016	0.2307	6	3	4.402	156
Vehicle vs. GHP-88309 (50mg/kg; Day 24)	1.97	2.141	-0.1716	0.2307	6	3	0.7439	156
Vehicle vs. CDV-Vaccinated	1.97	0.9542	1.016	0.2307	6	3	4.402	156
24
Vehicle vs. GHP-88309 (50mg/kg; Day 5)	2.246	0.9542	1.292	0.2307	6	3	5.601	156
Vehicle vs. GHP-88309 (50mg/kg; Day 7)	2.246	0.9542	1.292	0.2307	6	3	5.601	156
Vehicle vs. GHP-88309 (50mg/kg; Day 10)	2.246	0.9542	1.292	0.2307	6	3	5.601	156
Vehicle vs. GHP-88309 (50mg/kg; Day 24)	2.246	1.724	0.5218	0.2307	6	3	2.262	156
Vehicle vs. CDV-Vaccinated	2.246	0.9542	1.292	0.2307	6	3	5.601	156
28
Vehicle vs. GHP-88309 (50mg/kg; Day 5)	1.986	0.9542	1.032	0.2485	4	3	4.151	156
Vehicle vs. GHP-88309 (50mg/kg; Day 7)	1.986	0.9542	1.032	0.2485	4	3	4.151	156
Vehicle vs. GHP-88309 (50mg/kg; Day 10)	1.986	1.294	0.6923	0.2485	4	3	2.786	156
Vehicle vs. GHP-88309 (50mg/kg; Day 24)	1.986	1.193	0.7933	0.2485	4	3	3.192	156
Vehicle vs. CDV-Vaccinated	1.986	0.9542	1.032	0.2485	4	3	4.151	156
31
Vehicle vs. GHP-88309 (50mg/kg; Day 5)	0.9812	0.9542	0.02696	0.2651	3	3	0.1017	156
Vehicle vs. GHP-88309 (50mg/kg; Day 7)	0.9812	0.9542	0.02696	0.2651	3	3	0.1017	156
Vehicle vs. GHP-88309 (50mg/kg; Day 10)	0.9812	0.9542	0.02696	0.2651	3	3	0.1017	156
Vehicle vs. GHP-88309 (50mg/kg; Day 24)	0.9812	0.9542	0.02696	0.2651	3	3	0.1017	156
Vehicle vs. CDV-Vaccinated	0.9812	0.9542	0.02696	0.2651	3	3	0.1017	156
35
Vehicle vs. GHP-88309 (50mg/kg; Day 5)	0.9812	0.9542	0.02696	0.2651	3	3	0.1017	156
Vehicle vs. GHP-88309 (50mg/kg; Day 7)	0.9812	0.9542	0.02696	0.2651	3	3	0.1017	156
Vehicle vs. GHP-88309 (50mg/kg; Day 10)	0.9812	0.9542	0.02696	0.2651	3	3	0.1017	156
Vehicle vs. GHP-88309 (50mg/kg; Day 24)	0.9812	0.9542	0.02696	0.2651	3	3	0.1017	156
Vehicle vs. CDV-Vaccinated	0.9812	0.9542	0.02696	0.2651	3	3	0.1017	156
Figure 3d - Nasal lavage titer
Table Analyzed	Transform of CDV425 - CDV Nasal Titer
Mixed-effects model (REML)	Matching: Stacked
Assume sphericity?	No
Alpha	0.05
Fixed effects (type III)	P value	P value summary	Statistically significant (P < 0.05)?	F (DFn, DFd)	Geisser-Greenhouse's epsilon
Time	<0.0001	****	Yes	F (3.032, 41.48) = 90.26	0.1213
Column Factor	<0.0001	****	Yes	F (5, 15) = 136.8
Time x Column Factor	<0.0001	****	Yes	F (125, 342) = 16.86
Random effects	SD	Variance
Subject	0.07885	0.006217
Residual	0.31	0.0961
Was the matching effective?
Chi-square, df	7.315, 1
P value	0.0068
P value summary	**
Is there significant matching (P < 0.05)?	Yes
Data summary
Number of columns (Column Factor)	6
Number of rows (Time)	26
Number of subjects (Subject)	21
Number of missing values	33
Within each row, compare columns (simple effects within rows)
Number of families	26
Number of comparisons per family	5
Alpha	0.05
Dunnett's multiple comparisons test	Mean Diff.	95.00% CI of diff.	Below threshold?	Summary	Adjusted P Value
0
Vehicle vs. GHP-88309 (50mg/kg; Day 5)	0
Vehicle vs. GHP-88309 (50mg/kg; Day 7)	0
Vehicle vs. GHP-88309 (50mg/kg; Day 10)	0
Vehicle vs. GHP-88309 (50mg/kg; Day 24)	0
Vehicle vs. CDV-Vaccinated	0
1
Vehicle vs. GHP-88309 (50mg/kg; Day 5)	0
Vehicle vs. GHP-88309 (50mg/kg; Day 7)	0
Vehicle vs. GHP-88309 (50mg/kg; Day 10)	0
Vehicle vs. GHP-88309 (50mg/kg; Day 24)	0
Vehicle vs. CDV-Vaccinated	0
2
Vehicle vs. GHP-88309 (50mg/kg; Day 5)	0
Vehicle vs. GHP-88309 (50mg/kg; Day 7)	0
Vehicle vs. GHP-88309 (50mg/kg; Day 10)	0
Vehicle vs. GHP-88309 (50mg/kg; Day 24)	0
Vehicle vs. CDV-Vaccinated	0
4
Vehicle vs. GHP-88309 (50mg/kg; Day 5)	-0.04123	-1.485 to 1.403	No	ns	>0.9999
Vehicle vs. GHP-88309 (50mg/kg; Day 7)	-0.0001242	-0.5417 to 0.5415	No	ns	>0.9999
Vehicle vs. GHP-88309 (50mg/kg; Day 10)	-0.04141	-1.561 to 1.478	No	ns	>0.9999
Vehicle vs. GHP-88309 (50mg/kg; Day 24)	-0.2084	-1.162 to 0.7448	No	ns	0.8066
Vehicle vs. CDV-Vaccinated	0.5836	0.2112 to 0.9560	Yes	**	0.008
6
Vehicle vs. GHP-88309 (50mg/kg; Day 5)	0.7911	0.1974 to 1.385	Yes	*	0.0132
Vehicle vs. GHP-88309 (50mg/kg; Day 7)	-0.00124	-0.5890 to 0.5865	No	ns	>0.9999
Vehicle vs. GHP-88309 (50mg/kg; Day 10)	-0.00124	-0.5890 to 0.5865	No	ns	>0.9999
Vehicle vs. GHP-88309 (50mg/kg; Day 24)	-0.2083	-2.339 to 1.923	No	ns	0.9779
Vehicle vs. CDV-Vaccinated	1.416	0.8214 to 2.011	Yes	**	0.0012
8
Vehicle vs. GHP-88309 (50mg/kg; Day 5)	1.833	0.8657 to 2.800	Yes	**	0.0076
Vehicle vs. GHP-88309 (50mg/kg; Day 7)	0.9999	-0.2081 to 2.208	No	ns	0.0803
Vehicle vs. GHP-88309 (50mg/kg; Day 10)	0.3748	-0.3517 to 1.101	No	ns	0.2968
Vehicle vs. GHP-88309 (50mg/kg; Day 24)	-0.3341	-1.202 to 0.5337	No	ns	0.4574
Vehicle vs. CDV-Vaccinated	2.875	2.516 to 3.234	Yes	****	<0.0001
10
Vehicle vs. GHP-88309 (50mg/kg; Day 5)	3.583	2.814 to 4.352	Yes	****	<0.0001
Vehicle vs. GHP-88309 (50mg/kg; Day 7)	2.958	1.676 to 4.240	Yes	**	0.002
Vehicle vs. GHP-88309 (50mg/kg; Day 10)	0.2499	-0.5756 to 1.075	No	ns	0.8045
Vehicle vs. GHP-88309 (50mg/kg; Day 24)	-0.1667	-1.230 to 0.8964	No	ns	0.9713
Vehicle vs. CDV-Vaccinated	3.708	2.983 to 4.433	Yes	****	<0.0001
12
Vehicle vs. GHP-88309 (50mg/kg; Day 5)	3.75	3.371 to 4.129	Yes	****	<0.0001
Vehicle vs. GHP-88309 (50mg/kg; Day 7)	2.833	1.526 to 4.140	Yes	**	0.0064
Vehicle vs. GHP-88309 (50mg/kg; Day 10)	0.9583	0.4144 to 1.502	Yes	**	0.0043
Vehicle vs. GHP-88309 (50mg/kg; Day 24)	-0.2083	-1.509 to 1.093	No	ns	0.8869
Vehicle vs. CDV-Vaccinated	3.75	3.371 to 4.129	Yes	****	<0.0001
14
Vehicle vs. GHP-88309 (50mg/kg; Day 5)	3.021	2.521 to 3.521	Yes	****	<0.0001
Vehicle vs. GHP-88309 (50mg/kg; Day 7)	2.938	2.413 to 3.462	Yes	****	<0.0001
Vehicle vs. GHP-88309 (50mg/kg; Day 10)	1.438	-0.4831 to 3.359	No	ns	0.0995
Vehicle vs. GHP-88309 (50mg/kg; Day 24)	-0.3962	-1.136 to 0.3434	No	ns	0.3279
Vehicle vs. CDV-Vaccinated	3.021	2.521 to 3.521	Yes	****	<0.0001
16
Vehicle vs. GHP-88309 (50mg/kg; Day 5)	3.021	2.582 to 3.460	Yes	****	<0.0001
Vehicle vs. GHP-88309 (50mg/kg; Day 7)	2.896	2.437 to 3.355	Yes	****	<0.0001
Vehicle vs. GHP-88309 (50mg/kg; Day 10)	1.104	0.5447 to 1.664	Yes	**	0.0019
Vehicle vs. GHP-88309 (50mg/kg; Day 24)	-0.02041	-0.5797 to 0.5389	No	ns	>0.9999
Vehicle vs. CDV-Vaccinated	3.021	2.582 to 3.460	Yes	****	<0.0001
18
Vehicle vs. GHP-88309 (50mg/kg; Day 5)	3.083	2.711 to 3.456	Yes	****	<0.0001
Vehicle vs. GHP-88309 (50mg/kg; Day 7)	2.709	1.688 to 3.729	Yes	**	0.0027
Vehicle vs. GHP-88309 (50mg/kg; Day 10)	1.333	0.9219 to 1.745	Yes	****	<0.0001
Vehicle vs. GHP-88309 (50mg/kg; Day 24)	-0.04198	-0.7642 to 0.6803	No	ns	0.9993
Vehicle vs. CDV-Vaccinated	3.083	2.711 to 3.456	Yes	****	<0.0001
20
Vehicle vs. GHP-88309 (50mg/kg; Day 5)	2.854	2.368 to 3.340	Yes	****	<0.0001
Vehicle vs. GHP-88309 (50mg/kg; Day 7)	2.812	2.333 to 3.292	Yes	****	<0.0001
Vehicle vs. GHP-88309 (50mg/kg; Day 10)	1.688	0.05714 to 3.318	Yes	*	0.0458
Vehicle vs. GHP-88309 (50mg/kg; Day 24)	-0.2295	-1.444 to 0.9853	No	ns	0.8734
Vehicle vs. CDV-Vaccinated	2.854	2.368 to 3.340	Yes	****	<0.0001
22
Vehicle vs. GHP-88309 (50mg/kg; Day 5)	2.042	1.632 to 2.451	Yes	****	<0.0001
Vehicle vs. GHP-88309 (50mg/kg; Day 7)	2.042	1.632 to 2.451	Yes	****	<0.0001
Vehicle vs. GHP-88309 (50mg/kg; Day 10)	1.499	0.9498 to 2.049	Yes	***	0.0004
Vehicle vs. GHP-88309 (50mg/kg; Day 24)	-0.25	-0.8022 to 0.3021	No	ns	0.478
Vehicle vs. CDV-Vaccinated	2.042	1.632 to 2.451	Yes	****	<0.0001
24
Vehicle vs. GHP-88309 (50mg/kg; Day 5)	2.5	1.428 to 3.572	Yes	**	0.0024
Vehicle vs. GHP-88309 (50mg/kg; Day 7)	2.5	1.428 to 3.572	Yes	**	0.0024
Vehicle vs. GHP-88309 (50mg/kg; Day 10)	2.084	0.3107 to 3.857	Yes	*	0.0288
Vehicle vs. GHP-88309 (50mg/kg; Day 24)	0.5422	-0.4956 to 1.580	No	ns	0.3276
Vehicle vs. CDV-Vaccinated	2.5	1.428 to 3.572	Yes	**	0.0024
26
Vehicle vs. GHP-88309 (50mg/kg; Day 5)	2.093	-0.01331 to 4.200	No	ns	0.0508
Vehicle vs. GHP-88309 (50mg/kg; Day 7)	2.093	-0.01331 to 4.200	No	ns	0.0508
Vehicle vs. GHP-88309 (50mg/kg; Day 10)	1.26	-0.6528 to 3.173	No	ns	0.1788
Vehicle vs. GHP-88309 (50mg/kg; Day 24)	1.135	-0.9545 to 3.225	No	ns	0.2203
Vehicle vs. CDV-Vaccinated	2.093	-0.01331 to 4.200	No	ns	0.0508
28
Vehicle vs. GHP-88309 (50mg/kg; Day 5)	1.75	-0.8870 to 4.387	No	ns	0.1397
Vehicle vs. GHP-88309 (50mg/kg; Day 7)	1.75	-0.8870 to 4.387	No	ns	0.1397
Vehicle vs. GHP-88309 (50mg/kg; Day 10)	1.542	-1.011 to 4.094	No	ns	0.1827
Vehicle vs. GHP-88309 (50mg/kg; Day 24)	1.583	-0.9689 to 4.135	No	ns	0.1719
Vehicle vs. CDV-Vaccinated	1.75	-0.8870 to 4.387	No	ns	0.1397
30
Vehicle vs. GHP-88309 (50mg/kg; Day 5)	1.281	-1.043 to 3.606	No	ns	0.2107
Vehicle vs. GHP-88309 (50mg/kg; Day 7)	1.281	-1.043 to 3.606	No	ns	0.2107
Vehicle vs. GHP-88309 (50mg/kg; Day 10)	1.114	-1.046 to 3.274	No	ns	0.2828
Vehicle vs. GHP-88309 (50mg/kg; Day 24)	0.9481	-1.169 to 3.065	No	ns	0.4005
Vehicle vs. CDV-Vaccinated	1.281	-1.043 to 3.606	No	ns	0.2107
32
Vehicle vs. GHP-88309 (50mg/kg; Day 5)	1.157	-2.421 to 4.734	No	ns	0.5235
Vehicle vs. GHP-88309 (50mg/kg; Day 7)	1.157	-2.421 to 4.734	No	ns	0.5235
Vehicle vs. GHP-88309 (50mg/kg; Day 10)	1.074	-2.464 to 4.612	No	ns	0.5761
Vehicle vs. GHP-88309 (50mg/kg; Day 24)	0.7819	-2.490 to 4.054	No	ns	0.8086
Vehicle vs. CDV-Vaccinated	1.157	-2.421 to 4.734	No	ns	0.5235
34
Vehicle vs. GHP-88309 (50mg/kg; Day 5)	0.04159	-0.2434 to 0.3266	No	ns	0.7832
Vehicle vs. GHP-88309 (50mg/kg; Day 7)	0.04159	-0.2434 to 0.3266	No	ns	0.7832
Vehicle vs. GHP-88309 (50mg/kg; Day 10)	0.04159	-0.2434 to 0.3266	No	ns	0.7832
Vehicle vs. GHP-88309 (50mg/kg; Day 24)	-0.1667	-1.506 to 1.172	No	ns	0.8781
Vehicle vs. CDV-Vaccinated	0.04159	-0.2434 to 0.3266	No	ns	0.7832
36
Vehicle vs. GHP-88309 (50mg/kg; Day 5)	0.04159	-0.2434 to 0.3266	No	ns	0.7832
Vehicle vs. GHP-88309 (50mg/kg; Day 7)	0.04159	-0.2434 to 0.3266	No	ns	0.7832
Vehicle vs. GHP-88309 (50mg/kg; Day 10)	-0.08377	-0.8248 to 0.6573	No	ns	0.9355
Vehicle vs. GHP-88309 (50mg/kg; Day 24)	-0.4171	-3.516 to 2.682	No	ns	0.8258
Vehicle vs. CDV-Vaccinated	0.04159	-0.2434 to 0.3266	No	ns	0.7832
38
Vehicle vs. GHP-88309 (50mg/kg; Day 5)	0.167	-0.9775 to 1.311	No	ns	0.7832
Vehicle vs. GHP-88309 (50mg/kg; Day 7)	0.167	-0.9775 to 1.311	No	ns	0.7832
Vehicle vs. GHP-88309 (50mg/kg; Day 10)	0.08394	-0.8162 to 0.9841	No	ns	0.9819
Vehicle vs. GHP-88309 (50mg/kg; Day 24)	-0.708	-4.314 to 2.898	No	ns	0.7084
Vehicle vs. CDV-Vaccinated	0.167	-0.9775 to 1.311	No	ns	0.7832
40
Vehicle vs. GHP-88309 (50mg/kg; Day 5)	0.08306	-0.4862 to 0.6523	No	ns	0.7832
Vehicle vs. GHP-88309 (50mg/kg; Day 7)	0.08306	-0.4862 to 0.6523	No	ns	0.7832
Vehicle vs. GHP-88309 (50mg/kg; Day 10)	0.08306	-0.4862 to 0.6523	No	ns	0.7832
Vehicle vs. GHP-88309 (50mg/kg; Day 24)	-0.167	-0.9264 to 0.5924	No	ns	0.7779
Vehicle vs. CDV-Vaccinated	0.08306	-0.4862 to 0.6523	No	ns	0.7832
42
Vehicle vs. GHP-88309 (50mg/kg; Day 5)	0.1247	-0.3683 to 0.6176	No	ns	0.4842
Vehicle vs. GHP-88309 (50mg/kg; Day 7)	0.1247	-0.3683 to 0.6176	No	ns	0.4842
Vehicle vs. GHP-88309 (50mg/kg; Day 10)	0.08306	-0.2943 to 0.4604	No	ns	0.7787
Vehicle vs. GHP-88309 (50mg/kg; Day 24)	-0.3757	-3.687 to 2.936	No	ns	0.8945
Vehicle vs. CDV-Vaccinated	0.1247	-0.3683 to 0.6176	No	ns	0.4842
44
Vehicle vs. GHP-88309 (50mg/kg; Day 5)	0
Vehicle vs. GHP-88309 (50mg/kg; Day 7)	0
Vehicle vs. GHP-88309 (50mg/kg; Day 10)	0
Vehicle vs. GHP-88309 (50mg/kg; Day 24)	-0.04159
Vehicle vs. CDV-Vaccinated	0
46
Vehicle vs. GHP-88309 (50mg/kg; Day 5)	0
Vehicle vs. GHP-88309 (50mg/kg; Day 7)	0
Vehicle vs. GHP-88309 (50mg/kg; Day 10)	0
Vehicle vs. GHP-88309 (50mg/kg; Day 24)	-0.04159
Vehicle vs. CDV-Vaccinated	0
48
Vehicle vs. GHP-88309 (50mg/kg; Day 5)	0
Vehicle vs. GHP-88309 (50mg/kg; Day 7)	0
Vehicle vs. GHP-88309 (50mg/kg; Day 10)	0
Vehicle vs. GHP-88309 (50mg/kg; Day 24)	0
Vehicle vs. CDV-Vaccinated	0
Test details	Mean 1	Mean 2	Mean Diff.	SE of diff.	N1	N2	q	DF
0
Vehicle vs. GHP-88309 (50mg/kg; Day 5)	1.8	1.8	0	0	6	3
Vehicle vs. GHP-88309 (50mg/kg; Day 7)	1.8	1.8	0	0	6	3
Vehicle vs. GHP-88309 (50mg/kg; Day 10)	1.8	1.8	0	0	6	3
Vehicle vs. GHP-88309 (50mg/kg; Day 24)	1.8	1.8	0	0	6	3
Vehicle vs. CDV-Vaccinated	1.8	1.8	0	0	6	3
1
Vehicle vs. GHP-88309 (50mg/kg; Day 5)	1.8	1.8	0	0	6	3
Vehicle vs. GHP-88309 (50mg/kg; Day 7)	1.8	1.8	0	0	6	3
Vehicle vs. GHP-88309 (50mg/kg; Day 10)	1.8	1.8	0	0	6	3
Vehicle vs. GHP-88309 (50mg/kg; Day 24)	1.8	1.8	0	0	6	3
Vehicle vs. CDV-Vaccinated	1.8	1.8	0	0	6	3
2
Vehicle vs. GHP-88309 (50mg/kg; Day 5)	1.8	1.8	0	0	6	3
Vehicle vs. GHP-88309 (50mg/kg; Day 7)	1.8	1.8	0	0	6	3
Vehicle vs. GHP-88309 (50mg/kg; Day 10)	1.8	1.8	0	0	6	3
Vehicle vs. GHP-88309 (50mg/kg; Day 24)	1.8	1.8	0	0	6	3
Vehicle vs. CDV-Vaccinated	1.8	1.8	0	0	6	3
4
Vehicle vs. GHP-88309 (50mg/kg; Day 5)	2.384	2.425	-0.04123	0.2694	6	3	0.153	2.668
Vehicle vs. GHP-88309 (50mg/kg; Day 7)	2.384	2.384	-0.0001242	0.1489	6	3	0.0008346	5.26
Vehicle vs. GHP-88309 (50mg/kg; Day 10)	2.384	2.425	-0.04141	0.2789	6	3	0.1484	2.616
Vehicle vs. GHP-88309 (50mg/kg; Day 24)	2.384	2.592	-0.2084	0.2072	6	3	1.006	3.29
Vehicle vs. CDV-Vaccinated	2.384	1.8	0.5836	0.1003	6	3	5.816	5
6
Vehicle vs. GHP-88309 (50mg/kg; Day 5)	3.216	2.425	0.7911	0.1757	6	3	4.502	6.552
Vehicle vs. GHP-88309 (50mg/kg; Day 7)	3.216	3.218	-0.00124	0.1657	6	3	0.007485	5.633
Vehicle vs. GHP-88309 (50mg/kg; Day 10)	3.216	3.218	-0.00124	0.1657	6	3	0.007485	5.633
Vehicle vs. GHP-88309 (50mg/kg; Day 24)	3.216	3.425	-0.2083	0.4084	6	3	0.5101	2.759
Vehicle vs. CDV-Vaccinated	3.216	1.8	1.416	0.1603	6	3	8.835	5
8
Vehicle vs. GHP-88309 (50mg/kg; Day 5)	4.675	2.842	1.833	0.206	6	3	8.895	3.191
Vehicle vs. GHP-88309 (50mg/kg; Day 7)	4.675	3.675	0.9999	0.2367	6	3	4.225	2.838
Vehicle vs. GHP-88309 (50mg/kg; Day 10)	4.675	4.3	0.3748	0.174	6	3	2.153	3.882
Vehicle vs. GHP-88309 (50mg/kg; Day 24)	4.675	5.009	-0.3341	0.1931	6	3	1.73	3.414
Vehicle vs. CDV-Vaccinated	4.675	1.8	2.875	0.0968	6	3	29.7	5
10
Vehicle vs. GHP-88309 (50mg/kg; Day 5)	5.508	1.925	3.583	0.2321	6	3	15.44	6.999
Vehicle vs. GHP-88309 (50mg/kg; Day 7)	5.508	2.55	2.958	0.325	6	3	9.103	4.347
Vehicle vs. GHP-88309 (50mg/kg; Day 10)	5.508	5.259	0.2499	0.2465	6	3	1.014	6.753
Vehicle vs. GHP-88309 (50mg/kg; Day 24)	5.508	5.675	-0.1667	0.2912	6	3	0.5723	5.215
Vehicle vs. CDV-Vaccinated	5.508	1.8	3.708	0.1953	6	3	18.98	5
12
Vehicle vs. GHP-88309 (50mg/kg; Day 5)	5.55	1.8	3.75	0.102	6	3	36.75	5
Vehicle vs. GHP-88309 (50mg/kg; Day 7)	5.55	2.717	2.833	0.2538	6	3	11.16	2.804
Vehicle vs. GHP-88309 (50mg/kg; Day 10)	5.55	4.592	0.9583	0.1502	6	3	6.379	5.329
Vehicle vs. GHP-88309 (50mg/kg; Day 24)	5.55	5.758	-0.2083	0.253	6	3	0.8237	2.81
Vehicle vs. CDV-Vaccinated	5.55	1.8	3.75	0.102	6	3	36.75	5
14
Vehicle vs. GHP-88309 (50mg/kg; Day 5)	4.821	1.8	3.021	0.1347	6	3	22.42	5
Vehicle vs. GHP-88309 (50mg/kg; Day 7)	4.821	1.883	2.938	0.1583	6	3	18.56	6.996
Vehicle vs. GHP-88309 (50mg/kg; Day 10)	4.821	3.383	1.438	0.3595	6	3	4	2.678
Vehicle vs. GHP-88309 (50mg/kg; Day 24)	4.821	5.217	-0.3962	0.2019	6	3	1.962	5.167
Vehicle vs. CDV-Vaccinated	4.821	1.8	3.021	0.1347	6	3	22.42	5
16
Vehicle vs. GHP-88309 (50mg/kg; Day 5)	4.821	1.8	3.021	0.1183	6	3	25.53	5
Vehicle vs. GHP-88309 (50mg/kg; Day 7)	4.821	1.925	2.896	0.1385	6	3	20.92	6.991
Vehicle vs. GHP-88309 (50mg/kg; Day 10)	4.821	3.717	1.104	0.1616	6	3	6.832	6.055
Vehicle vs. GHP-88309 (50mg/kg; Day 24)	4.821	4.841	-0.02041	0.1616	6	3	0.1263	6.059
Vehicle vs. CDV-Vaccinated	4.821	1.8	3.021	0.1183	6	3	25.53	5
18
Vehicle vs. GHP-88309 (50mg/kg; Day 5)	4.883	1.8	3.083	0.1003	6	3	30.73	5
Vehicle vs. GHP-88309 (50mg/kg; Day 7)	4.883	2.175	2.709	0.2159	6	3	12.55	3.158
Vehicle vs. GHP-88309 (50mg/kg; Day 10)	4.883	3.55	1.333	0.1236	6	3	10.79	6.897
Vehicle vs. GHP-88309 (50mg/kg; Day 24)	4.883	4.925	-0.04198	0.1761	6	3	0.2384	4.015
Vehicle vs. CDV-Vaccinated	4.883	1.8	3.083	0.1003	6	3	30.73	5
20
Vehicle vs. GHP-88309 (50mg/kg; Day 5)	4.654	1.8	2.854	0.1309	6	3	21.81	5
Vehicle vs. GHP-88309 (50mg/kg; Day 7)	4.654	1.842	2.812	0.1373	6	3	20.48	5.91
Vehicle vs. GHP-88309 (50mg/kg; Day 10)	4.654	2.966	1.688	0.3197	6	3	5.279	2.841
Vehicle vs. GHP-88309 (50mg/kg; Day 24)	4.654	4.883	-0.2295	0.2665	6	3	0.861	3.338
Vehicle vs. CDV-Vaccinated	4.654	1.8	2.854	0.1309	6	3	21.81	5
22
Vehicle vs. GHP-88309 (50mg/kg; Day 5)	3.842	1.8	2.042	0.1103	6	3	18.51	5
Vehicle vs. GHP-88309 (50mg/kg; Day 7)	3.842	1.8	2.042	0.1103	6	3	18.51	5
Vehicle vs. GHP-88309 (50mg/kg; Day 10)	3.842	2.342	1.499	0.1558	6	3	9.625	5.73
Vehicle vs. GHP-88309 (50mg/kg; Day 24)	3.842	4.092	-0.25	0.1563	6	3	1.6	5.699
Vehicle vs. CDV-Vaccinated	3.842	1.8	2.042	0.1103	6	3	18.51	5
24
Vehicle vs. GHP-88309 (50mg/kg; Day 5)	4.3	1.8	2.5	0.2624	5	3	9.529	4
Vehicle vs. GHP-88309 (50mg/kg; Day 7)	4.3	1.8	2.5	0.2624	5	3	9.529	4
Vehicle vs. GHP-88309 (50mg/kg; Day 10)	4.3	2.217	2.084	0.4422	5	3	4.712	4.151
Vehicle vs. GHP-88309 (50mg/kg; Day 24)	4.3	3.758	0.5422	0.2753	5	3	1.97	4.751
Vehicle vs. CDV-Vaccinated	4.3	1.8	2.5	0.2624	5	3	9.529	4
26
Vehicle vs. GHP-88309 (50mg/kg; Day 5)	3.894	1.8	2.093	0.4371	4	3	4.79	3
Vehicle vs. GHP-88309 (50mg/kg; Day 7)	3.894	1.8	2.093	0.4371	4	3	4.79	3
Vehicle vs. GHP-88309 (50mg/kg; Day 10)	3.894	2.634	1.26	0.4946	4	3	2.547	4.401
Vehicle vs. GHP-88309 (50mg/kg; Day 24)	3.894	2.758	1.135	0.439	4	3	2.586	3.055
Vehicle vs. CDV-Vaccinated	3.894	1.8	2.093	0.4371	4	3	4.79	3
28
Vehicle vs. GHP-88309 (50mg/kg; Day 5)	3.55	1.8	1.75	0.5471	4	3	3.199	3
Vehicle vs. GHP-88309 (50mg/kg; Day 7)	3.55	1.8	1.75	0.5471	4	3	3.199	3
Vehicle vs. GHP-88309 (50mg/kg; Day 10)	3.55	2.008	1.542	0.5581	4	3	2.762	3.242
Vehicle vs. GHP-88309 (50mg/kg; Day 24)	3.55	1.967	1.583	0.5581	4	3	2.836	3.242
Vehicle vs. CDV-Vaccinated	3.55	1.8	1.75	0.5471	4	3	3.199	3
30
Vehicle vs. GHP-88309 (50mg/kg; Day 5)	3.081	1.8	1.281	0.4823	4	3	2.657	3
Vehicle vs. GHP-88309 (50mg/kg; Day 7)	3.081	1.8	1.281	0.4823	4	3	2.657	3
Vehicle vs. GHP-88309 (50mg/kg; Day 10)	3.081	1.967	1.114	0.5104	4	3	2.183	3.683
Vehicle vs. GHP-88309 (50mg/kg; Day 24)	3.081	2.133	0.9481	0.5303	4	3	1.788	4.116
Vehicle vs. CDV-Vaccinated	3.081	1.8	1.281	0.4823	4	3	2.657	3
32
Vehicle vs. GHP-88309 (50mg/kg; Day 5)	2.957	1.8	1.157	0.7421	4	3	1.559	3
Vehicle vs. GHP-88309 (50mg/kg; Day 7)	2.957	1.8	1.157	0.7421	4	3	1.559	3
Vehicle vs. GHP-88309 (50mg/kg; Day 10)	2.957	1.883	1.074	0.7468	4	3	1.438	3.075
Vehicle vs. GHP-88309 (50mg/kg; Day 24)	2.957	2.175	0.7819	0.8061	4	3	0.97	3.982
Vehicle vs. CDV-Vaccinated	2.957	1.8	1.157	0.7421	4	3	1.559	3
34
Vehicle vs. GHP-88309 (50mg/kg; Day 5)	1.842	1.8	0.04159	0.04159	3	3	1	2
Vehicle vs. GHP-88309 (50mg/kg; Day 7)	1.842	1.8	0.04159	0.04159	3	3	1	2
Vehicle vs. GHP-88309 (50mg/kg; Day 10)	1.842	1.8	0.04159	0.04159	3	3	1	2
Vehicle vs. GHP-88309 (50mg/kg; Day 24)	1.842	2.008	-0.1667	0.2124	3	3	0.7848	2.159
Vehicle vs. CDV-Vaccinated	1.842	1.8	0.04159	0.04159	3	3	1	2
36
Vehicle vs. GHP-88309 (50mg/kg; Day 5)	1.842	1.8	0.04159	0.04159	3	3	1	2
Vehicle vs. GHP-88309 (50mg/kg; Day 7)	1.842	1.8	0.04159	0.04159	3	3	1	2
Vehicle vs. GHP-88309 (50mg/kg; Day 10)	1.842	1.925	-0.08377	0.1321	3	3	0.6342	2.435
Vehicle vs. GHP-88309 (50mg/kg; Day 24)	1.842	2.259	-0.4171	0.4606	3	3	0.9056	2.033
Vehicle vs. CDV-Vaccinated	1.842	1.8	0.04159	0.04159	3	3	1	2
38
Vehicle vs. GHP-88309 (50mg/kg; Day 5)	1.967	1.8	0.167	0.167	3	3	1	2
Vehicle vs. GHP-88309 (50mg/kg; Day 7)	1.967	1.8	0.167	0.167	3	3	1	2
Vehicle vs. GHP-88309 (50mg/kg; Day 10)	1.967	1.883	0.08394	0.1865	3	3	0.45	2.932
Vehicle vs. GHP-88309 (50mg/kg; Day 24)	1.967	2.675	-0.708	0.6139	3	3	1.153	2.318
Vehicle vs. CDV-Vaccinated	1.967	1.8	0.167	0.167	3	3	1	2
40
Vehicle vs. GHP-88309 (50mg/kg; Day 5)	1.883	1.8	0.08306	0.08306	3	3	1	2
Vehicle vs. GHP-88309 (50mg/kg; Day 7)	1.883	1.8	0.08306	0.08306	3	3	1	2
Vehicle vs. GHP-88309 (50mg/kg; Day 10)	1.883	1.8	0.08306	0.08306	3	3	1	2
Vehicle vs. GHP-88309 (50mg/kg; Day 24)	1.883	2.05	-0.167	0.1668	3	3	1.001	3.19
Vehicle vs. CDV-Vaccinated	1.883	1.8	0.08306	0.08306	3	3	1	2
42
Vehicle vs. GHP-88309 (50mg/kg; Day 5)	1.925	1.8	0.1247	0.07193	3	3	1.733	2
Vehicle vs. GHP-88309 (50mg/kg; Day 7)	1.925	1.8	0.1247	0.07193	3	3	1.733	2
Vehicle vs. GHP-88309 (50mg/kg; Day 10)	1.925	1.842	0.08306	0.08309	3	3	0.9997	3.203
Vehicle vs. GHP-88309 (50mg/kg; Day 24)	1.925	2.3	-0.3757	0.5055	3	3	0.7432	2.083
Vehicle vs. CDV-Vaccinated	1.925	1.8	0.1247	0.07193	3	3	1.733	2
44
Vehicle vs. GHP-88309 (50mg/kg; Day 5)	1.8	1.8	0	0	3	3
Vehicle vs. GHP-88309 (50mg/kg; Day 7)	1.8	1.8	0	0	3	3
Vehicle vs. GHP-88309 (50mg/kg; Day 10)	1.8	1.8	0	0	3	3
Vehicle vs. GHP-88309 (50mg/kg; Day 24)	1.8	1.842	-0.04159	0.04159	3	3	1	2
Vehicle vs. CDV-Vaccinated	1.8	1.8	0	0	3	3
46
Vehicle vs. GHP-88309 (50mg/kg; Day 5)	1.8	1.8	0	0	3	3
Vehicle vs. GHP-88309 (50mg/kg; Day 7)	1.8	1.8	0	0	3	3
Vehicle vs. GHP-88309 (50mg/kg; Day 10)	1.8	1.8	0	0	3	3
Vehicle vs. GHP-88309 (50mg/kg; Day 24)	1.8	1.842	-0.04159	0.04159	3	3	1	2
Vehicle vs. CDV-Vaccinated	1.8	1.8	0	0	3	3
48
Vehicle vs. GHP-88309 (50mg/kg; Day 5)	1.8	1.8	0	0	3	3
Vehicle vs. GHP-88309 (50mg/kg; Day 7)	1.8	1.8	0	0	3	3
Vehicle vs. GHP-88309 (50mg/kg; Day 10)	1.8	1.8	0	0	3	3
Vehicle vs. GHP-88309 (50mg/kg; Day 24)	1.8	1.8	0	0	3	3
Vehicle vs. CDV-Vaccinated	1.8	1.8	0	0	3	3
Figure 3e - lymphocytes
Table Analyzed	Transform of CDV425 - Lymphocytes
Mixed-effects model (REML)	Matching: Stacked
Assume sphericity?	No
Alpha	0.05
Fixed effects (type III)	P value	P value summary	Statistically significant (P < 0.05)?	F (DFn, DFd)	Geisser-Greenhouse's epsilon
Time	<0.0001	****	Yes	F (5.402, 67.91) = 24.29	0.3858
Column Factor	<0.0001	****	Yes	F (5, 15) = 28.96
Time x Column Factor	<0.0001	****	Yes	F (70, 176) = 3.956
Random effects	SD	Variance
Subject	0.08907	0.007933
Residual	0.2676	0.07162
Was the matching effective?
Chi-square, df	7.510, 1
P value	0.0061
P value summary	**
Is there significant matching (P < 0.05)?	Yes
Data summary
Number of columns (Column Factor)	6
Number of rows (Time)	15
Number of subjects (Subject)	21
Number of missing values	34
Within each row, compare columns (simple effects within rows)
Number of families	15
Number of comparisons per family	5
Alpha	0.05
Dunnett's multiple comparisons test	Mean Diff.	95.00% CI of diff.	Below threshold?	Summary	Adjusted P Value
0
CDV-Vaccinated vs. GHP-88309 (50mg/kg; Day 5)	0.1524	-0.04333 to 0.3482	No	ns	0.0983
CDV-Vaccinated vs. GHP-88309 (50mg/kg; Day 7)	-0.000249	-0.6086 to 0.6081	No	ns	>0.9999
CDV-Vaccinated vs. GHP-88309 (50mg/kg; Day 10)	0.06289	-0.2791 to 0.4049	No	ns	0.8546
CDV-Vaccinated vs. GHP-88309 (50mg/kg; Day 24)	0.06392	-0.5558 to 0.6836	No	ns	0.9537
CDV-Vaccinated vs. Vehicle	0.149	-0.1888 to 0.4869	No	ns	0.4964
7
CDV-Vaccinated vs. GHP-88309 (50mg/kg; Day 5)	0.6418	0.2263 to 1.057	Yes	*	0.0133
CDV-Vaccinated vs. GHP-88309 (50mg/kg; Day 7)	0.2481	-0.4654 to 0.9616	No	ns	0.4941
CDV-Vaccinated vs. GHP-88309 (50mg/kg; Day 10)	0.5949	-0.4938 to 1.684	No	ns	0.1936
CDV-Vaccinated vs. GHP-88309 (50mg/kg; Day 24)	0.8601	-0.1428 to 1.863	No	ns	0.0728
CDV-Vaccinated vs. Vehicle	0.6979	0.3106 to 1.085	Yes	**	0.0038
14
CDV-Vaccinated vs. GHP-88309 (50mg/kg; Day 5)	0.4973	-0.1198 to 1.114	No	ns	0.096
CDV-Vaccinated vs. GHP-88309 (50mg/kg; Day 7)	0.9046	0.3680 to 1.441	Yes	**	0.0083
CDV-Vaccinated vs. GHP-88309 (50mg/kg; Day 10)	1.967	1.435 to 2.499	Yes	***	0.0004
CDV-Vaccinated vs. GHP-88309 (50mg/kg; Day 24)	1.459	-1.031 to 3.949	No	ns	0.1474
CDV-Vaccinated vs. Vehicle	1.669	1.075 to 2.263	Yes	***	0.0002
21
CDV-Vaccinated vs. GHP-88309 (50mg/kg; Day 5)	0.2067	-0.1701 to 0.5834	No	ns	0.2221
CDV-Vaccinated vs. GHP-88309 (50mg/kg; Day 7)	1.544	0.4616 to 2.626	Yes	*	0.0234
CDV-Vaccinated vs. GHP-88309 (50mg/kg; Day 10)	2.057	0.8254 to 3.289	Yes	*	0.0169
CDV-Vaccinated vs. GHP-88309 (50mg/kg; Day 24)	1.983	1.495 to 2.472	Yes	**	0.0011
CDV-Vaccinated vs. Vehicle	1.736	1.016 to 2.456	Yes	***	0.0009
28
CDV-Vaccinated vs. GHP-88309 (50mg/kg; Day 5)	0.217	-0.2869 to 0.7209	No	ns	0.3755
CDV-Vaccinated vs. GHP-88309 (50mg/kg; Day 7)	0.9301	0.4398 to 1.420	Yes	**	0.0065
CDV-Vaccinated vs. GHP-88309 (50mg/kg; Day 10)	1.321	-0.9264 to 3.568	No	ns	0.1412
CDV-Vaccinated vs. GHP-88309 (50mg/kg; Day 24)	1.522	-0.8892 to 3.933	No	ns	0.1229
CDV-Vaccinated vs. Vehicle	1.512	0.7876 to 2.236	Yes	**	0.004
35
CDV-Vaccinated vs. GHP-88309 (50mg/kg; Day 5)	0.3294	-0.1495 to 0.8084	No	ns	0.1267
CDV-Vaccinated vs. GHP-88309 (50mg/kg; Day 7)	0.628	0.03293 to 1.223	Yes	*	0.0422
CDV-Vaccinated vs. GHP-88309 (50mg/kg; Day 10)	0.9761	0.03671 to 1.915	Yes	*	0.0452
CDV-Vaccinated vs. GHP-88309 (50mg/kg; Day 24)	1.432	-0.6920 to 3.556	No	ns	0.1131
CDV-Vaccinated vs. Vehicle	1.418	0.9555 to 1.881	Yes	**	0.0011
42
CDV-Vaccinated vs. GHP-88309 (50mg/kg; Day 5)	0.2353	-0.1652 to 0.6358	No	ns	0.1918
CDV-Vaccinated vs. GHP-88309 (50mg/kg; Day 7)	0.3007	-0.2576 to 0.8590	No	ns	0.2046
CDV-Vaccinated vs. GHP-88309 (50mg/kg; Day 10)	0.9337	-2.038 to 3.906	No	ns	0.3752
CDV-Vaccinated vs. GHP-88309 (50mg/kg; Day 24)	1.325	0.5244 to 2.125	Yes	*	0.0156
CDV-Vaccinated vs. Vehicle	1.059	0.5400 to 1.578	Yes	**	0.0074
48
CDV-Vaccinated vs. GHP-88309 (50mg/kg; Day 5)	0.2817	-0.7959 to 1.359	No	ns	0.4303
CDV-Vaccinated vs. GHP-88309 (50mg/kg; Day 7)	0.2082	-0.2309 to 0.6473	No	ns	0.3506
CDV-Vaccinated vs. GHP-88309 (50mg/kg; Day 10)	0.9329	-0.2534 to 2.119	No	ns	0.0871
CDV-Vaccinated vs. GHP-88309 (50mg/kg; Day 24)	0.8884	-1.423 to 3.200	No	ns	0.3015
CDV-Vaccinated vs. Vehicle	0.6521	-0.6945 to 1.999	No	ns	0.2292
58
CDV-Vaccinated vs. GHP-88309 (50mg/kg; Day 5)	0.02174	-0.2543 to 0.2978	No	ns	0.9959
CDV-Vaccinated vs. GHP-88309 (50mg/kg; Day 7)	0.2104	-1.241 to 1.662	No	ns	0.5616
CDV-Vaccinated vs. GHP-88309 (50mg/kg; Day 10)	0.6769	-0.6834 to 2.037	No	ns	0.1992
CDV-Vaccinated vs. GHP-88309 (50mg/kg; Day 24)	0.8888	0.6103 to 1.167	Yes	***	0.0008
CDV-Vaccinated vs. Vehicle	0.6955	-0.4919 to 1.883	No	ns	0.1505
64
CDV-Vaccinated vs. GHP-88309 (50mg/kg; Day 5)	0.106	-0.5248 to 0.7368	No	ns	0.7431
CDV-Vaccinated vs. GHP-88309 (50mg/kg; Day 7)	0.2243	-0.2913 to 0.7399	No	ns	0.4033
CDV-Vaccinated vs. GHP-88309 (50mg/kg; Day 10)	0.4468	-0.05257 to 0.9462	No	ns	0.0689
CDV-Vaccinated vs. GHP-88309 (50mg/kg; Day 24)	0.7148	-1.554 to 2.983	No	ns	0.4199
CDV-Vaccinated vs. Vehicle	0.1441	-0.4813 to 0.7695	No	ns	0.8084
69
CDV-Vaccinated vs. GHP-88309 (50mg/kg; Day 5)	0.08061	-1.160 to 1.321	No	ns	0.9895
CDV-Vaccinated vs. GHP-88309 (50mg/kg; Day 7)	0.4521	-0.1128 to 1.017	No	ns	0.0894
CDV-Vaccinated vs. GHP-88309 (50mg/kg; Day 10)	0.417	-0.2722 to 1.106	No	ns	0.1628
CDV-Vaccinated vs. GHP-88309 (50mg/kg; Day 24)	0.573	-1.974 to 3.120	No	ns	0.5748
CDV-Vaccinated vs. Vehicle	0.514	-9.790e-005 to 1.028	No	ns	0.05
90
CDV-Vaccinated vs. GHP-88309 (50mg/kg; Day 5)	0.1485	-0.4832 to 0.7802	No	ns	0.6547
CDV-Vaccinated vs. GHP-88309 (50mg/kg; Day 7)	0.1705	-0.4358 to 0.7767	No	ns	0.5805
CDV-Vaccinated vs. GHP-88309 (50mg/kg; Day 10)	0.5212	-0.2127 to 1.255	No	ns	0.1344
CDV-Vaccinated vs. GHP-88309 (50mg/kg; Day 24)	0.2913	-0.2966 to 0.8793	No	ns	0.2615
CDV-Vaccinated vs. Vehicle	0.315	-0.2587 to 0.8886	No	ns	0.2474
121
CDV-Vaccinated vs. GHP-88309 (50mg/kg; Day 5)	0.2038	-0.4703 to 0.8779	No	ns	0.6514
CDV-Vaccinated vs. GHP-88309 (50mg/kg; Day 7)	0.1247	-0.7165 to 0.9659	No	ns	0.9354
CDV-Vaccinated vs. GHP-88309 (50mg/kg; Day 10)	0.115	-0.4310 to 0.6610	No	ns	0.8466
CDV-Vaccinated vs. GHP-88309 (50mg/kg; Day 24)	0.3968	-0.1508 to 0.9443	No	ns	0.1279
CDV-Vaccinated vs. Vehicle	0.1506	-0.4894 to 0.7907	No	ns	0.8041
128
CDV-Vaccinated vs. GHP-88309 (50mg/kg; Day 5)	-0.0381	-0.6757 to 0.5995	No	ns	0.9863
CDV-Vaccinated vs. GHP-88309 (50mg/kg; Day 7)	0.2755	-0.1127 to 0.6638	No	ns	0.097
CDV-Vaccinated vs. GHP-88309 (50mg/kg; Day 10)	0.1216	-0.7071 to 0.9503	No	ns	0.7843
CDV-Vaccinated vs. GHP-88309 (50mg/kg; Day 24)	0.1496	-0.5820 to 0.8811	No	ns	0.6116
CDV-Vaccinated vs. Vehicle	0.1825	-0.3718 to 0.7368	No	ns	0.3499
135
CDV-Vaccinated vs. GHP-88309 (50mg/kg; Day 5)	0.129	-0.6640 to 0.9221	No	ns	0.9343
CDV-Vaccinated vs. GHP-88309 (50mg/kg; Day 7)	0.225	-0.6047 to 1.055	No	ns	0.492
CDV-Vaccinated vs. GHP-88309 (50mg/kg; Day 10)	0.3452	-0.3662 to 1.057	No	ns	0.2607
CDV-Vaccinated vs. GHP-88309 (50mg/kg; Day 24)	0.3157	-0.3865 to 1.018	No	ns	0.3813
CDV-Vaccinated vs. Vehicle	0.3165	-0.3727 to 1.006	No	ns	0.3126
Test details	Mean 1	Mean 2	Mean Diff.	SE of diff.	N1	N2	q	DF
0
CDV-Vaccinated vs. GHP-88309 (50mg/kg; Day 5)	6.59	6.438	0.1524	0.04398	3	3	3.466	3.265
CDV-Vaccinated vs. GHP-88309 (50mg/kg; Day 7)	6.59	6.59	-0.000249	0.1121	3	3	0.002221	2.504
CDV-Vaccinated vs. GHP-88309 (50mg/kg; Day 10)	6.59	6.527	0.06289	0.07574	3	3	0.8303	3.193
CDV-Vaccinated vs. GHP-88309 (50mg/kg; Day 24)	6.59	6.526	0.06392	0.1136	3	3	0.5627	2.489
CDV-Vaccinated vs. Vehicle	6.59	6.441	0.149	0.102	3	6	1.462	6.317
7
CDV-Vaccinated vs. GHP-88309 (50mg/kg; Day 5)	6.552	5.91	0.6418	0.09588	3	3	6.694	3.407
CDV-Vaccinated vs. GHP-88309 (50mg/kg; Day 7)	6.552	6.303	0.2481	0.1593	3	3	1.557	3.234
CDV-Vaccinated vs. GHP-88309 (50mg/kg; Day 10)	6.552	5.957	0.5949	0.2113	3	3	2.815	2.664
CDV-Vaccinated vs. GHP-88309 (50mg/kg; Day 24)	6.552	5.691	0.8601	0.1997	3	3	4.306	2.752
CDV-Vaccinated vs. Vehicle	6.552	5.854	0.6979	0.1117	3	6	6.25	5.493
14
CDV-Vaccinated vs. GHP-88309 (50mg/kg; Day 5)	6.586	6.089	0.4973	0.1538	3	3	3.234	3.909
CDV-Vaccinated vs. GHP-88309 (50mg/kg; Day 7)	6.586	5.682	0.9046	0.1345	3	3	6.725	3.954
CDV-Vaccinated vs. GHP-88309 (50mg/kg; Day 10)	6.586	4.619	1.967	0.1328	3	3	14.81	3.928
CDV-Vaccinated vs. GHP-88309 (50mg/kg; Day 24)	6.586	5.127	1.459	0.4147	3	3	3.518	2.246
CDV-Vaccinated vs. Vehicle	6.586	4.917	1.669	0.1845	3	6	9.048	6.997
21
CDV-Vaccinated vs. GHP-88309 (50mg/kg; Day 5)	6.635	6.428	0.2067	0.08377	3	3	2.467	3.213
CDV-Vaccinated vs. GHP-88309 (50mg/kg; Day 7)	6.635	5.091	1.544	0.1792	3	3	8.615	2.233
CDV-Vaccinated vs. GHP-88309 (50mg/kg; Day 10)	6.635	4.577	2.057	0.1996	3	3	10.31	2.186
CDV-Vaccinated vs. GHP-88309 (50mg/kg; Day 24)	6.635	4.651	1.983	0.09944	3	3	19.94	2.834
CDV-Vaccinated vs. Vehicle	6.635	4.899	1.736	0.2065	3	6	8.408	5.418
28
CDV-Vaccinated vs. GHP-88309 (50mg/kg; Day 5)	6.562	6.345	0.217	0.1169	3	3	1.856	3.466
CDV-Vaccinated vs. GHP-88309 (50mg/kg; Day 7)	6.562	5.632	0.9301	0.1148	3	3	8.1	3.519
CDV-Vaccinated vs. GHP-88309 (50mg/kg; Day 10)	6.562	5.241	1.321	0.3539	3	3	3.732	2.137
CDV-Vaccinated vs. GHP-88309 (50mg/kg; Day 24)	6.562	5.04	1.522	0.3766	3	3	4.041	2.121
CDV-Vaccinated vs. Vehicle	6.562	5.05	1.512	0.1781	3	4	8.489	3.841
35
CDV-Vaccinated vs. GHP-88309 (50mg/kg; Day 5)	6.544	6.215	0.3294	0.09956	3	3	3.309	2.945
CDV-Vaccinated vs. GHP-88309 (50mg/kg; Day 7)	6.544	5.916	0.628	0.1446	3	3	4.343	3.778
CDV-Vaccinated vs. GHP-88309 (50mg/kg; Day 10)	6.544	5.568	0.9761	0.1964	3	3	4.97	2.969
CDV-Vaccinated vs. GHP-88309 (50mg/kg; Day 24)	6.544	5.112	1.432	0.3541	3	3	4.044	2.269
CDV-Vaccinated vs. Vehicle	6.544	5.126	1.418	0.1116	3	3	12.71	3.724
42
CDV-Vaccinated vs. GHP-88309 (50mg/kg; Day 5)	6.588	6.353	0.2353	0.08825	3	3	2.666	3.207
CDV-Vaccinated vs. GHP-88309 (50mg/kg; Day 7)	6.588	6.287	0.3007	0.11	3	3	2.733	2.744
CDV-Vaccinated vs. GHP-88309 (50mg/kg; Day 10)	6.588	5.654	0.9337	0.4435	3	3	2.105	2.04
CDV-Vaccinated vs. GHP-88309 (50mg/kg; Day 24)	6.588	5.263	1.325	0.1421	3	3	9.324	2.425
CDV-Vaccinated vs. Vehicle	6.588	5.529	1.059	0.1047	3	3	10.11	2.829
48
CDV-Vaccinated vs. GHP-88309 (50mg/kg; Day 5)	6.593	6.311	0.2817	0.1439	3	2	1.957	1.865
CDV-Vaccinated vs. GHP-88309 (50mg/kg; Day 7)	6.593	6.384	0.2082	0.1094	3	3	1.903	3.995
CDV-Vaccinated vs. GHP-88309 (50mg/kg; Day 10)	6.593	5.66	0.9329	0.2206	3	3	4.229	2.571
CDV-Vaccinated vs. GHP-88309 (50mg/kg; Day 24)	6.593	5.704	0.8884	0.37	3	3	2.401	2.189
CDV-Vaccinated vs. Vehicle	6.593	5.94	0.6521	0.2417	3	3	2.698	2.468
58
CDV-Vaccinated vs. GHP-88309 (50mg/kg; Day 5)	6.504	6.482	0.02174	0.06667	3	3	0.3261	3.765
CDV-Vaccinated vs. GHP-88309 (50mg/kg; Day 7)	6.504	6.294	0.2104	0.129	3	2	1.63	1.412
CDV-Vaccinated vs. GHP-88309 (50mg/kg; Day 10)	6.504	5.827	0.6769	0.2226	3	3	3.042	2.237
CDV-Vaccinated vs. GHP-88309 (50mg/kg; Day 24)	6.504	5.615	0.8888	0.06799	3	3	13.07	3.843
CDV-Vaccinated vs. Vehicle	6.504	5.809	0.6955	0.1995	3	3	3.486	2.298
64
CDV-Vaccinated vs. GHP-88309 (50mg/kg; Day 5)	6.5	6.394	0.106	0.09772	3	3	1.085	2.111
CDV-Vaccinated vs. GHP-88309 (50mg/kg; Day 7)	6.5	6.276	0.2243	0.1278	3	3	1.754	3.926
CDV-Vaccinated vs. GHP-88309 (50mg/kg; Day 10)	6.5	6.053	0.4468	0.1154	3	3	3.871	3.46
CDV-Vaccinated vs. GHP-88309 (50mg/kg; Day 24)	6.5	5.785	0.7148	0.3792	3	3	1.885	2.275
CDV-Vaccinated vs. Vehicle	6.5	6.356	0.1441	0.1532	3	3	0.9407	3.834
69
CDV-Vaccinated vs. GHP-88309 (50mg/kg; Day 5)	6.416	6.335	0.08061	0.2107	3	3	0.3826	2.313
CDV-Vaccinated vs. GHP-88309 (50mg/kg; Day 7)	6.416	5.963	0.4521	0.1206	3	3	3.75	3.058
CDV-Vaccinated vs. GHP-88309 (50mg/kg; Day 10)	6.416	5.999	0.417	0.1376	3	3	3.03	2.791
CDV-Vaccinated vs. GHP-88309 (50mg/kg; Day 24)	6.416	5.843	0.573	0.3897	3	3	1.471	2.087
CDV-Vaccinated vs. Vehicle	6.416	5.902	0.514	0.1133	3	3	4.535	3.209
90
CDV-Vaccinated vs. GHP-88309 (50mg/kg; Day 5)	6.262	6.113	0.1485	0.1181	3	3	1.258	2.571
CDV-Vaccinated vs. GHP-88309 (50mg/kg; Day 7)	6.262	6.091	0.1705	0.1212	3	3	1.407	2.795
CDV-Vaccinated vs. GHP-88309 (50mg/kg; Day 10)	6.262	5.74	0.5212	0.1786	3	3	2.919	3.787
CDV-Vaccinated vs. GHP-88309 (50mg/kg; Day 24)	6.262	5.97	0.2913	0.1246	3	3	2.338	3.026
CDV-Vaccinated vs. Vehicle	6.262	5.947	0.315	0.1383	3	3	2.277	3.726
121
CDV-Vaccinated vs. GHP-88309 (50mg/kg; Day 5)	6.376	6.172	0.2038	0.1653	3	3	1.233	3.842
CDV-Vaccinated vs. GHP-88309 (50mg/kg; Day 7)	6.376	6.251	0.1247	0.1928	3	3	0.6465	3.414
CDV-Vaccinated vs. GHP-88309 (50mg/kg; Day 10)	6.376	6.261	0.115	0.133	3	3	0.8642	3.798
CDV-Vaccinated vs. GHP-88309 (50mg/kg; Day 24)	6.376	5.979	0.3968	0.1339	3	3	2.964	3.823
CDV-Vaccinated vs. Vehicle	6.376	6.225	0.1506	0.1587	3	3	0.949	3.928
128
CDV-Vaccinated vs. GHP-88309 (50mg/kg; Day 5)	6.319	6.357	-0.0381	0.09434	3	3	0.4039	2.025
CDV-Vaccinated vs. GHP-88309 (50mg/kg; Day 7)	6.319	6.044	0.2755	0.05869	3	3	4.695	2.064
CDV-Vaccinated vs. GHP-88309 (50mg/kg; Day 10)	6.319	6.198	0.1216	0.1219	3	3	0.9974	2.015
CDV-Vaccinated vs. GHP-88309 (50mg/kg; Day 24)	6.319	6.17	0.1496	0.1079	3	3	1.386	2.019
CDV-Vaccinated vs. Vehicle	6.319	6.137	0.1825	0.08236	3	3	2.216	2.032
135
CDV-Vaccinated vs. GHP-88309 (50mg/kg; Day 5)	6.353	6.224	0.129	0.1971	3	3	0.6547	3.945
CDV-Vaccinated vs. GHP-88309 (50mg/kg; Day 7)	6.353	6.128	0.225	0.1341	3	3	1.678	2.2
CDV-Vaccinated vs. GHP-88309 (50mg/kg; Day 10)	6.353	6.008	0.3452	0.1451	3	3	2.378	2.871
CDV-Vaccinated vs. GHP-88309 (50mg/kg; Day 24)	6.353	6.038	0.3157	0.1743	3	3	1.811	3.936
CDV-Vaccinated vs. Vehicle	6.353	6.037	0.3165	0.1503	3	3	2.105	3.158
Figure 3f
Table Analyzed	Transform of CDV RNA in PBMCs
Two-way RM ANOVA	Matching: Stacked
Assume sphericity?	No
Alpha	0.05
Source of Variation	% of total variation	P value	P value summary	Significant?	Geisser-Greenhouse's epsilon
Time x Column Factor	22.1	<0.0001	****	Yes
Time	48.21	<0.0001	****	Yes	0.4751
Column Factor	16.54	<0.0001	****	Yes
Subject	2.481	0.5251	ns	No
ANOVA table	SS	DF	MS	F (DFn, DFd)	P value
Time x Column Factor	10.42	20	0.5208	F (20, 48) = 4.972	P<0.0001
Time	22.73	4	5.682	F (1.900, 22.80) = 54.25	P<0.0001
Column Factor	7.8	5	1.56	F (5, 12) = 16.00	P<0.0001
Subject	1.17	12	0.09748	F (12, 48) = 0.9306	P=0.5251
Residual	5.028	48	0.1047
Data summary
Number of columns (Column Factor)	6
Number of rows (Time)	5
Number of subjects (Subject)	18
Number of missing values	0
Within each row, compare columns (simple effects within rows)
Number of families	5
Number of comparisons per family	5
Alpha	0.05
Dunnett's multiple comparisons test	Mean Diff.	95.00% CI of diff.	Below threshold?	Summary	Adjusted P Value
0
Vehicle vs. GHP-88309 (50mg/kg; Day 5)	0
Vehicle vs. GHP-88309 (50mg/kg; Day 7)	0
Vehicle vs. GHP-88309 (50mg/kg; Day 10)	0
Vehicle vs. GHP-88309 (50mg/kg; Day 24)	0
Vehicle vs. CDV-Vaccinated	0
28
Vehicle vs. GHP-88309 (50mg/kg; Day 5)	1.761	-0.03912 to 3.562	No	ns	0.0535
Vehicle vs. GHP-88309 (50mg/kg; Day 7)	0.02436	-1.879 to 1.928	No	ns	>0.9999
Vehicle vs. GHP-88309 (50mg/kg; Day 10)	0.01321	-1.822 to 1.848	No	ns	>0.9999
Vehicle vs. GHP-88309 (50mg/kg; Day 24)	0.2498	-1.676 to 2.175	No	ns	0.9715
Vehicle vs. CDV-Vaccinated	2.021	-0.3528 to 4.395	No	ns	0.0679
42
Vehicle vs. GHP-88309 (50mg/kg; Day 5)	1.011	-0.7687 to 2.791	No	ns	0.1426
Vehicle vs. GHP-88309 (50mg/kg; Day 7)	0.632	-1.037 to 2.301	No	ns	0.3038
Vehicle vs. GHP-88309 (50mg/kg; Day 10)	-0.01594	-1.373 to 1.341	No	ns	>0.9999
Vehicle vs. GHP-88309 (50mg/kg; Day 24)	0.01972	-2.636 to 2.675	No	ns	>0.9999
Vehicle vs. CDV-Vaccinated	1.011	-0.7687 to 2.791	No	ns	0.1426
64
Vehicle vs. GHP-88309 (50mg/kg; Day 5)	0.4843	-1.525 to 2.493	No	ns	0.5115
Vehicle vs. GHP-88309 (50mg/kg; Day 7)	0.4843	-1.525 to 2.493	No	ns	0.5115
Vehicle vs. GHP-88309 (50mg/kg; Day 10)	0.03344	-2.046 to 2.113	No	ns	>0.9999
Vehicle vs. GHP-88309 (50mg/kg; Day 24)	0.04709	-1.528 to 1.622	No	ns	>0.9999
Vehicle vs. CDV-Vaccinated	0.4843	-1.525 to 2.493	No	ns	0.5115
92
Vehicle vs. GHP-88309 (50mg/kg; Day 5)	0
Vehicle vs. GHP-88309 (50mg/kg; Day 7)	0
Vehicle vs. GHP-88309 (50mg/kg; Day 10)	0
Vehicle vs. GHP-88309 (50mg/kg; Day 24)	0
Vehicle vs. CDV-Vaccinated	0
Test details	Mean 1	Mean 2	Mean Diff.	SE of diff.	N1	N2	q	DF
0
Vehicle vs. GHP-88309 (50mg/kg; Day 5)	2.875	2.875	0	0	3	3
Vehicle vs. GHP-88309 (50mg/kg; Day 7)	2.875	2.875	0	0	3	3
Vehicle vs. GHP-88309 (50mg/kg; Day 10)	2.875	2.875	0	0	3	3
Vehicle vs. GHP-88309 (50mg/kg; Day 24)	2.875	2.875	0	0	3	3
Vehicle vs. CDV-Vaccinated	2.875	2.875	0	0	3	3
28
Vehicle vs. GHP-88309 (50mg/kg; Day 5)	4.896	3.135	1.761	0.4331	3	3	4.066	3.71
Vehicle vs. GHP-88309 (50mg/kg; Day 7)	4.896	4.872	0.02436	0.3807	3	3	0.06399	2.796
Vehicle vs. GHP-88309 (50mg/kg; Day 10)	4.896	4.883	0.01321	0.3944	3	3	0.03348	3.089
Vehicle vs. GHP-88309 (50mg/kg; Day 24)	4.896	4.646	0.2498	0.4817	3	3	0.5186	3.995
Vehicle vs. CDV-Vaccinated	4.896	2.875	2.021	0.3464	3	3	5.835	2
42
Vehicle vs. GHP-88309 (50mg/kg; Day 5)	3.886	2.875	1.011	0.2597	3	3	3.893	2
Vehicle vs. GHP-88309 (50mg/kg; Day 7)	3.886	3.254	0.632	0.2649	3	3	2.386	2.161
Vehicle vs. GHP-88309 (50mg/kg; Day 10)	3.886	3.902	-0.01594	0.3299	3	3	0.04832	3.783
Vehicle vs. GHP-88309 (50mg/kg; Day 24)	3.886	3.866	0.01972	0.5612	3	3	0.03514	3.015
Vehicle vs. CDV-Vaccinated	3.886	2.875	1.011	0.2597	3	3	3.893	2
64
Vehicle vs. GHP-88309 (50mg/kg; Day 5)	3.359	2.875	0.4843	0.2932	3	3	1.652	2
Vehicle vs. GHP-88309 (50mg/kg; Day 7)	3.359	2.875	0.4843	0.2932	3	3	1.652	2
Vehicle vs. GHP-88309 (50mg/kg; Day 10)	3.359	3.326	0.03344	0.4968	3	3	0.06732	3.663
Vehicle vs. GHP-88309 (50mg/kg; Day 24)	3.359	3.312	0.04709	0.3911	3	3	0.1204	3.939
Vehicle vs. CDV-Vaccinated	3.359	2.875	0.4843	0.2932	3	3	1.652	2
92
Vehicle vs. GHP-88309 (50mg/kg; Day 5)	2.875	2.875	0	0	3	3
Vehicle vs. GHP-88309 (50mg/kg; Day 7)	2.875	2.875	0	0	3	3
Vehicle vs. GHP-88309 (50mg/kg; Day 10)	2.875	2.875	0	0	3	3
Vehicle vs. GHP-88309 (50mg/kg; Day 24)	2.875	2.875	0	0	3	3
Vehicle vs. CDV-Vaccinated	2.875	2.875	0	0	3	3
Figure 3g												Figure 3h
Table Analyzed	Transform of CDV425 - CDV nAb titer											Table Analyzed	Flagellin - Temp
Mixed-effects model (REML)	Matching: Stacked											Two-way RM ANOVA	Matching: Stacked
Assume sphericity?	No											Assume sphericity?	No
Alpha	0.05											Alpha	0.05
Fixed effects (type III)	P value	P value summary	Statistically significant (P < 0.05)?	F (DFn, DFd)	Geisser-Greenhouse's epsilon							Source of Variation	% of total variation	P value	P value summary	Significant?	Geisser-Greenhouse's epsilon
Time	<0.0001	****	Yes	F (3.205, 42.19) = 138.6	0.5341							Time x Column Factor	5.734	0.2505	ns	No
Column Factor	<0.0001	****	Yes	F (5, 15) = 28.38								Time	46.67	<0.0001	****	Yes	0.6844
Time x Column Factor	<0.0001	****	Yes	F (30, 79) = 6.698								Column Factor	19.12	0.0804	ns	No
												Subject	17.57	<0.0001	****	Yes
Random effects	SD	Variance
Subject	0.5908	0.3491										ANOVA table	SS	DF	MS	F (DFn, DFd)	P value
Residual	0.8594	0.7386										Time x Column Factor	2.066	20	0.1033	F (20, 48) = 1.261	P=0.2505
												Time	16.81	4	4.203	F (2.737, 32.85) = 51.32	P<0.0001
Was the matching effective?												Column Factor	6.887	5	1.377	F (5, 12) = 2.611	P=0.0804
Chi-square, df	16.64, 1											Subject	6.329	12	0.5274	F (12, 48) = 6.441	P<0.0001
P value	<0.0001											Residual	3.931	48	0.08189
P value summary	****
Is there significant matching (P < 0.05)?	Yes											Data summary
												Number of columns (Column Factor)	6
Data summary												Number of rows (Time)	5
Number of columns (Column Factor)	6											Number of subjects (Subject)	18
Number of rows (Time)	7											Number of missing values	0
Number of subjects (Subject)	21
Number of missing values	11											Within each row, compare columns (simple effects within rows)
												Number of families	5
Within each row, compare columns (simple effects within rows)												Number of comparisons per family	5
												Alpha	0.05
Number of families	7
Number of comparisons per family	5											Dunnett's multiple comparisons test	Mean Diff.	95.00% CI of diff.	Below threshold?	Summary	Adjusted P Value
Alpha	0.05
												Row 1
Dunnett's multiple comparisons test	Mean Diff.	95.00% CI of diff.	Below threshold?	Summary	Adjusted P Value							CDV-Vaccinated vs. GHP-88309 (50mg/kg; Day 5)	0	-2.477 to 2.477	No	ns	>0.9999
												CDV-Vaccinated vs. GHP-88309 (50mg/kg; Day 7)	0.3	-0.05895 to 0.6590	No	ns	0.0791
0												CDV-Vaccinated vs. GHP-88309 (50mg/kg; Day 10)	0.1	-1.341 to 1.541	No	ns	0.9791
CDV-Vaccinated vs. GHP-88309 (50mg/kg; Day 5)	4.454	1.680 to 7.229	Yes	*	0.0199							CDV-Vaccinated vs. GHP-88309 (50mg/kg; Day 24)	0.3333	0.03039 to 0.6363	Yes	*	0.0382
CDV-Vaccinated vs. GHP-88309 (50mg/kg; Day 7)	4.454	1.680 to 7.229	Yes	*	0.0199							CDV-Vaccinated vs. Vehicle	0.1667	-1.378 to 1.712	No	ns	0.9083
CDV-Vaccinated vs. GHP-88309 (50mg/kg; Day 10)	4.454	1.680 to 7.229	Yes	*	0.0199
CDV-Vaccinated vs. GHP-88309 (50mg/kg; Day 24)	4.454	1.680 to 7.229	Yes	*	0.0199							Row 2
CDV-Vaccinated vs. Vehicle	4.454	1.680 to 7.229	Yes	*	0.0199							CDV-Vaccinated vs. GHP-88309 (50mg/kg; Day 5)	0.3333	-1.570 to 2.237	No	ns	0.7422
												CDV-Vaccinated vs. GHP-88309 (50mg/kg; Day 7)	1.367	0.2886 to 2.445	Yes	*	0.0286
17												CDV-Vaccinated vs. GHP-88309 (50mg/kg; Day 10)	0.4667	-3.680 to 4.613	No	ns	0.8911
CDV-Vaccinated vs. GHP-88309 (50mg/kg; Day 5)	0.6977	-2.776 to 4.172	No	ns	0.8172							CDV-Vaccinated vs. GHP-88309 (50mg/kg; Day 24)	1.1	0.3821 to 1.818	Yes	*	0.0157
CDV-Vaccinated vs. GHP-88309 (50mg/kg; Day 7)	3.805	0.1325 to 7.477	Yes	*	0.0458							CDV-Vaccinated vs. Vehicle	0.5333	-0.3145 to 1.381	No	ns	0.1477
CDV-Vaccinated vs. GHP-88309 (50mg/kg; Day 10)	5.384	1.760 to 9.008	Yes	*	0.013
CDV-Vaccinated vs. GHP-88309 (50mg/kg; Day 24)	6.101	2.629 to 9.573	Yes	**	0.0096							Row 3
CDV-Vaccinated vs. Vehicle	5.812	2.279 to 9.345	Yes	*	0.013							CDV-Vaccinated vs. GHP-88309 (50mg/kg; Day 5)	0.5	-1.025 to 2.025	No	ns	0.5945
												CDV-Vaccinated vs. GHP-88309 (50mg/kg; Day 7)	1.267	0.04050 to 2.493	Yes	*	0.0457
24												CDV-Vaccinated vs. GHP-88309 (50mg/kg; Day 10)	0.5	-0.9051 to 1.905	No	ns	0.5477
CDV-Vaccinated vs. GHP-88309 (50mg/kg; Day 5)	0.4717	-3.657 to 4.600	No	ns	0.9519							CDV-Vaccinated vs. GHP-88309 (50mg/kg; Day 24)	0.8	-0.6519 to 2.252	No	ns	0.2533
CDV-Vaccinated vs. GHP-88309 (50mg/kg; Day 7)	2.088	-1.869 to 6.044	No	ns	0.2334							CDV-Vaccinated vs. Vehicle	0.7667	-0.7783 to 2.312	No	ns	0.1871
CDV-Vaccinated vs. GHP-88309 (50mg/kg; Day 10)	6.057	-0.9082 to 13.02	No	ns	0.0728
CDV-Vaccinated vs. GHP-88309 (50mg/kg; Day 24)	7.057	2.928 to 11.19	Yes	*	0.0125							Row 4
CDV-Vaccinated vs. Vehicle	7.517	2.416 to 12.62	Yes	*	0.0235							CDV-Vaccinated vs. GHP-88309 (50mg/kg; Day 5)	0.3333	-0.8754 to 1.542	No	ns	0.4358
												CDV-Vaccinated vs. GHP-88309 (50mg/kg; Day 7)	0.6333	-0.5754 to 1.842	No	ns	0.1642
31												CDV-Vaccinated vs. GHP-88309 (50mg/kg; Day 10)	0.1333	-1.818 to 2.085	No	ns	0.9759
CDV-Vaccinated vs. GHP-88309 (50mg/kg; Day 5)	-1.528	-9.772 to 6.716	No	ns	0.8259							CDV-Vaccinated vs. GHP-88309 (50mg/kg; Day 24)	0.2667	-0.9421 to 1.475	No	ns	0.5624
CDV-Vaccinated vs. GHP-88309 (50mg/kg; Day 7)	0.9434	-2.933 to 4.820	No	ns	0.7737							CDV-Vaccinated vs. Vehicle	0.5	-1.703 to 2.703	No	ns	0.5461
CDV-Vaccinated vs. GHP-88309 (50mg/kg; Day 10)	3.119	-0.7286 to 6.966	No	ns	0.0909
CDV-Vaccinated vs. GHP-88309 (50mg/kg; Day 24)	3.528	-1.561 to 8.618	No	ns	0.0996							Row 5
CDV-Vaccinated vs. Vehicle	4.066	-0.1545 to 8.287	No	ns	0.0572							CDV-Vaccinated vs. GHP-88309 (50mg/kg; Day 5)	0.4667	-1.818 to 2.751	No	ns	0.6066
												CDV-Vaccinated vs. GHP-88309 (50mg/kg; Day 7)	0.7667	0.5382 to 0.9951	Yes	**	0.0046
35												CDV-Vaccinated vs. GHP-88309 (50mg/kg; Day 10)	0.2667	-1.983 to 2.516	No	ns	0.8662
CDV-Vaccinated vs. GHP-88309 (50mg/kg; Day 5)	0.03104	-3.465 to 3.527	No	ns	>0.9999							CDV-Vaccinated vs. GHP-88309 (50mg/kg; Day 24)	0.7667	0.1623 to 1.371	Yes	*	0.0316
CDV-Vaccinated vs. GHP-88309 (50mg/kg; Day 7)	0.415	-3.351 to 4.182	No	ns	0.9851							CDV-Vaccinated vs. Vehicle	0.5333	-1.716 to 2.783	No	ns	0.521
CDV-Vaccinated vs. GHP-88309 (50mg/kg; Day 10)	3.667	-1.512 to 8.845	No	ns	0.1297
CDV-Vaccinated vs. GHP-88309 (50mg/kg; Day 24)	3.61	-0.09292 to 7.313	No	ns	0.0532
CDV-Vaccinated vs. Vehicle	3.943	0.4926 to 7.394	Yes	*	0.0333							Test details	Mean 1	Mean 2	Mean Diff.	SE of diff.	N1	N2	q	DF
38												Row 1
CDV-Vaccinated vs. GHP-88309 (50mg/kg; Day 5)	-2.441	-5.005 to 0.1241	No	ns	0.0574							CDV-Vaccinated vs. GHP-88309 (50mg/kg; Day 5)	39.03	39.03	0	0.3682	3	3	0	2.033
CDV-Vaccinated vs. GHP-88309 (50mg/kg; Day 7)	-0.8617	-4.178 to 2.454	No	ns	0.6406							CDV-Vaccinated vs. GHP-88309 (50mg/kg; Day 7)	39.03	38.73	0.3	0.07454	3	3	4.025	2.941
CDV-Vaccinated vs. GHP-88309 (50mg/kg; Day 10)	2.138	-4.736 to 9.013	No	ns	0.4267							CDV-Vaccinated vs. GHP-88309 (50mg/kg; Day 10)	39.03	38.93	0.1	0.2211	3	3	0.4523	2.093
CDV-Vaccinated vs. GHP-88309 (50mg/kg; Day 24)	1.195	-0.5875 to 2.977	No	ns	0.1591							CDV-Vaccinated vs. GHP-88309 (50mg/kg; Day 24)	39.03	38.7	0.3333	0.06667	3	3	5	3.2
CDV-Vaccinated vs. Vehicle	1.893	0.3912 to 3.394	Yes	*	0.0246							CDV-Vaccinated vs. Vehicle	39.03	38.87	0.1667	0.2357	3	3	0.7071	2.082
136												Row 2
CDV-Vaccinated vs. GHP-88309 (50mg/kg; Day 5)	-1.333	-6.702 to 4.036	No	ns	0.7773							CDV-Vaccinated vs. GHP-88309 (50mg/kg; Day 5)	40.43	40.1	0.3333	0.3073	3	3	1.085	2.197
CDV-Vaccinated vs. GHP-88309 (50mg/kg; Day 7)	-1	-6.063 to 4.063	No	ns	0.7507							CDV-Vaccinated vs. GHP-88309 (50mg/kg; Day 7)	40.43	39.07	1.367	0.1972	3	3	6.93	2.508
CDV-Vaccinated vs. GHP-88309 (50mg/kg; Day 10)	0.3333	-4.730 to 5.397	No	ns	0.9928							CDV-Vaccinated vs. GHP-88309 (50mg/kg; Day 10)	40.43	39.97	0.4667	0.6209	3	3	0.7516	2.047
CDV-Vaccinated vs. GHP-88309 (50mg/kg; Day 24)	1.333	-3.649 to 6.316	No	ns	0.7399							CDV-Vaccinated vs. GHP-88309 (50mg/kg; Day 24)	40.43	39.33	1.1	0.1491	3	3	7.379	2.941
CDV-Vaccinated vs. Vehicle	1	-4.063 to 6.063	No	ns	0.7507							CDV-Vaccinated vs. Vehicle	40.43	39.9	0.5333	0.1667	3	3	3.2	2.735
												Row 3
Test details	Mean 1	Mean 2	Mean Diff.	SE of diff.	N1	N2	q	DF				CDV-Vaccinated vs. GHP-88309 (50mg/kg; Day 5)	40.33	39.83	0.5	0.3727	3	3	1.342	3.822
												CDV-Vaccinated vs. GHP-88309 (50mg/kg; Day 7)	40.33	39.07	1.267	0.2687	3	3	4.713	3.18
0												CDV-Vaccinated vs. GHP-88309 (50mg/kg; Day 10)	40.33	39.83	0.5	0.3496	3	3	1.43	3.953
CDV-Vaccinated vs. GHP-88309 (50mg/kg; Day 5)	7.624	3.17	4.454	0.4086	3	3	10.9	2				CDV-Vaccinated vs. GHP-88309 (50mg/kg; Day 24)	40.33	39.53	0.8	0.359	3	3	2.228	3.906
CDV-Vaccinated vs. GHP-88309 (50mg/kg; Day 7)	7.624	3.17	4.454	0.4086	3	3	10.9	2				CDV-Vaccinated vs. Vehicle	40.33	39.57	0.7667	0.2357	3	3	3.253	2.082
CDV-Vaccinated vs. GHP-88309 (50mg/kg; Day 10)	7.624	3.17	4.454	0.4086	3	3	10.9	2
CDV-Vaccinated vs. GHP-88309 (50mg/kg; Day 24)	7.624	3.17	4.454	0.4086	3	3	10.9	2				Row 4
CDV-Vaccinated vs. Vehicle	7.624	3.17	4.454	0.4086	3	6	10.9	2				CDV-Vaccinated vs. GHP-88309 (50mg/kg; Day 5)	39.2	38.87	0.3333	0.1764	3	3	1.89	2
												CDV-Vaccinated vs. GHP-88309 (50mg/kg; Day 7)	39.2	38.57	0.6333	0.1764	3	3	3.591	2
17												CDV-Vaccinated vs. GHP-88309 (50mg/kg; Day 10)	39.2	39.07	0.1333	0.2848	3	3	0.4682	2
CDV-Vaccinated vs. GHP-88309 (50mg/kg; Day 5)	9.655	8.958	0.6977	0.7686	3	3	0.9078	3.188				CDV-Vaccinated vs. GHP-88309 (50mg/kg; Day 24)	39.2	38.93	0.2667	0.1764	3	3	1.512	2
CDV-Vaccinated vs. GHP-88309 (50mg/kg; Day 7)	9.655	5.85	3.805	0.727	3	3	5.234	2.731				CDV-Vaccinated vs. Vehicle	39.2	38.7	0.5	0.3215	3	3	1.555	2
CDV-Vaccinated vs. GHP-88309 (50mg/kg; Day 10)	9.655	4.271	5.384	0.9116	3	3	5.906	3.981
CDV-Vaccinated vs. GHP-88309 (50mg/kg; Day 24)	9.655	3.554	6.101	0.7694	3	3	7.93	3.196				Row 5
CDV-Vaccinated vs. Vehicle	9.655	3.843	5.812	0.7367	3	6	7.889	2.926				CDV-Vaccinated vs. GHP-88309 (50mg/kg; Day 5)	39.3	38.83	0.4667	0.3333	3	3	1.4	2
												CDV-Vaccinated vs. GHP-88309 (50mg/kg; Day 7)	39.3	38.53	0.7667	0.03333	3	3	23	2
24												CDV-Vaccinated vs. GHP-88309 (50mg/kg; Day 10)	39.3	39.03	0.2667	0.3283	3	3	0.8123	2
CDV-Vaccinated vs. GHP-88309 (50mg/kg; Day 5)	10.71	10.24	0.4717	0.8231	3	3	0.5731	2.756				CDV-Vaccinated vs. GHP-88309 (50mg/kg; Day 24)	39.3	38.53	0.7667	0.08819	3	3	8.693	2
CDV-Vaccinated vs. GHP-88309 (50mg/kg; Day 7)	10.71	8.624	2.088	0.8563	3	3	2.438	3.085				CDV-Vaccinated vs. Vehicle	39.3	38.77	0.5333	0.3283	3	3	1.625	2
CDV-Vaccinated vs. GHP-88309 (50mg/kg; Day 10)	10.71	4.655	6.057	1.531	3	3	3.956	3.157
CDV-Vaccinated vs. GHP-88309 (50mg/kg; Day 24)	10.71	3.655	7.057	0.8231	3	3	8.574	2.756
CDV-Vaccinated vs. Vehicle	10.71	3.195	7.517	0.753	3	6	9.982	2.005
31
CDV-Vaccinated vs. GHP-88309 (50mg/kg; Day 5)	9.85	11.38	-1.528	1.7	3	3	0.8988	2.901
CDV-Vaccinated vs. GHP-88309 (50mg/kg; Day 7)	9.85	8.907	0.9434	0.9429	3	3	1	3.764
CDV-Vaccinated vs. GHP-88309 (50mg/kg; Day 10)	9.85	6.732	3.119	0.8995	3	3	3.467	3.51
CDV-Vaccinated vs. GHP-88309 (50mg/kg; Day 24)	9.85	6.322	3.528	0.7455	3	3	4.733	2
CDV-Vaccinated vs. Vehicle	9.85	5.784	4.066	1.171	3	4	3.473	4.999
35
CDV-Vaccinated vs. GHP-88309 (50mg/kg; Day 5)	10.99	10.96	0.03104	0.8538	3	3	0.03635	3.817
CDV-Vaccinated vs. GHP-88309 (50mg/kg; Day 7)	10.99	10.57	0.415	0.9428	3	3	0.4402	4
CDV-Vaccinated vs. GHP-88309 (50mg/kg; Day 10)	10.99	7.322	3.667	1.202	3	3	3.051	3.485
CDV-Vaccinated vs. GHP-88309 (50mg/kg; Day 24)	10.99	7.379	3.61	0.727	3	3	4.965	2.731
CDV-Vaccinated vs. Vehicle	10.99	7.045	3.943	0.8115	3	3	4.859	3.564
38
CDV-Vaccinated vs. GHP-88309 (50mg/kg; Day 5)	9.85	12.29	-2.441	0.5698	3	3	4.284	3.247
CDV-Vaccinated vs. GHP-88309 (50mg/kg; Day 7)	9.85	10.71	-0.8617	0.6749	3	3	1.277	2.862
CDV-Vaccinated vs. GHP-88309 (50mg/kg; Day 10)	9.85	7.712	2.138	1.148	3	3	1.863	2.272
CDV-Vaccinated vs. GHP-88309 (50mg/kg; Day 24)	9.85	8.655	1.195	0.4419	3	3	2.704	3.925
CDV-Vaccinated vs. Vehicle	9.85	7.958	1.893	0.3508	3	3	5.395	3.525
136
CDV-Vaccinated vs. GHP-88309 (50mg/kg; Day 5)	10.99	12.32	-1.333	1.333	3	3	1	3.938
CDV-Vaccinated vs. GHP-88309 (50mg/kg; Day 7)	10.99	11.99	-1	0.9428	3	3	1.061	2.56
CDV-Vaccinated vs. GHP-88309 (50mg/kg; Day 10)	10.99	10.66	0.3333	0.9428	3	3	0.3536	2.56
CDV-Vaccinated vs. GHP-88309 (50mg/kg; Day 24)	10.99	9.655	1.333	1.247	3	3	1.069	4
CDV-Vaccinated vs. Vehicle	10.99	9.989	1	0.9428	3	3	1.061	2.56
Figure 3ii - RABV nAb titers
Table Analyzed	Transform of CDV425 - RABV nAb titer
Mixed-effects model (REML)	Matching: Stacked
Assume sphericity?	No
Alpha	0.05
Fixed effects (type III)	P value	P value summary	Statistically significant (P < 0.05)?	F (DFn, DFd)	Geisser-Greenhouse's epsilon
Time	<0.0001	****	Yes	F (1.862, 25.54) = 116.9	0.2661
Column Factor	0.0032	**	Yes	F (5, 15) = 5.940
Time x Column Factor	<0.0001	****	Yes	F (35, 96) = 8.198
Random effects	SD	Variance
Subject	0.8564	0.7334
Residual	0.791	0.6257
Was the matching effective?
Chi-square, df	52.39, 1
P value	<0.0001
P value summary	****
Is there significant matching (P < 0.05)?	Yes
Data summary
Number of columns (Column Factor)	6
Number of rows (Time)	8
Number of subjects (Subject)	21
Number of missing values	9
Within each row, compare columns (simple effects within rows)
Number of families	8
Number of comparisons per family	5
Alpha	0.05
Dunnett's multiple comparisons test	Mean Diff.	95.00% CI of diff.	Below threshold?	Summary	Adjusted P Value
-7
CDV-Vaccinated vs. GHP-88309 (50mg/kg; Day 5)	0	-1.870 to 1.870	No	ns	>0.9999
CDV-Vaccinated vs. GHP-88309 (50mg/kg; Day 7)	-0.6667	-3.672 to 2.339	No	ns	0.7703
CDV-Vaccinated vs. GHP-88309 (50mg/kg; Day 10)	-0.3333	-2.203 to 1.536	No	ns	0.9103
CDV-Vaccinated vs. GHP-88309 (50mg/kg; Day 24)	0	-1.870 to 1.870	No	ns	>0.9999
CDV-Vaccinated vs. Vehicle	-0.3333	-2.254 to 1.588	No	ns	0.9634
0
CDV-Vaccinated vs. GHP-88309 (50mg/kg; Day 5)	0	-1.870 to 1.870	No	ns	>0.9999
CDV-Vaccinated vs. GHP-88309 (50mg/kg; Day 7)	-1	-2.870 to 0.8696	No	ns	0.2728
CDV-Vaccinated vs. GHP-88309 (50mg/kg; Day 10)	-1	-2.870 to 0.8696	No	ns	0.2728
CDV-Vaccinated vs. GHP-88309 (50mg/kg; Day 24)	-0.3333	-3.894 to 3.227	No	ns	0.9808
CDV-Vaccinated vs. Vehicle	-0.4308	-2.452 to 1.591	No	ns	0.9235
7
CDV-Vaccinated vs. GHP-88309 (50mg/kg; Day 5)	-0.6667	-2.536 to 1.203	No	ns	0.5458
CDV-Vaccinated vs. GHP-88309 (50mg/kg; Day 7)	-1	-6.021 to 4.021	No	ns	0.7427
CDV-Vaccinated vs. GHP-88309 (50mg/kg; Day 10)	-0.6667	-2.536 to 1.203	No	ns	0.5458
CDV-Vaccinated vs. GHP-88309 (50mg/kg; Day 24)	0.3333	-1.536 to 2.203	No	ns	0.9103
CDV-Vaccinated vs. Vehicle	-0.3333	-2.312 to 1.645	No	ns	0.9675
17
CDV-Vaccinated vs. GHP-88309 (50mg/kg; Day 5)	0	-1.870 to 1.870	No	ns	>0.9999
CDV-Vaccinated vs. GHP-88309 (50mg/kg; Day 7)	0.3975	-5.697 to 6.492	No	ns	0.9906
CDV-Vaccinated vs. GHP-88309 (50mg/kg; Day 10)	1.333	-1.672 to 4.339	No	ns	0.3346
CDV-Vaccinated vs. GHP-88309 (50mg/kg; Day 24)	2.667	0.7970 to 4.536	Yes	*	0.0149
CDV-Vaccinated vs. Vehicle	1.874	0.2722 to 3.476	Yes	*	0.0266
24
CDV-Vaccinated vs. GHP-88309 (50mg/kg; Day 5)	1.333	-1.672 to 4.339	No	ns	0.3346
CDV-Vaccinated vs. GHP-88309 (50mg/kg; Day 7)	2.333	-2.202 to 6.869	No	ns	0.2673
CDV-Vaccinated vs. GHP-88309 (50mg/kg; Day 10)	3.667	0.6609 to 6.672	Yes	*	0.0284
CDV-Vaccinated vs. GHP-88309 (50mg/kg; Day 24)	3.667	0.6609 to 6.672	Yes	*	0.0284
CDV-Vaccinated vs. Vehicle	3.346	0.6035 to 6.088	Yes	*	0.0242
35
CDV-Vaccinated vs. GHP-88309 (50mg/kg; Day 5)	1.667	-1.923 to 5.256	No	ns	0.2889
CDV-Vaccinated vs. GHP-88309 (50mg/kg; Day 7)	4.358	-5.473 to 14.19	No	ns	0.2382
CDV-Vaccinated vs. GHP-88309 (50mg/kg; Day 10)	5.358	2.198 to 8.518	Yes	*	0.0109
CDV-Vaccinated vs. GHP-88309 (50mg/kg; Day 24)	5.667	3.783 to 7.550	Yes	***	0.0009
CDV-Vaccinated vs. Vehicle	5.025	1.273 to 8.776	Yes	*	0.0231
50
CDV-Vaccinated vs. GHP-88309 (50mg/kg; Day 5)	0.3333	-3.256 to 3.923	No	ns	0.9824
CDV-Vaccinated vs. GHP-88309 (50mg/kg; Day 7)	3.716	-8.273 to 15.71	No	ns	0.4578
CDV-Vaccinated vs. GHP-88309 (50mg/kg; Day 10)	5.716	1.158 to 10.27	Yes	*	0.0322
CDV-Vaccinated vs. GHP-88309 (50mg/kg; Day 24)	5.741	1.172 to 10.31	Yes	*	0.0321
CDV-Vaccinated vs. Vehicle	5.383	1.843 to 8.922	Yes	*	0.0154
136
CDV-Vaccinated vs. GHP-88309 (50mg/kg; Day 5)	-1	-4.767 to 2.767	No	ns	0.7444
CDV-Vaccinated vs. GHP-88309 (50mg/kg; Day 7)	2.667	-9.145 to 14.48	No	ns	0.6537
CDV-Vaccinated vs. GHP-88309 (50mg/kg; Day 10)	4.716	0.1584 to 9.274	Yes	*	0.0468
CDV-Vaccinated vs. GHP-88309 (50mg/kg; Day 24)	4.741	0.1720 to 9.309	Yes	*	0.0466
CDV-Vaccinated vs. Vehicle	4.716	0.1584 to 9.274	Yes	*	0.0468
Test details	Mean 1	Mean 2	Mean Diff.	SE of diff.	N1	N2	q	DF
-7
CDV-Vaccinated vs. GHP-88309 (50mg/kg; Day 5)	10.66	10.66	0	0.4714	3	3	0	4
CDV-Vaccinated vs. GHP-88309 (50mg/kg; Day 7)	10.66	11.32	-0.6667	0.6667	3	3	1	3.2
CDV-Vaccinated vs. GHP-88309 (50mg/kg; Day 10)	10.66	10.99	-0.3333	0.4714	3	3	0.7071	4
CDV-Vaccinated vs. GHP-88309 (50mg/kg; Day 24)	10.66	10.66	0	0.4714	3	3	0	4
CDV-Vaccinated vs. Vehicle	10.66	10.99	-0.3333	0.5963	3	6	0.559	6.975
0
CDV-Vaccinated vs. GHP-88309 (50mg/kg; Day 5)	10.66	10.66	0	0.4714	3	3	0	4
CDV-Vaccinated vs. GHP-88309 (50mg/kg; Day 7)	10.66	11.66	-1	0.4714	3	3	2.121	4
CDV-Vaccinated vs. GHP-88309 (50mg/kg; Day 10)	10.66	11.66	-1	0.4714	3	3	2.121	4
CDV-Vaccinated vs. GHP-88309 (50mg/kg; Day 24)	10.66	10.99	-0.3333	0.7454	3	3	0.4472	2.941
CDV-Vaccinated vs. Vehicle	10.66	11.09	-0.4308	0.628	3	6	0.686	6.999
7
CDV-Vaccinated vs. GHP-88309 (50mg/kg; Day 5)	9.989	10.66	-0.6667	0.4714	3	3	1.414	4
CDV-Vaccinated vs. GHP-88309 (50mg/kg; Day 7)	9.989	10.99	-1	0.9428	3	3	1.061	2.56
CDV-Vaccinated vs. GHP-88309 (50mg/kg; Day 10)	9.989	10.66	-0.6667	0.4714	3	3	1.414	4
CDV-Vaccinated vs. GHP-88309 (50mg/kg; Day 24)	9.989	9.655	0.3333	0.4714	3	3	0.7071	4
CDV-Vaccinated vs. Vehicle	9.989	10.32	-0.3333	0.6146	3	6	0.5423	6.998
17
CDV-Vaccinated vs. GHP-88309 (50mg/kg; Day 5)	9.655	9.655	0	0.4714	3	3	0	4
CDV-Vaccinated vs. GHP-88309 (50mg/kg; Day 7)	9.655	9.258	0.3975	1.086	3	3	0.3661	2.412
CDV-Vaccinated vs. GHP-88309 (50mg/kg; Day 10)	9.655	8.322	1.333	0.6667	3	3	2	3.2
CDV-Vaccinated vs. GHP-88309 (50mg/kg; Day 24)	9.655	6.989	2.667	0.4714	3	3	5.657	4
CDV-Vaccinated vs. Vehicle	9.655	7.781	1.874	0.4633	3	6	4.045	5.54
24
CDV-Vaccinated vs. GHP-88309 (50mg/kg; Day 5)	10.32	8.989	1.333	0.6667	3	3	2	3.2
CDV-Vaccinated vs. GHP-88309 (50mg/kg; Day 7)	10.32	7.989	2.333	1.054	3	3	2.214	3.448
CDV-Vaccinated vs. GHP-88309 (50mg/kg; Day 10)	10.32	6.655	3.667	0.6667	3	3	5.5	3.2
CDV-Vaccinated vs. GHP-88309 (50mg/kg; Day 24)	10.32	6.655	3.667	0.6667	3	3	5.5	3.2
CDV-Vaccinated vs. Vehicle	10.32	6.976	3.346	0.7381	3	6	4.533	4.601
35
CDV-Vaccinated vs. GHP-88309 (50mg/kg; Day 5)	10.66	8.989	1.667	0.7454	3	3	2.236	2.941
CDV-Vaccinated vs. GHP-88309 (50mg/kg; Day 7)	10.66	6.297	4.358	1.579	3	3	2.759	2.186
CDV-Vaccinated vs. GHP-88309 (50mg/kg; Day 10)	10.66	5.297	5.358	0.6854	3	3	7.818	3.131
CDV-Vaccinated vs. GHP-88309 (50mg/kg; Day 24)	10.66	4.989	5.667	0.4714	3	3	12.02	4
CDV-Vaccinated vs. Vehicle	10.66	5.631	5.025	0.7675	3	3	6.547	2.882
50
CDV-Vaccinated vs. GHP-88309 (50mg/kg; Day 5)	9.989	9.655	0.3333	0.7454	3	3	0.4472	2.941
CDV-Vaccinated vs. GHP-88309 (50mg/kg; Day 7)	9.989	6.273	3.716	2.132	3	3	1.743	2.429
CDV-Vaccinated vs. GHP-88309 (50mg/kg; Day 10)	9.989	4.273	5.716	0.6671	3	3	8.568	2.005
CDV-Vaccinated vs. GHP-88309 (50mg/kg; Day 24)	9.989	4.248	5.741	0.6667	3	3	8.611	2
CDV-Vaccinated vs. Vehicle	9.989	4.606	5.383	0.7567	3	3	7.113	3.065
136
CDV-Vaccinated vs. GHP-88309 (50mg/kg; Day 5)	8.989	9.989	-1	0.9428	3	3	1.061	4
CDV-Vaccinated vs. GHP-88309 (50mg/kg; Day 7)	8.989	6.322	2.667	2.108	3	3	1.265	2.439
CDV-Vaccinated vs. GHP-88309 (50mg/kg; Day 10)	8.989	4.273	4.716	0.6671	3	3	7.069	2.005
CDV-Vaccinated vs. GHP-88309 (50mg/kg; Day 24)	8.989	4.248	4.741	0.6667	3	3	7.111	2
CDV-Vaccinated vs. Vehicle	8.989	4.273	4.716	0.6671	3	3	7.069	2.005
Figure 3j - IAV H1N1 nAb titers
Table Analyzed	Transform of Ca09 nAb titers
Mixed-effects model (REML)	Matching: Stacked
Assume sphericity?	No
Alpha	0.05
Fixed effects (type III)	P value	P value summary	Statistically significant (P < 0.05)?	F (DFn, DFd)	Geisser-Greenhouse's epsilon
Time	<0.0001	****	Yes	F (5.090, 65.32) = 210.5	0.4241
Column Factor	<0.0001	****	Yes	F (5, 15) = 132.3
Time x Column Factor	<0.0001	****	Yes	F (60, 154) = 14.69
Random effects	SD	Variance
Subject	0.2853	0.08137
Residual	0.7562	0.5719
Was the matching effective?
Chi-square, df	3.029, 1
P value	0.0818
P value summary	ns
Is there significant matching (P < 0.05)?	No
Data summary
Number of columns (Column Factor)	6
Number of rows (Time)	13
Number of subjects (Subject)	21
Number of missing values	26
Within each row, compare columns (simple effects within rows)
Number of families	13
Number of comparisons per family	5
Alpha	0.05
Dunnett's multiple comparisons test	Mean Diff.	95.00% CI of diff.	Below threshold?	Summary	Adjusted P Value
-7
CDV-Vaccinated vs. GHP-88309 (50mg/kg; Day 5)	1.277	-1.447 to 4.000	No	ns	0.3152
CDV-Vaccinated vs. GHP-88309 (50mg/kg; Day 7)	1.415	-0.4546 to 3.285	No	ns	0.1157
CDV-Vaccinated vs. GHP-88309 (50mg/kg; Day 10)	0.9434	-0.7889 to 2.676	No	ns	0.2262
CDV-Vaccinated vs. GHP-88309 (50mg/kg; Day 24)	1.61	-1.494 to 4.714	No	ns	0.2454
CDV-Vaccinated vs. Vehicle	1.154	-0.4282 to 2.736	No	ns	0.1384
0
CDV-Vaccinated vs. GHP-88309 (50mg/kg; Day 5)	0	-1.870 to 1.870	No	ns	>0.9999
CDV-Vaccinated vs. GHP-88309 (50mg/kg; Day 7)	0.6667	-1.203 to 2.536	No	ns	0.5458
CDV-Vaccinated vs. GHP-88309 (50mg/kg; Day 10)	-0.3333	-2.203 to 1.536	No	ns	0.9103
CDV-Vaccinated vs. GHP-88309 (50mg/kg; Day 24)	1	-0.8696 to 2.870	No	ns	0.2728
CDV-Vaccinated vs. Vehicle	1	-0.6128 to 2.613	No	ns	0.2352
14
CDV-Vaccinated vs. GHP-88309 (50mg/kg; Day 5)	1.333	-1.672 to 4.339	No	ns	0.3346
CDV-Vaccinated vs. GHP-88309 (50mg/kg; Day 7)	3.333	0.3276 to 6.339	Yes	*	0.0374
CDV-Vaccinated vs. GHP-88309 (50mg/kg; Day 10)	3	1.130 to 4.870	Yes	**	0.0097
CDV-Vaccinated vs. GHP-88309 (50mg/kg; Day 24)	3.667	1.797 to 5.536	Yes	**	0.0046
CDV-Vaccinated vs. Vehicle	4.5	2.281 to 6.719	Yes	**	0.0013
21
CDV-Vaccinated vs. GHP-88309 (50mg/kg; Day 5)	1.333	-0.9303 to 3.597	No	ns	0.1336
CDV-Vaccinated vs. GHP-88309 (50mg/kg; Day 7)	5.333	3.070 to 7.597	Yes	**	0.0093
CDV-Vaccinated vs. GHP-88309 (50mg/kg; Day 10)	6.333	4.070 to 8.597	Yes	**	0.0066
CDV-Vaccinated vs. GHP-88309 (50mg/kg; Day 24)	6	2.079 to 9.921	Yes	*	0.0219
CDV-Vaccinated vs. Vehicle	6.333	4.126 to 8.541	Yes	***	0.0005
28
CDV-Vaccinated vs. GHP-88309 (50mg/kg; Day 5)	-0.6667	-2.544 to 1.211	No	ns	0.5512
CDV-Vaccinated vs. GHP-88309 (50mg/kg; Day 7)	5	3.122 to 6.878	Yes	**	0.0014
CDV-Vaccinated vs. GHP-88309 (50mg/kg; Day 10)	7.025	3.365 to 10.68	Yes	**	0.0085
CDV-Vaccinated vs. GHP-88309 (50mg/kg; Day 24)	6.667	3.647 to 9.686	Yes	**	0.0047
CDV-Vaccinated vs. Vehicle	7.204	4.961 to 9.447	Yes	***	0.0003
35
CDV-Vaccinated vs. GHP-88309 (50mg/kg; Day 5)	0.3333	-2.696 to 3.363	No	ns	0.9736
CDV-Vaccinated vs. GHP-88309 (50mg/kg; Day 7)	7.333	4.304 to 10.36	Yes	**	0.0036
CDV-Vaccinated vs. GHP-88309 (50mg/kg; Day 10)	7.691	4.677 to 10.71	Yes	**	0.0028
CDV-Vaccinated vs. GHP-88309 (50mg/kg; Day 24)	6.333	2.773 to 9.893	Yes	**	0.0069
CDV-Vaccinated vs. Vehicle	7.358	4.354 to 10.36	Yes	**	0.0031
42
CDV-Vaccinated vs. GHP-88309 (50mg/kg; Day 5)	0.6667	-1.618 to 2.951	No	ns	0.4051
CDV-Vaccinated vs. GHP-88309 (50mg/kg; Day 7)	6.333	4.049 to 8.618	Yes	**	0.0067
CDV-Vaccinated vs. GHP-88309 (50mg/kg; Day 10)	7.358	2.702 to 12.01	Yes	*	0.0205
CDV-Vaccinated vs. GHP-88309 (50mg/kg; Day 24)	7.667	5.382 to 9.951	Yes	**	0.0046
CDV-Vaccinated vs. Vehicle	8.025	7.856 to 8.194	Yes	****	<0.0001
49
CDV-Vaccinated vs. GHP-88309 (50mg/kg; Day 5)	0.3333	-1.550 to 2.217	No	ns	0.9156
CDV-Vaccinated vs. GHP-88309 (50mg/kg; Day 7)	7	5.117 to 8.883	Yes	***	0.0004
CDV-Vaccinated vs. GHP-88309 (50mg/kg; Day 10)	7.383	5.423 to 9.342	Yes	***	0.0004
CDV-Vaccinated vs. GHP-88309 (50mg/kg; Day 24)	7.358	5.436 to 9.280	Yes	***	0.0003
CDV-Vaccinated vs. Vehicle	7.691	5.429 to 9.954	Yes	**	0.0044
66
CDV-Vaccinated vs. GHP-88309 (50mg/kg; Day 5)	0	-3.590 to 3.590	No	ns	>0.9999
CDV-Vaccinated vs. GHP-88309 (50mg/kg; Day 7)	6.667	3.077 to 10.26	Yes	**	0.0091
CDV-Vaccinated vs. GHP-88309 (50mg/kg; Day 10)	7.691	5.732 to 9.651	Yes	***	0.0003
CDV-Vaccinated vs. GHP-88309 (50mg/kg; Day 24)	8.358	6.095 to 10.62	Yes	**	0.0037
CDV-Vaccinated vs. Vehicle	8.358	6.095 to 10.62	Yes	**	0.0037
73
CDV-Vaccinated vs. GHP-88309 (50mg/kg; Day 5)	0	-1.883 to 1.883	No	ns	>0.9999
CDV-Vaccinated vs. GHP-88309 (50mg/kg; Day 7)	3.667	0.6373 to 6.696	Yes	*	0.0291
CDV-Vaccinated vs. GHP-88309 (50mg/kg; Day 10)	6.667	3.637 to 9.696	Yes	**	0.0048
CDV-Vaccinated vs. GHP-88309 (50mg/kg; Day 24)	7.691	5.429 to 9.954	Yes	**	0.0044
CDV-Vaccinated vs. Vehicle	7.691	5.429 to 9.954	Yes	**	0.0044
77
CDV-Vaccinated vs. GHP-88309 (50mg/kg; Day 5)	-0.3333	-2.618 to 1.951	No	ns	0.7832
CDV-Vaccinated vs. GHP-88309 (50mg/kg; Day 7)	1.667	-1.363 to 4.696	No	ns	0.2209
CDV-Vaccinated vs. GHP-88309 (50mg/kg; Day 10)	2.333	-5.030 to 9.696	No	ns	0.4224
CDV-Vaccinated vs. GHP-88309 (50mg/kg; Day 24)	5	3.117 to 6.883	Yes	**	0.0015
CDV-Vaccinated vs. Vehicle	4.667	1.637 to 7.696	Yes	*	0.0142
83
CDV-Vaccinated vs. GHP-88309 (50mg/kg; Day 5)	0	-1.883 to 1.883	No	ns	>0.9999
CDV-Vaccinated vs. GHP-88309 (50mg/kg; Day 7)	0.6667	-1.618 to 2.951	No	ns	0.4051
CDV-Vaccinated vs. GHP-88309 (50mg/kg; Day 10)	0.6667	-2.363 to 3.696	No	ns	0.7785
CDV-Vaccinated vs. GHP-88309 (50mg/kg; Day 24)	1	-0.8833 to 2.883	No	ns	0.2787
CDV-Vaccinated vs. Vehicle	1.331	-0.5571 to 3.220	No	ns	0.1408
90
CDV-Vaccinated vs. GHP-88309 (50mg/kg; Day 5)	0	-1.883 to 1.883	No	ns	>0.9999
CDV-Vaccinated vs. GHP-88309 (50mg/kg; Day 7)	0	-1.883 to 1.883	No	ns	>0.9999
CDV-Vaccinated vs. GHP-88309 (50mg/kg; Day 10)	0	-1.883 to 1.883	No	ns	>0.9999
CDV-Vaccinated vs. GHP-88309 (50mg/kg; Day 24)	0	-1.883 to 1.883	No	ns	>0.9999
CDV-Vaccinated vs. Vehicle	0	-1.883 to 1.883	No	ns	>0.9999
Test details	Mean 1	Mean 2	Mean Diff.	SE of diff.	N1	N2	q	DF
-7
CDV-Vaccinated vs. GHP-88309 (50mg/kg; Day 5)	13.66	12.38	1.277	0.6247	3	3	2.044	3.374
CDV-Vaccinated vs. GHP-88309 (50mg/kg; Day 7)	13.66	12.24	1.415	0.4714	3	3	3.002	4
CDV-Vaccinated vs. GHP-88309 (50mg/kg; Day 10)	13.66	12.71	0.9434	0.3862	3	3	2.443	3.225
CDV-Vaccinated vs. GHP-88309 (50mg/kg; Day 24)	13.66	12.05	1.61	0.6809	3	3	2.365	3.147
CDV-Vaccinated vs. Vehicle	13.66	12.5	1.154	0.4311	3	6	2.677	4.737
0
CDV-Vaccinated vs. GHP-88309 (50mg/kg; Day 5)	12.66	12.66	0	0.4714	3	3	0	4
CDV-Vaccinated vs. GHP-88309 (50mg/kg; Day 7)	12.66	11.99	0.6667	0.4714	3	3	1.414	4
CDV-Vaccinated vs. GHP-88309 (50mg/kg; Day 10)	12.66	12.99	-0.3333	0.4714	3	3	0.7071	4
CDV-Vaccinated vs. GHP-88309 (50mg/kg; Day 24)	12.66	11.66	1	0.4714	3	3	2.121	4
CDV-Vaccinated vs. Vehicle	12.66	11.66	1	0.4714	3	6	2.121	5.714
14
CDV-Vaccinated vs. GHP-88309 (50mg/kg; Day 5)	12.66	11.32	1.333	0.6667	3	3	2	3.2
CDV-Vaccinated vs. GHP-88309 (50mg/kg; Day 7)	12.66	9.322	3.333	0.6667	3	3	5	3.2
CDV-Vaccinated vs. GHP-88309 (50mg/kg; Day 10)	12.66	9.655	3	0.4714	3	3	6.364	4
CDV-Vaccinated vs. GHP-88309 (50mg/kg; Day 24)	12.66	8.989	3.667	0.4714	3	3	7.778	4
CDV-Vaccinated vs. Vehicle	12.66	8.155	4.5	0.6872	3	6	6.548	6.914
21
CDV-Vaccinated vs. GHP-88309 (50mg/kg; Day 5)	13.32	11.99	1.333	0.3333	3	3	4	2
CDV-Vaccinated vs. GHP-88309 (50mg/kg; Day 7)	13.32	7.989	5.333	0.3333	3	3	16	2
CDV-Vaccinated vs. GHP-88309 (50mg/kg; Day 10)	13.32	6.989	6.333	0.3333	3	3	19	2
CDV-Vaccinated vs. GHP-88309 (50mg/kg; Day 24)	13.32	7.322	6	0.5774	3	3	10.39	2
CDV-Vaccinated vs. Vehicle	13.32	6.989	6.333	0.6146	3	6	10.3	5
28
CDV-Vaccinated vs. GHP-88309 (50mg/kg; Day 5)	11.99	12.66	-0.6667	0.4714	3	3	1.414	4
CDV-Vaccinated vs. GHP-88309 (50mg/kg; Day 7)	11.99	6.989	5	0.4714	3	3	10.61	4
CDV-Vaccinated vs. GHP-88309 (50mg/kg; Day 10)	11.99	4.964	7.025	0.7567	3	3	9.283	2.91
CDV-Vaccinated vs. GHP-88309 (50mg/kg; Day 24)	11.99	5.322	6.667	0.6667	3	3	10	3.2
CDV-Vaccinated vs. Vehicle	11.99	4.785	7.204	0.6115	3	4	11.78	4.789
35
CDV-Vaccinated vs. GHP-88309 (50mg/kg; Day 5)	12.32	11.99	0.3333	0.6667	3	3	0.5	3.2
CDV-Vaccinated vs. GHP-88309 (50mg/kg; Day 7)	12.32	4.989	7.333	0.6667	3	3	11	3.2
CDV-Vaccinated vs. GHP-88309 (50mg/kg; Day 10)	12.32	4.631	7.691	0.6733	3	3	11.42	3.274
CDV-Vaccinated vs. GHP-88309 (50mg/kg; Day 24)	12.32	5.989	6.333	0.8819	3	3	7.181	3.92
CDV-Vaccinated vs. Vehicle	12.32	4.964	7.358	0.6793	3	3	10.83	3.34
42
CDV-Vaccinated vs. GHP-88309 (50mg/kg; Day 5)	12.32	11.66	0.6667	0.3333	3	3	2	2
CDV-Vaccinated vs. GHP-88309 (50mg/kg; Day 7)	12.32	5.989	6.333	0.3333	3	3	19	2
CDV-Vaccinated vs. GHP-88309 (50mg/kg; Day 10)	12.32	4.964	7.358	0.6793	3	3	10.83	2
CDV-Vaccinated vs. GHP-88309 (50mg/kg; Day 24)	12.32	4.655	7.667	0.3333	3	3	23	2
CDV-Vaccinated vs. Vehicle	12.32	4.297	8.025	0.02467	3	3	325.3	2
49
CDV-Vaccinated vs. GHP-88309 (50mg/kg; Day 5)	11.99	11.66	0.3333	0.4714	3	3	0.7071	4
CDV-Vaccinated vs. GHP-88309 (50mg/kg; Day 7)	11.99	4.989	7	0.4714	3	3	14.85	4
CDV-Vaccinated vs. GHP-88309 (50mg/kg; Day 10)	11.99	4.606	7.383	0.4892	3	3	15.09	3.98
CDV-Vaccinated vs. GHP-88309 (50mg/kg; Day 24)	11.99	4.631	7.358	0.4807	3	3	15.31	3.994
CDV-Vaccinated vs. Vehicle	11.99	4.297	7.691	0.3342	3	3	23.01	2.022
66
CDV-Vaccinated vs. GHP-88309 (50mg/kg; Day 5)	12.66	12.66	0	0.7454	3	3	0	2.941
CDV-Vaccinated vs. GHP-88309 (50mg/kg; Day 7)	12.66	5.989	6.667	0.7454	3	3	8.944	2.941
CDV-Vaccinated vs. GHP-88309 (50mg/kg; Day 10)	12.66	4.964	7.691	0.4892	3	3	15.72	3.98
CDV-Vaccinated vs. GHP-88309 (50mg/kg; Day 24)	12.66	4.297	8.358	0.3342	3	3	25.01	2.022
CDV-Vaccinated vs. Vehicle	12.66	4.297	8.358	0.3342	3	3	25.01	2.022
73
CDV-Vaccinated vs. GHP-88309 (50mg/kg; Day 5)	11.99	11.99	0	0.4714	3	3	0	4
CDV-Vaccinated vs. GHP-88309 (50mg/kg; Day 7)	11.99	8.322	3.667	0.6667	3	3	5.5	3.2
CDV-Vaccinated vs. GHP-88309 (50mg/kg; Day 10)	11.99	5.322	6.667	0.6667	3	3	10	3.2
CDV-Vaccinated vs. GHP-88309 (50mg/kg; Day 24)	11.99	4.297	7.691	0.3342	3	3	23.01	2.022
CDV-Vaccinated vs. Vehicle	11.99	4.297	7.691	0.3342	3	3	23.01	2.022
77
CDV-Vaccinated vs. GHP-88309 (50mg/kg; Day 5)	12.99	13.32	-0.3333	0.3333	3	3	1	2
CDV-Vaccinated vs. GHP-88309 (50mg/kg; Day 7)	12.99	11.32	1.667	0.6667	3	3	2.5	3.2
CDV-Vaccinated vs. GHP-88309 (50mg/kg; Day 10)	12.99	10.66	2.333	1.247	3	3	1.871	2.306
CDV-Vaccinated vs. GHP-88309 (50mg/kg; Day 24)	12.99	7.989	5	0.4714	3	3	10.61	4
CDV-Vaccinated vs. Vehicle	12.99	8.322	4.667	0.6667	3	3	7	3.2
83
CDV-Vaccinated vs. GHP-88309 (50mg/kg; Day 5)	13.99	13.99	0	0.4714	3	3	0	4
CDV-Vaccinated vs. GHP-88309 (50mg/kg; Day 7)	13.99	13.32	0.6667	0.3333	3	3	2	2
CDV-Vaccinated vs. GHP-88309 (50mg/kg; Day 10)	13.99	13.32	0.6667	0.6667	3	3	1	3.2
CDV-Vaccinated vs. GHP-88309 (50mg/kg; Day 24)	13.99	12.99	1	0.4714	3	3	2.121	4
CDV-Vaccinated vs. Vehicle	13.99	12.66	1.331	0.4727	3	3	2.817	4
90
CDV-Vaccinated vs. GHP-88309 (50mg/kg; Day 5)	13.99	13.99	0	0.4714	3	3	0	4
CDV-Vaccinated vs. GHP-88309 (50mg/kg; Day 7)	13.99	13.99	0	0.4714	3	3	0	4
CDV-Vaccinated vs. GHP-88309 (50mg/kg; Day 10)	13.99	13.99	0	0.4714	3	3	0	4
CDV-Vaccinated vs. GHP-88309 (50mg/kg; Day 24)	13.99	13.99	0	0.4714	3	3	0	4
CDV-Vaccinated vs. Vehicle	13.99	13.99	0	0.4714	3	3	0	4
Figure 3k - IAV challenge
Table Analyzed	Transform of Ca09 Challenge Titer
Two-way RM ANOVA	Matching: Stacked
Assume sphericity?	No
Alpha	0.05
Source of Variation	% of total variation	P value	P value summary	Significant?	Geisser-Greenhouse's epsilon
Time x Column Factor	22.07	<0.0001	****	Yes
Time	55.55	<0.0001	****	Yes	0.4736
Column Factor	18.62	<0.0001	****	Yes
Subject	0.4367	0.5405	ns	No
ANOVA table	SS	DF	MS	F (DFn, DFd)	P value
Time x Column Factor	54.92	42	1.308	F (42, 98) = 15.49	P<0.0001
Time	138.2	7	19.75	F (3.315, 46.42) = 234.0	P<0.0001
Column Factor	46.34	6	7.723	F (6, 14) = 99.50	P<0.0001
Subject	1.087	14	0.07762	F (14, 98) = 0.9199	P=0.5405
Residual	8.27	98	0.08439
Data summary
Number of columns (Column Factor)	7
Number of rows (Time)	8
Number of subjects (Subject)	21
Number of missing values	0
Within each row, compare columns (simple effects within rows)
Number of families	8
Number of comparisons per family	6
Alpha	0.05
Dunnett's multiple comparisons test	Mean Diff.	95.00% CI of diff.	Below threshold?	Summary	Adjusted P Value
0
Flu Naive vs. GHP-88309 (50mg/kg; Day 5)	0
Flu Naive vs. GHP-88309 (50mg/kg; Day 7)	0
Flu Naive vs. GHP-88309 (50mg/kg; Day 10)	0
Flu Naive vs. GHP-88309 (50mg/kg; Day 24)	0
Flu Naive vs. Vehicle	0
Flu Naive vs. CDV-Vaccinated	0
					cccc
1
Flu Naive vs. GHP-88309 (50mg/kg; Day 5)	3.5	1.246 to 5.753	Yes	*	0.0207
Flu Naive vs. GHP-88309 (50mg/kg; Day 7)	1.208	0.1309 to 2.285	Yes	*	0.0391
Flu Naive vs. GHP-88309 (50mg/kg; Day 10)	1.375	-0.4973 to 3.247	No	ns	0.0916
Flu Naive vs. GHP-88309 (50mg/kg; Day 24)	0.3751	-1.497 to 2.247	No	ns	0.6531
Flu Naive vs. Vehicle	0.08327	-0.5725 to 0.7390	No	ns	0.9315
Flu Naive vs. CDV-Vaccinated	4.042	3.745 to 4.338	Yes	***	0.0003
2
Flu Naive vs. GHP-88309 (50mg/kg; Day 5)	2.625	1.817 to 3.432	Yes	**	0.0018
Flu Naive vs. GHP-88309 (50mg/kg; Day 7)	1.291	0.3321 to 2.250	Yes	*	0.0235
Flu Naive vs. GHP-88309 (50mg/kg; Day 10)	-0.167	-2.059 to 1.725	No	ns	0.9703
Flu Naive vs. GHP-88309 (50mg/kg; Day 24)	0.833	-0.6114 to 2.277	No	ns	0.1601
Flu Naive vs. Vehicle	0.4164	-1.477 to 2.310	No	ns	0.6368
Flu Naive vs. CDV-Vaccinated	3.125	2.612 to 3.637	Yes	**	0.0014
3
Flu Naive vs. GHP-88309 (50mg/kg; Day 5)	2.084	-0.2327 to 4.400	No	ns	0.0612
Flu Naive vs. GHP-88309 (50mg/kg; Day 7)	1.125	-1.240 to 3.490	No	ns	0.3342
Flu Naive vs. GHP-88309 (50mg/kg; Day 10)	0.5	-1.313 to 2.313	No	ns	0.7366
Flu Naive vs. GHP-88309 (50mg/kg; Day 24)	0.9588	-1.357 to 3.275	No	ns	0.2445
Flu Naive vs. Vehicle	0.5418	-1.199 to 2.282	No	ns	0.627
Flu Naive vs. CDV-Vaccinated	2.084	-0.2327 to 4.400	No	ns	0.0612
4
Flu Naive vs. GHP-88309 (50mg/kg; Day 5)	1.583	0.01143 to 3.155	Yes	*	0.0493
Flu Naive vs. GHP-88309 (50mg/kg; Day 7)	1.416	0.2305 to 2.602	Yes	*	0.0284
Flu Naive vs. GHP-88309 (50mg/kg; Day 10)	1.125	-0.3577 to 2.609	No	ns	0.1137
Flu Naive vs. GHP-88309 (50mg/kg; Day 24)	0.3751	-2.434 to 3.184	No	ns	0.9364
Flu Naive vs. Vehicle	0.08327	-1.099 to 1.266	No	ns	0.9983
Flu Naive vs. CDV-Vaccinated	1.583	0.01143 to 3.155	Yes	*	0.0493
5
Flu Naive vs. GHP-88309 (50mg/kg; Day 5)	1.125	0.6121 to 1.637	Yes	*	0.0107
Flu Naive vs. GHP-88309 (50mg/kg; Day 7)	1.125	0.6121 to 1.637	Yes	*	0.0107
Flu Naive vs. GHP-88309 (50mg/kg; Day 10)	0.7497	-1.315 to 2.815	No	ns	0.335
Flu Naive vs. GHP-88309 (50mg/kg; Day 24)	1.125	0.6121 to 1.637	Yes	*	0.0107
Flu Naive vs. Vehicle	0.708	0.1165 to 1.299	Yes	*	0.0291
Flu Naive vs. CDV-Vaccinated	1.125	0.6121 to 1.637	Yes	*	0.0107
6
Flu Naive vs. GHP-88309 (50mg/kg; Day 5)	0.1254	-0.7678 to 1.019	No	ns	0.8122
Flu Naive vs. GHP-88309 (50mg/kg; Day 7)	0.1254	-0.7678 to 1.019	No	ns	0.8122
Flu Naive vs. GHP-88309 (50mg/kg; Day 10)	0.1254	-0.7678 to 1.019	No	ns	0.8122
Flu Naive vs. GHP-88309 (50mg/kg; Day 24)	0.1254	-0.7678 to 1.019	No	ns	0.8122
Flu Naive vs. Vehicle	0.1254	-0.7678 to 1.019	No	ns	0.8122
Flu Naive vs. CDV-Vaccinated	0.1254	-0.7678 to 1.019	No	ns	0.8122
7
Flu Naive vs. GHP-88309 (50mg/kg; Day 5)	0
Flu Naive vs. GHP-88309 (50mg/kg; Day 7)	0
Flu Naive vs. GHP-88309 (50mg/kg; Day 10)	0
Flu Naive vs. GHP-88309 (50mg/kg; Day 24)	0
Flu Naive vs. Vehicle	0
Flu Naive vs. CDV-Vaccinated	0
Test details	Mean 1	Mean 2	Mean Diff.	SE of diff.	N1	N2	q	DF
0
Flu Naive vs. GHP-88309 (50mg/kg; Day 5)	1.8	1.8	0	0	3	3
Flu Naive vs. GHP-88309 (50mg/kg; Day 7)	1.8	1.8	0	0	3	3
Flu Naive vs. GHP-88309 (50mg/kg; Day 10)	1.8	1.8	0	0	3	3
Flu Naive vs. GHP-88309 (50mg/kg; Day 24)	1.8	1.8	0	0	3	3
Flu Naive vs. Vehicle	1.8	1.8	0	0	3	3
Flu Naive vs. CDV-Vaccinated	1.8	1.8	0	0	3	3
1
Flu Naive vs. GHP-88309 (50mg/kg; Day 5)	5.842	2.342	3.5	0.328	3	3	10.67	2.065
Flu Naive vs. GHP-88309 (50mg/kg; Day 7)	5.842	4.634	1.208	0.1715	3	3	7.045	2.249
Flu Naive vs. GHP-88309 (50mg/kg; Day 10)	5.842	4.467	1.375	0.2764	3	3	4.974	2.093
Flu Naive vs. GHP-88309 (50mg/kg; Day 24)	5.842	5.467	0.3751	0.2764	3	3	1.357	2.093
Flu Naive vs. Vehicle	5.842	5.758	0.08327	0.1177	3	3	0.7074	2.559
Flu Naive vs. CDV-Vaccinated	5.842	1.8	4.042	0.04159	3	3	97.18	2
2
Flu Naive vs. GHP-88309 (50mg/kg; Day 5)	4.925	2.3	2.625	0.1615	3	3	16.25	2.932
Flu Naive vs. GHP-88309 (50mg/kg; Day 7)	4.925	3.634	1.291	0.1812	3	3	7.124	2.723
Flu Naive vs. GHP-88309 (50mg/kg; Day 10)	4.925	5.092	-0.167	0.3004	3	3	0.5559	2.243
Flu Naive vs. GHP-88309 (50mg/kg; Day 24)	4.925	4.092	0.833	0.243	3	3	3.428	2.381
Flu Naive vs. Vehicle	4.925	4.508	0.4164	0.3005	3	3	1.386	2.242
Flu Naive vs. CDV-Vaccinated	4.925	1.8	3.125	0.07193	3	3	43.44	2
3
Flu Naive vs. GHP-88309 (50mg/kg; Day 5)	3.884	1.8	2.084	0.3251	3	3	6.409	2
Flu Naive vs. GHP-88309 (50mg/kg; Day 7)	3.884	2.758	1.125	0.5479	3	3	2.054	3.678
Flu Naive vs. GHP-88309 (50mg/kg; Day 10)	3.884	3.384	0.5	0.4367	3	3	1.145	3.954
Flu Naive vs. GHP-88309 (50mg/kg; Day 24)	3.884	2.925	0.9588	0.3251	3	3	2.949	2
Flu Naive vs. Vehicle	3.884	3.342	0.5418	0.3994	3	3	1.357	3.618
Flu Naive vs. CDV-Vaccinated	3.884	1.8	2.084	0.3251	3	3	6.409	2
4
Flu Naive vs. GHP-88309 (50mg/kg; Day 5)	3.383	1.8	1.583	0.2206	3	3	7.177	2
Flu Naive vs. GHP-88309 (50mg/kg; Day 7)	3.383	1.967	1.416	0.2767	3	3	5.119	3.725
Flu Naive vs. GHP-88309 (50mg/kg; Day 10)	3.383	2.258	1.125	0.3513	3	3	3.204	3.829
Flu Naive vs. GHP-88309 (50mg/kg; Day 24)	3.383	3.008	0.3751	0.5388	3	3	0.6961	2.774
Flu Naive vs. Vehicle	3.383	3.3	0.08327	0.2638	3	3	0.3156	3.451
Flu Naive vs. CDV-Vaccinated	3.383	1.8	1.583	0.2206	3	3	7.177	2
5
Flu Naive vs. GHP-88309 (50mg/kg; Day 5)	2.925	1.8	1.125	0.07193	3	3	15.63	2
Flu Naive vs. GHP-88309 (50mg/kg; Day 7)	2.925	1.8	1.125	0.07193	3	3	15.63	2
Flu Naive vs. GHP-88309 (50mg/kg; Day 10)	2.925	2.175	0.7497	0.3227	3	3	2.323	2.209
Flu Naive vs. GHP-88309 (50mg/kg; Day 24)	2.925	1.8	1.125	0.07193	3	3	15.63	2
Flu Naive vs. Vehicle	2.925	2.217	0.708	0.1317	3	3	5.375	3.44
Flu Naive vs. CDV-Vaccinated	2.925	1.8	1.125	0.07193	3	3	15.63	2
6
Flu Naive vs. GHP-88309 (50mg/kg; Day 5)	1.925	1.8	0.1254	0.1254	3	3	1	2
Flu Naive vs. GHP-88309 (50mg/kg; Day 7)	1.925	1.8	0.1254	0.1254	3	3	1	2
Flu Naive vs. GHP-88309 (50mg/kg; Day 10)	1.925	1.8	0.1254	0.1254	3	3	1	2
Flu Naive vs. GHP-88309 (50mg/kg; Day 24)	1.925	1.8	0.1254	0.1254	3	3	1	2
Flu Naive vs. Vehicle	1.925	1.8	0.1254	0.1254	3	3	1	2
Flu Naive vs. CDV-Vaccinated	1.925	1.8	0.1254	0.1254	3	3	1	2
7
Flu Naive vs. GHP-88309 (50mg/kg; Day 5)	1.8	1.8	0	0	3	3
Flu Naive vs. GHP-88309 (50mg/kg; Day 7)	1.8	1.8	0	0	3	3
Flu Naive vs. GHP-88309 (50mg/kg; Day 10)	1.8	1.8	0	0	3	3
Flu Naive vs. GHP-88309 (50mg/kg; Day 24)	1.8	1.8	0	0	3	3
Flu Naive vs. Vehicle	1.8	1.8	0	0	3	3
Flu Naive vs. CDV-Vaccinated	1.8	1.8	0	0	3	3

## Sheet: Figure 4
Figure 4c
Comparison of Survival Curves
Log-rank (Mantel-Cox) test
Chi square	8.024
df	1
P value	0.0046
P value summary	**
Are the survival curves sig different?	Yes
Gehan-Breslow-Wilcoxon test
Chi square	7.055
df	1
P value	0.0079
P value summary	**
Are the survival curves sig different?	Yes
Median survival
CDV+Fluy MRI	17
CDV only	Undefined
Hazard Ratio (Mantel-Haenszel)	A/G	G/A
Ratio (and its reciprocal)	9.626	0.1039
95% CI of ratio	2.009 to 46.12	0.02168 to 0.4978
Hazard Ratio (logrank)	A/G	G/A
Ratio (and its reciprocal)	Undefined	Undefined

## Sheet: Figure 5
Figure 5i
TFF1										TFF2
Table Analyzed	Tff1 - BAL RNAseq									Table Analyzed	TFF2 - BAL RNAseq									Table Analyzed	Tff3 - BAL RNAseq
Data sets analyzed	A-C									Data sets analyzed	A-C									Data sets analyzed	A-C
ANOVA summary										ANOVA summary										ANOVA summary
F	15.12									F	8.219									F	9.951
P value	0.0029									P value	0.0146									P value	0.009
P value summary	**									P value summary	*									P value summary	**
Significant diff. among means (P < 0.05)?	Yes									Significant diff. among means (P < 0.05)?	Yes									Significant diff. among means (P < 0.05)?	Yes
R squared	0.812									R squared	0.7013									R squared	0.7398
Brown-Forsythe test										Brown-Forsythe test										Brown-Forsythe test
F (DFn, DFd)	1.610 (2, 7)									F (DFn, DFd)	2.273 (2, 7)									F (DFn, DFd)	1.654 (2, 7)
P value	0.2659									P value	0.1735									P value	0.258
P value summary	ns									P value summary	ns									P value summary	ns
Are SDs significantly different (P < 0.05)?	No									Are SDs significantly different (P < 0.05)?	No									Are SDs significantly different (P < 0.05)?	No
Bartlett's test										Bartlett's test										Bartlett's test
Bartlett's statistic (corrected)										Bartlett's statistic (corrected)										Bartlett's statistic (corrected)
P value										P value										P value
P value summary										P value summary										P value summary
Are SDs significantly different (P < 0.05)?										Are SDs significantly different (P < 0.05)?										Are SDs significantly different (P < 0.05)?
ANOVA table	SS	DF	MS	F (DFn, DFd)	P value					ANOVA table	SS	DF	MS	F (DFn, DFd)	P value					ANOVA table	SS	DF	MS	F (DFn, DFd)	P value
Treatment (between columns)	29741	2	14870	F (2, 7) = 15.12	P=0.0029					Treatment (between columns)	1712	2	856.1	F (2, 7) = 8.219	P=0.0146					Treatment (between columns)	869821	2	434910	F (2, 7) = 9.951	P=0.0090
Residual (within columns)	6884	7	983.4							Residual (within columns)	729.2	7	104.2							Residual (within columns)	305935	7	43705
Total	36624	9								Total	2441	9								Total	1175755	9
Data summary										Data summary										Data summary
Number of treatments (columns)	3									Number of treatments (columns)	3									Number of treatments (columns)	3
Number of values (total)	10									Number of values (total)	10									Number of values (total)	10
Number of families	1									Number of families	1									Number of families	1
Number of comparisons per family	2									Number of comparisons per family	2									Number of comparisons per family	2
Alpha	0.05									Alpha	0.05									Alpha	0.05
Dunnett's multiple comparisons test	Mean Diff.	95.00% CI of diff.	Below threshold?	Summary	Adjusted P Value	B-?				Dunnett's multiple comparisons test	Mean Diff.	95.00% CI of diff.	Below threshold?	Summary	Adjusted P Value	B-?				Dunnett's multiple comparisons test	Mean Diff.	95.00% CI of diff.	Below threshold?	Summary	Adjusted P Value	B-?
D5 CDV vs. D5 Flu	119	48.69 to 189.2	Yes	**	0.0042	A	D5 Flu			D5 CDV vs. D5 Flu	28.47	5.603 to 51.34	Yes	*	0.0198	A	D5 Flu			D5 CDV vs. D5 Flu	529.6	61.20 to 998.0	Yes	*	0.0303	A	D5 Flu
D5 CDV vs. D5 CDV+flu	119	53.32 to 184.8	Yes	**	0.0029	C	D5 CDV+flu			D5 CDV vs. D5 CDV+flu	28.62	7.224 to 50.01	Yes	*	0.0141	C	D5 CDV+flu			D5 CDV vs. D5 CDV+flu	697.4	259.2 to 1136	Yes	**	0.0059	C	D5 CDV+flu
Test details	Mean 1	Mean 2	Mean Diff.	SE of diff.	n1	n2	q	DF		Test details	Mean 1	Mean 2	Mean Diff.	SE of diff.	n1	n2	q	DF		Test details	Mean 1	Mean 2	Mean Diff.	SE of diff.	n1	n2	q	DF
D5 CDV vs. D5 Flu	120.1	1.177	119	25.6	3	3	4.646	7		DD5 CDV vs. D5 Flu	28.83	0.3627	28.47	8.333	3	3	3.417	7		D5 CDV vs. D5 Flu	739.1	209.5	529.6	170.7	3	3	3.103	7
D5 CDV vs. D5 CDV+flu	120.1	1.083	119	23.95	3	4	4.97	7		DD5 CDV vs. D5 CDV+flu	28.83	0.2189	28.62	7.795	3	4	3.671	7		D5 CDV vs. D5 CDV+flu	739.1	41.71	697.4	159.7	3	4	4.368	7
Figure 5j
Table Analyzed	Transform of TFF1 - Lung qpcr									Table Analyzed	Transform of Tff2 - Lung qpcr									Table Analyzed	Transform of Tff3 - Lung qPCR
Data sets analyzed	A, C, E									Data sets analyzed	A, C, E									Data sets analyzed	A, C, E
ANOVA summary										ANOVA summary										ANOVA summary
F	17.61									F	13.82									F	42.01
P value	0.0031									P value	0.0057									P value	0.0003
P value summary	**									P value summary	**									P value summary	***
Significant diff. among means (P < 0.05)?	Yes									Significant diff. among means (P < 0.05)?	Yes									Significant diff. among means (P < 0.05)?	Yes
R squared	0.8544									R squared	0.8217									R squared	0.9333
Brown-Forsythe test										Brown-Forsythe test										Brown-Forsythe test
F (DFn, DFd)	1.370 (2, 6)									F (DFn, DFd)	0.2982 (2, 6)									F (DFn, DFd)	1.487 (2, 6)
P value	0.3234									P value	0.7525									P value	0.299
P value summary	ns									P value summary	ns									P value summary	ns
Are SDs significantly different (P < 0.05)?	No									Are SDs significantly different (P < 0.05)?	No									Are SDs significantly different (P < 0.05)?	No
Bartlett's test										Bartlett's test										Bartlett's test
Bartlett's statistic (corrected)										Bartlett's statistic (corrected)										Bartlett's statistic (corrected)
P value										P value										P value
P value summary										P value summary										P value summary
Are SDs significantly different (P < 0.05)?										Are SDs significantly different (P < 0.05)?										Are SDs significantly different (P < 0.05)?
ANOVA table	SS	DF	MS	F (DFn, DFd)	P value					ANOVA table	SS	DF	MS	F (DFn, DFd)	P value					ANOVA table	SS	DF	MS	F (DFn, DFd)	P value
Treatment (between columns)	6.568	2	3.284	F (2, 6) = 17.61	P=0.0031					Treatment (between columns)	8.248	2	4.124	F (2, 6) = 13.82	P=0.0057					Treatment (between columns)	26.42	2	13.21	F (2, 6) = 42.01	P=0.0003
Residual (within columns)	1.119	6	0.1865							Residual (within columns)	1.79	6	0.2984							Residual (within columns)	1.887	6	0.3145
Total	7.687	8								Total	10.04	8								Total	28.31	8
Data summary										Data summary										Data summary
Number of treatments (columns)	3									Number of treatments (columns)	3									Number of treatments (columns)	3
Number of values (total)	9									Number of values (total)	9									Number of values (total)	9
Number of families	1									Number of families	1									Number of families	1
Number of comparisons per family	2									Number of comparisons per family	2									Number of comparisons per family	2
Alpha	0.05									Alpha	0.05									Alpha	0.05
Dunnett's multiple comparisons test	Mean Diff.	95.00% CI of diff.	Below threshold?	Summary	Adjusted P Value	E-?				Dunnett's multiple comparisons test	Mean Diff.	95.00% CI of diff.	Below threshold?	Summary	Adjusted P Value	E-?				Dunnett's multiple comparisons test	Mean Diff.	95.00% CI of diff.	Below threshold?	Summary	Adjusted P Value	E-?
D10 CDV vs. D10 CDV+flu	1.055	0.04552 to 2.065	Yes	*	0.0424	A	D10 CDV+flu			D10 CDV vs. D10 CDV+flu	1.269	-0.007612 to 2.546	No	ns	0.0511	A	D10 CDV+flu			D10 CDV vs. D10 CDV+flu	4.056	2.745 to 5.367	Yes	***	0.0002	A	D10 CDV+flu
D10 CDV vs. D10 Flu	2.093	1.083 to 3.102	Yes	**	0.0018	C	D10 Flu			D10 CDV vs. D10 Flu	2.342	1.065 to 3.619	Yes	**	0.0034	C	D10 Flu			D10 CDV vs. D10 Flu	2.962	1.651 to 4.273	Yes	**	0.0012	C	D10 Flu
Test details	Mean 1	Mean 2	Mean Diff.	SE of diff.	n1	n2	q	DF		Test details	Mean 1	Mean 2	Mean Diff.	SE of diff.	n1	n2	q	DF		Test details	Mean 1	Mean 2	Mean Diff.	SE of diff.	n1	n2	q	DF
D10 CDV vs. D10 CDV+flu	2.175	1.12	1.055	0.3526	3	3	2.992	6		D10 CDV vs. D10 CDV+flu	2.355	1.086	1.269	0.446	3	3	2.846	6		D10 CDV vs. D10 CDV+flu	2.962	-1.094	4.056	0.4579	3	3	8.858	6
D10 CDV vs. D10 Flu	2.175	0.08241	2.093	0.3526	3	3	5.935	6		D10 CDV vs. D10 Flu	2.355	0.01322	2.342	0.446	3	3	5.252	6		D10 CDV vs. D10 Flu	2.962	-7.827e-08	2.962	0.4579	3	3	6.468	6

## Sheet: Figure 6
Figure 6c
Comparison of Survival Curves				Comparison of Survival Curves				Comparison of Survival Curves				Comparison of Survival Curves				Comparison of Survival Curves
Log-rank (Mantel-Cox) test				Log-rank (Mantel-Cox) test				Log-rank (Mantel-Cox) test				Log-rank (Mantel-Cox) test				Log-rank (Mantel-Cox) test
Chi square	5.052			Chi square	5.052			Chi square	1.561			Chi square	2.244			Chi square	5.052
df	1			df	1			df	1			df	1			df	1
P value	0.0246			P value	0.0246			P value	0.2116			P value	0.1341			P value	0.0246
P value summary	*			P value summary	*			P value summary	ns			P value summary	ns			P value summary	*
Are the survival curves sig different?	Yes			Are the survival curves sig different?	Yes			Are the survival curves sig different?	No			Are the survival curves sig different?	No			Are the survival curves sig different?	Yes
Gehan-Breslow-Wilcoxon test				Gehan-Breslow-Wilcoxon test				Gehan-Breslow-Wilcoxon test				Gehan-Breslow-Wilcoxon test				Gehan-Breslow-Wilcoxon test
Chi square	4.5			Chi square	4.5			Chi square	0.7843			Chi square	1.8			Chi square	4.5
df	1			df	1			df	1			df	1			df	1
P value	0.0339			P value	0.0339			P value	0.3758			P value	0.1797			P value	0.0339
P value summary	*			P value summary	*			P value summary	ns			P value summary	ns			P value summary	*
Are the survival curves sig different?	Yes			Are the survival curves sig different?	Yes			Are the survival curves sig different?	No			Are the survival curves sig different?	No			Are the survival curves sig different?	Yes
Median survival				Median survival				Median survival				Median survival				Median survival
GHP-88309 5dpi	Undefined			GHP-88309 7dpi	Undefined			vehicle	15			vehicle	15			vehicle	15
vehicle	15			vehicle	15			GHP-88309 10dpi	Undefined			GHP-88309 14dpi	18			CDV vaccinated	Undefined
												Ratio (and its reciprocal)	0.8333	1.2
Hazard Ratio (Mantel-Haenszel)	A/C	C/A		Hazard Ratio (Mantel-Haenszel)	B/C	C/B		Hazard Ratio (Mantel-Haenszel)	C/D	D/C		95% CI of ratio	0.1392 to 4.987	0.2005 to 7.182		Hazard Ratio (Mantel-Haenszel)	C/F	F/C
Ratio (and its reciprocal)	0.06518	15.34		Ratio (and its reciprocal)	0.06518	15.34		Ratio (and its reciprocal)	3.81	0.2625						Ratio (and its reciprocal)	15.34	0.06518
95% CI of ratio	0.006025 to 0.7051	1.418 to 166.0		95% CI of ratio	0.006025 to 0.7051	1.418 to 166.0		95% CI of ratio	0.4672 to 31.07	0.03219 to 2.141		Hazard Ratio (Mantel-Haenszel)	C/E	E/C		95% CI of ratio	1.418 to 166.0	0.006025 to 0.7051
												Ratio (and its reciprocal)	5.166	0.1936
Hazard Ratio (logrank)	A/C	C/A		Hazard Ratio (logrank)	B/C	C/B		Hazard Ratio (logrank)	C/D	D/C		95% CI of ratio	0.6027 to 44.29	0.02258 to 1.659		Hazard Ratio (logrank)	C/F	F/C
Ratio (and its reciprocal)	0			Ratio (and its reciprocal)	0			Ratio (and its reciprocal)	3.545	0.2821						Ratio (and its reciprocal)	Undefined	Undefined
95% CI of ratio	-1.000 to -1.000	-1.000 to -1.000		95% CI of ratio	-1.000 to -1.000	-1.000 to -1.000		95% CI of ratio	0.4960 to 25.34	0.03946 to 2.016		Hazard Ratio (logrank)	C/E	E/C
												Ratio (and its reciprocal)	3.092	0.3234
												95% CI of ratio	0.4770 to 20.04	0.04990 to 2.096
Figure 6e
Table Analyzed	Transform of RABV nAb titers
Two-way RM ANOVA	Matching: Stacked
Assume sphericity?	No
Alpha	0.05
Source of Variation	% of total variation	P value	P value summary	Significant?	Geisser-Greenhouse's epsilon
Time x Column Factor	14.63	<0.0001	****	Yes
Time	12.6	<0.0001	****	Yes	0.3476
Column Factor	54.6	0.007	**	Yes
Subject	12.92	<0.0001	****	Yes
ANOVA table	SS	DF	MS	F (DFn, DFd)	P value
Time x Column Factor	57	22	2.591	F (22, 66) = 8.372	P<0.0001
Time	49.09	11	4.463	F (3.823, 22.94) = 14.42	P<0.0001
Column Factor	212.7	2	106.4	F (2, 6) = 12.67	P=0.0070
Subject	50.35	6	8.392	F (6, 66) = 27.12	P<0.0001
Residual	20.43	66	0.3095
Data summary
Number of columns (Column Factor)	3
Number of rows (Time)	12
Number of subjects (Subject)	9
Number of missing values	0
Within each row, compare columns (simple effects within rows)
Number of families	12
Number of comparisons per family	2
Alpha	0.05
Dunnett's multiple comparisons test	Mean Diff.	95.00% CI of diff.	Below threshold?	Summary	Adjusted P Value
0
CDV vaccinated vs. GHP-88309 5dpi	-0.6667	-3.284 to 1.951	No	ns	0.6286
CDV vaccinated vs. GHP-88309 7dpi	-0.195	-3.106 to 2.716	No	ns	0.9365
7
CDV vaccinated vs. GHP-88309 5dpi	-1.333	-4.280 to 1.613	No	ns	0.3248
CDV vaccinated vs. GHP-88309 7dpi	0	-2.919 to 2.919	No	ns	>0.9999
14
CDV vaccinated vs. GHP-88309 5dpi	0	-1.561 to 1.561	No	ns	>0.9999
CDV vaccinated vs. GHP-88309 7dpi	1.333	-1.144 to 3.811	No	ns	0.2122
21
CDV vaccinated vs. GHP-88309 5dpi	0.2767	-1.199 to 1.752	No	ns	0.7709
CDV vaccinated vs. GHP-88309 7dpi	2.528	0.9567 to 4.100	Yes	*	0.02
28
CDV vaccinated vs. GHP-88309 5dpi	0.1073	-2.378 to 2.593	No	ns	0.9852
CDV vaccinated vs. GHP-88309 7dpi	3.138	0.7066 to 5.570	Yes	*	0.0221
35
CDV vaccinated vs. GHP-88309 5dpi	0.6667	-3.088 to 4.422	No	ns	0.7692
CDV vaccinated vs. GHP-88309 7dpi	4.716	2.253 to 7.179	Yes	**	0.0072
49
CDV vaccinated vs. GHP-88309 5dpi	-0.6667	-6.284 to 4.951	No	ns	0.8182
CDV vaccinated vs. GHP-88309 7dpi	4.049	2.426 to 5.672	Yes	**	0.002
56
CDV vaccinated vs. GHP-88309 5dpi	-1.667	-5.745 to 2.412	No	ns	0.2921
CDV vaccinated vs. GHP-88309 7dpi	3.358	1.766 to 4.950	Yes	**	0.0038
67
CDV vaccinated vs. GHP-88309 5dpi	-1	-4.786 to 2.786	No	ns	0.6098
CDV vaccinated vs. GHP-88309 7dpi	3.358	0.3760 to 6.340	Yes	*	0.0346
75
CDV vaccinated vs. GHP-88309 5dpi	0	-3.121 to 3.121	No	ns	>0.9999
CDV vaccinated vs. GHP-88309 7dpi	3.691	0.8047 to 6.578	Yes	*	0.0258
83
CDV vaccinated vs. GHP-88309 5dpi	-1	-3.703 to 1.703	No	ns	0.4403
CDV vaccinated vs. GHP-88309 7dpi	3.025	0.2693 to 5.780	Yes	*	0.0374
106
CDV vaccinated vs. GHP-88309 5dpi	-1.39	-4.627 to 1.847	No	ns	0.3453
CDV vaccinated vs. GHP-88309 7dpi	2.917	0.1317 to 5.703	Yes	*	0.0434
Test details	Mean 1	Mean 2	Mean Diff.	SE of diff.	N1	N2	q	DF
0
CDV vaccinated vs. GHP-88309 5dpi	8.517	9.184	-0.6667	0.7652	3	3	0.8713	3.731
CDV vaccinated vs. GHP-88309 7dpi	8.517	8.712	-0.195	0.6398	3	3	0.3048	2.405
7
CDV vaccinated vs. GHP-88309 5dpi	8.989	10.32	-1.333	0.8819	3	3	1.512	3.92
CDV vaccinated vs. GHP-88309 7dpi	8.989	8.989	0	0.7454	3	3	0	2.941
14
CDV vaccinated vs. GHP-88309 5dpi	9.655	9.655	0	0.4714	3	3	0	4
CDV vaccinated vs. GHP-88309 7dpi	9.655	8.322	1.333	0.6667	3	3	2	3.2
21
CDV vaccinated vs. GHP-88309 5dpi	8.85	8.574	0.2767	0.4419	3	3	0.6262	3.925
CDV vaccinated vs. GHP-88309 7dpi	8.85	6.322	2.528	0.2901	3	3	8.717	2
28
CDV vaccinated vs. GHP-88309 5dpi	8.958	8.85	0.1073	0.7508	3	3	0.1429	4
CDV vaccinated vs. GHP-88309 7dpi	8.958	5.819	3.138	0.7335	3	3	4.279	3.987
35
CDV vaccinated vs. GHP-88309 5dpi	9.322	8.655	0.6667	1.054	3	3	0.6325	3.448
CDV vaccinated vs. GHP-88309 7dpi	9.322	4.606	4.716	0.6793	3	3	6.942	3.34
49
CDV vaccinated vs. GHP-88309 5dpi	8.655	9.322	-0.6667	1.202	3	3	0.5547	2.331
CDV vaccinated vs. GHP-88309 7dpi	8.655	4.606	4.049	0.4892	3	3	8.278	3.98
56
CDV vaccinated vs. GHP-88309 5dpi	7.989	9.655	-1.667	0.9428	3	3	1.768	2.56
CDV vaccinated vs. GHP-88309 7dpi	7.989	4.631	3.358	0.4807	3	3	6.986	3.994
67
CDV vaccinated vs. GHP-88309 5dpi	8.655	9.655	-1	1.106	3	3	0.9045	3.723
CDV vaccinated vs. GHP-88309 7dpi	8.655	5.297	3.358	0.8961	3	3	3.747	3.955
75
CDV vaccinated vs. GHP-88309 5dpi	8.655	8.655	0	0.9428	3	3	0	4
CDV vaccinated vs. GHP-88309 7dpi	8.655	4.964	3.691	0.7567	3	3	4.878	3.065
83
CDV vaccinated vs. GHP-88309 5dpi	8.322	9.322	-1	0.8165	3	3	1.225	4
CDV vaccinated vs. GHP-88309 7dpi	8.322	5.297	3.025	0.8318	3	3	3.636	3.995
106
CDV vaccinated vs. GHP-88309 5dpi	8.322	9.712	-1.39	0.9485	3	3	1.465	3.749
CDV vaccinated vs. GHP-88309 7dpi	8.322	5.405	2.917	0.8403	3	3	3.472	3.988
Figure 6f
Table Analyzed	Transform of IAV-H1N1pdm09 nAb titers (study day)
Two-way RM ANOVA	Matching: Stacked
Assume sphericity?	No
Alpha	0.05
Source of Variation	% of total variation	P value	P value summary	Significant?	Geisser-Greenhouse's epsilon
Time x Column Factor	14.01	<0.0001	****	Yes
Time	71.39	<0.0001	****	Yes	0.2685
Column Factor	11.37	<0.0001	****	Yes
Subject	0.3323	0.1922	ns	No
ANOVA table	SS	DF	MS	F (DFn, DFd)	P value
Time x Column Factor	170.6	26	6.562	F (26, 78) = 14.51	P<0.0001
Time	869.5	13	66.88	F (3.490, 20.94) = 147.8	P<0.0001
Column Factor	138.5	2	69.25	F (2, 6) = 102.6	P<0.0001
Subject	4.048	6	0.6746	F (6, 78) = 1.491	P=0.1922
Residual	35.29	78	0.4524
Data summary
Number of columns (Column Factor)	3
Number of rows (Time)	14
Number of subjects (Subject)	9
Number of missing values	0
Within each row, compare columns (simple effects within rows)
Number of families	14
Number of comparisons per family	2
Alpha	0.05
Dunnett's multiple comparisons test	Mean Diff.	95.00% CI of diff.	Below threshold?	Summary	Adjusted P Value
-28
CDV vaccinated vs. GHP-88309 5dpi	0
CDV vaccinated vs. GHP-88309 7dpi	0
-3
CDV vaccinated vs. GHP-88309 5dpi	0	-1.561 to 1.561	No	ns	>0.9999
CDV vaccinated vs. GHP-88309 7dpi	-0.3333	-1.894 to 1.227	No	ns	0.7229
7
CDV vaccinated vs. GHP-88309 5dpi	0.3333	-1.227 to 1.894	No	ns	0.7229
CDV vaccinated vs. GHP-88309 7dpi	0.6667	-1.139 to 2.473	No	ns	0.2745
14
CDV vaccinated vs. GHP-88309 5dpi	-0.6667	-3.613 to 2.280	No	ns	0.6944
CDV vaccinated vs. GHP-88309 7dpi	0.3333	-2.613 to 3.280	No	ns	0.9041
28
CDV vaccinated vs. GHP-88309 5dpi	0.3333	-1.227 to 1.894	No	ns	0.7229
CDV vaccinated vs. GHP-88309 7dpi	5.667	3.189 to 8.144	Yes	**	0.0045
35
CDV vaccinated vs. GHP-88309 5dpi	1	-0.5606 to 2.561	No	ns	0.1655
CDV vaccinated vs. GHP-88309 7dpi	6.333	4.773 to 7.894	Yes	***	0.0003
49
CDV vaccinated vs. GHP-88309 5dpi	0.3333	-2.144 to 2.811	No	ns	0.8438
CDV vaccinated vs. GHP-88309 7dpi	4	2.439 to 5.561	Yes	**	0.0018
58
CDV vaccinated vs. GHP-88309 5dpi	1	-0.5606 to 2.561	No	ns	0.1655
CDV vaccinated vs. GHP-88309 7dpi	5.333	3.527 to 7.139	Yes	**	0.006
63
CDV vaccinated vs. GHP-88309 5dpi	1.667	-0.1394 to 3.473	No	ns	0.0582
CDV vaccinated vs. GHP-88309 7dpi	6.333	3.414 to 9.253	Yes	**	0.0061
67
CDV vaccinated vs. GHP-88309 5dpi	0.6667	-1.139 to 2.473	No	ns	0.2745
CDV vaccinated vs. GHP-88309 7dpi	4.333	0.2551 to 8.412	Yes	*	0.0435
69
CDV vaccinated vs. GHP-88309 5dpi	0	-1.561 to 1.561	No	ns	>0.9999
CDV vaccinated vs. GHP-88309 7dpi	0.3333	-1.227 to 1.894	No	ns	0.7229
73
CDV vaccinated vs. GHP-88309 5dpi	0.3333	-2.144 to 2.811	No	ns	0.8438
CDV vaccinated vs. GHP-88309 7dpi	0	-1.561 to 1.561	No	ns	>0.9999
75
CDV vaccinated vs. GHP-88309 5dpi	0.3333	-1.227 to 1.894	No	ns	0.7229
CDV vaccinated vs. GHP-88309 7dpi	0	-1.561 to 1.561	No	ns	>0.9999
83
CDV vaccinated vs. GHP-88309 5dpi	-0.3333	-2.139 to 1.473	No	ns	0.5931
CDV vaccinated vs. GHP-88309 7dpi	0.3333	-2.586 to 3.253	No	ns	0.8718
Test details	Mean 1	Mean 2	Mean Diff.	SE of diff.	N1	N2	q	DF
-28
CDV vaccinated vs. GHP-88309 5dpi	4.248	4.248	0	0	3	3
CDV vaccinated vs. GHP-88309 7dpi	4.248	4.248	0	0	3	3
-3
CDV vaccinated vs. GHP-88309 5dpi	13.66	13.66	0	0.4714	3	3	0	4
CDV vaccinated vs. GHP-88309 7dpi	13.66	13.99	-0.3333	0.4714	3	3	0.7071	4
7
CDV vaccinated vs. GHP-88309 5dpi	12.99	12.66	0.3333	0.4714	3	3	0.7071	4
CDV vaccinated vs. GHP-88309 7dpi	12.99	12.32	0.6667	0.3333	3	3	2	2
14
CDV vaccinated vs. GHP-88309 5dpi	11.66	12.32	-0.6667	0.8819	3	3	0.7559	3.92
CDV vaccinated vs. GHP-88309 7dpi	11.66	11.32	0.3333	0.8819	3	3	0.378	3.92
28
CDV vaccinated vs. GHP-88309 5dpi	11.99	11.66	0.3333	0.4714	3	3	0.7071	4
CDV vaccinated vs. GHP-88309 7dpi	11.99	6.322	5.667	0.6667	3	3	8.5	3.2
35
CDV vaccinated vs. GHP-88309 5dpi	11.99	10.99	1	0.4714	3	3	2.121	4
CDV vaccinated vs. GHP-88309 7dpi	11.99	5.655	6.333	0.4714	3	3	13.44	4
49
CDV vaccinated vs. GHP-88309 5dpi	10.66	10.32	0.3333	0.6667	3	3	0.5	3.2
CDV vaccinated vs. GHP-88309 7dpi	10.66	6.655	4	0.4714	3	3	8.485	4
58
CDV vaccinated vs. GHP-88309 5dpi	11.66	10.66	1	0.4714	3	3	2.121	4
CDV vaccinated vs. GHP-88309 7dpi	11.66	6.322	5.333	0.3333	3	3	16	2
63
CDV vaccinated vs. GHP-88309 5dpi	12.99	11.32	1.667	0.3333	3	3	5	2
CDV vaccinated vs. GHP-88309 7dpi	12.99	6.655	6.333	0.7454	3	3	8.497	2.941
67
CDV vaccinated vs. GHP-88309 5dpi	12.99	12.32	0.6667	0.3333	3	3	2	2
CDV vaccinated vs. GHP-88309 7dpi	12.99	8.655	4.333	0.9428	3	3	4.596	2.56
69
CDV vaccinated vs. GHP-88309 5dpi	13.99	13.99	0	0.4714	3	3	0	4
CDV vaccinated vs. GHP-88309 7dpi	13.99	13.66	0.3333	0.4714	3	3	0.7071	4
73
CDV vaccinated vs. GHP-88309 5dpi	13.66	13.32	0.3333	0.6667	3	3	0.5	3.2
CDV vaccinated vs. GHP-88309 7dpi	13.66	13.66	0	0.4714	3	3	0	4
75
CDV vaccinated vs. GHP-88309 5dpi	13.99	13.66	0.3333	0.4714	3	3	0.7071	4
CDV vaccinated vs. GHP-88309 7dpi	13.99	13.99	0	0.4714	3	3	0	4
83
CDV vaccinated vs. GHP-88309 5dpi	13.99	14.32	-0.3333	0.3333	3	3	1	2
CDV vaccinated vs. GHP-88309 7dpi	13.99	13.66	0.3333	0.7454	3	3	0.4472	2.941
Figure 6g
Table Analyzed	Transform of IAV-H1N1pdm09 Challenge - virus titer
Two-way RM ANOVA	Matching: Stacked
Assume sphericity?	No
Alpha	0.05
Source of Variation	% of total variation	P value	P value summary	Significant?	Geisser-Greenhouse's epsilon
Time x Column Factor	25.49	<0.0001	****	Yes
Time	31.43	<0.0001	****	Yes	0.2826
Column Factor	40.96	<0.0001	****	Yes
Subject	0.52	0.0987	ns	No
ANOVA table	SS	DF	MS	F (DFn, DFd)	P value
Time x Column Factor	50.98	12	4.248	F (12, 36) = 47.85	P<0.0001
Time	62.86	6	10.48	F (1.696, 10.18) = 118.0	P<0.0001
Column Factor	81.93	2	40.97	F (2, 6) = 236.3	P<0.0001
Subject	1.04	6	0.1734	F (6, 36) = 1.953	P=0.0987
Residual	3.196	36	0.08878
Data summary
Number of columns (Column Factor)	3
Number of rows (Time)	7
Number of subjects (Subject)	9
Number of missing values	0
Alpha	0.05
Dunnett's multiple comparisons test	Mean Diff.	95.00% CI of diff.	Below threshold?	Summary	Adjusted P Value
0
Naive vs. GHP-88309 5dpi	0
Naive vs. GHP-88309 7dpi	0
1
Naive vs. GHP-88309 5dpi	5.875	5.484 to 6.266	Yes	***	0.0002
Naive vs. GHP-88309 7dpi	2.333	-1.151 to 5.817	No	ns	0.106
2
Naive vs. GHP-88309 5dpi	4.25	3.215 to 5.284	Yes	**	0.0031
Naive vs. GHP-88309 7dpi	3.583	1.828 to 5.337	Yes	**	0.0075
3
Naive vs. GHP-88309 5dpi	3.125	2.341 to 3.909	Yes	**	0.0033
Naive vs. GHP-88309 7dpi	3.042	2.421 to 3.663	Yes	***	0.0004
4
Naive vs. GHP-88309 5dpi	3.125	2.089 to 4.162	Yes	**	0.0058
Naive vs. GHP-88309 7dpi	3.125	2.089 to 4.162	Yes	**	0.0058
5
Naive vs. GHP-88309 5dpi	2.292	1.692 to 2.891	Yes	**	0.0036
Naive vs. GHP-88309 7dpi	2.292	1.692 to 2.891	Yes	**	0.0036
6
Naive vs. GHP-88309 5dpi	0
Naive vs. GHP-88309 7dpi	0
Test details	Mean 1	Mean 2	Mean Diff.	SE of diff.	N1	N2	q	DF
0
Naive vs. GHP-88309 5dpi	1.8	1.8	0	0	3	3
Naive vs. GHP-88309 7dpi	1.8	1.8	0	0	3	3
1
Naive vs. GHP-88309 5dpi	7.675	1.8	5.875	0.07211	3	3	81.47	2
Naive vs. GHP-88309 7dpi	7.675	5.342	2.333	0.6593	3	3	3.539	2.048
2
Naive vs. GHP-88309 5dpi	6.05	1.8	4.25	0.1909	3	3	22.26	2
Naive vs. GHP-88309 7dpi	6.05	2.467	3.583	0.4412	3	3	8.12	2.875
3
Naive vs. GHP-88309 5dpi	4.925	1.8	3.125	0.1447	3	3	21.6	2
Naive vs. GHP-88309 7dpi	4.925	1.883	3.042	0.1668	3	3	18.23	3.189
4
Naive vs. GHP-88309 5dpi	4.925	1.8	3.125	0.1913	3	3	16.34	2
Naive vs. GHP-88309 7dpi	4.925	1.8	3.125	0.1913	3	3	16.34	2
5
Naive vs. GHP-88309 5dpi	4.092	1.8	2.292	0.1107	3	3	20.71	2
Naive vs. GHP-88309 7dpi	4.092	1.8	2.292	0.1107	3	3	20.71	2
6
Naive vs. GHP-88309 5dpi	1.8	1.8	0	0	3	3
Naive vs. GHP-88309 7dpi	1.8	1.8	0	0	3	3
