# Supplementary material for: Therapeutic mitigation of measles-like immune amnesia and exacerbated disease after prior respiratory virus infections in ferrets
Source: Nat Commun. 2024 Feb 8;15:1189. doi: 10.1038/s41467-024-45418-5 (PMC10853234; doi:10.1038/s41467-024-45418-5)
Supplement: Supplementary file 15 — Source Data [file 41467_2024_45418_MOESM15_ESM.xlsx]

## Sheet: Figure 1
Figure 1b
time post CDV infection (d)	CDV Vaccinated -28 dpi	CDV Vaccinated -3 dpi	CDV Vaccinated -1 dpi	CDV Vaccinated 1 dpi	GHP-88309 3 dpi	GHP-88309 5 dpi	GHP-88309 7 dpi	ERDRP-0519 3 dpi	Vehicle	CDV Vaccinated
0
11							1		1
11									1
12		1	1						1
12		1	1
13							1
13			1	1
13				1
15				1
18							1
19								1
42	0	0			0	0				0
42	0				0	0		0		0
42	0				0	0		0		0
Figure 1c - PBMC titers
days post infection	CDV Vaccinated -28 dpi			CDV Vaccinated -3 dpi			CDV Vaccinated -1 dpi			CDV Vaccinated 1 dpi			GHP-88309 3 dpi			GHP-88309 5 dpi			GHP-88309 7 dpi			ERDRP-0519 3 dpi			Vehicle			CDV Vaccinated
0	1	1	1	1	1	1	1	1	1	1	1	1	1	1	1	1	1	1	1	1	1	1	1	1	1	1	1	1	1	1
3	46.2	8.76	10.2	692	1260	97.4	835	2770	657	296	1230	604	1580	282	2230	739	1380	7390	14100	891	5440	132	4530	422	1540	626	1190	1	1	1
7	1180	9.98	374	200000	177000	168000	200000	468000	710000	197000	255000	1480000	1890	8250	2880	11100	1180	9070	57600	317000	557000	28200	9050	17800	125000	198000	150000	1	1	1
10	1	1	1	29200	13800	308	1510	5940	23400	23900	101000	219000	293	1520	1980	260	110	924	22400	165000	101000	62600	243000	223000	69600	78200	15600	1	1	1
14	1	1	1			1						6230	1	1	1	1	1	1			181000	48900	4350	17100				1	1	1
17	1	1	1			1							1	1	1	1	1	1			48300	609	528	16200				1	1	1
21	1	1	1			1							1	1	1	1	1	1				1	1					1	1	1
24	1	1	1			1							1	1	1	1	1	1				1	1					1	1	1
28	1	1	1			1							1	1	1	1	1	1				1	1					1	1	1
35	1	1	1			1							1	1	1	1	1	1				1	1					1	1	1	lod=1
Figure 1e - lymphocyte counts
dpi	CDV Vaccinated -28 dpi			CDV Vaccinated -3 dpi			CDV Vaccinated -1 dpi			CDV Vaccinated 1 dpi			GHP-88309 3 dpi			GHP-88309 5 dpi			GHP-88309 7 dpi			ERDRP-0519 3 dpi			Vehicle			CDV Vaccinated
0	1160000	5370000	3040000	4490000	4450000	5720000	1930000	4680000	5240000	3230000	4040000	3760000	4490000	7070000	3650000	1610000	2990000	3660000	5800000		4610000	10050000	4690000	3540000	7640000		4260000	8770000	8670000	3840000
3	720000	2130000	2030000	1710000	1850000	4170000	2470000	3790000	3400000	1510000	2510000	2870000	5040000	10170000		840000	1570000	1730000	500000		3110000	9810000	2510000	2610000	2120000		660000	5180000	2780000	3740000
7	40000	3210000	1080000	35000	300000	1070000	640000	1470000	1270000	90000	1230000	1690000	1230000	2620000	1320000	190000	50000	420000	6140000		2490000	4080000	8480000	640000	214000		660000	9570000	8100000	7790000
10	520000	3940000	2240000	260000	30000	140000	30000	180000	20000	220000	60000	80000	7210000	2800000	5070000	60000	50000	60000	4100000		3530000	1580000	7940000	2300000	252000		50000	5720000	2090000	7910000
14	230000	4920000	2345000			1140000						50000	7210000	2800000	5070000	580000	40000	2130000			100000	2370000	5290000	3950000				5680000	5050000	7530000
17	160000	4510000	3140000			430000										180000	280000	380000			210000	3820000	2710000	690000
21	190000	3880000	1430000			740000							3170000	4540000	2640000	630000	290000	650000				4340000	3920000					4480000	6480000	2670000
24	50000	3510000	1430000			740000							7810000	6090000	7470000	410000	790000	820000				2190000	6950000					8710000	6790000	13310000
28	440000	3260000	3290000			750000							5470000	5070000	6810000	1410000	1360000	1270000				6270000	4010000					6700000	3380000	6010000
31	520000	2220000	1130000			150000							8240000	6270000	3590000	1090000	1890000	1240000				3300000	4920000					7480000	8420000	3150000
35	490000		2160000			1830000							6170000	7470000	2070000	1690000	2660000	2360000				3510000						10850000	2780000	3340000
38	1670000	4530000	1410000			720000										1800000	3310000	1600000
42	190000	2740000	650000			1340000							8280000	7240000	5510000	760000	1620000	830000				4650000	7860000					4170000		4810000
Figure 1f. RABV nAb titers
time post CDV infection (d)	CDV Vaccinated -28 dpi			CDV Vaccinated -3 dpi			CDV Vaccinated -1 dpi			CDV Vaccinated 1 dpi			GHP-88309 3 dpi			GHP-88309 5 dpi			GHP-88309 7 dpi			ERDRP-0519 3 dpi			Vehicle			CDV Vaccinated
0	640	2560	1280	2560	2560	2560	2560	2560	1280	5120	2560	1280	640	1280	640	640	5120	640	2560	640	1280	2560	640	2560	1280	640	2560	1280	640	640
3	1280	1280	640	1280	1280	1280	2560	1280	1280	2560	1280	1280				640	2560	640	1280	640	640				1280	320	1280
7	640	1280	640	1280	640	2560	2560	2560	640	2560	640	1280	320	640	640	640	2560	640			160	1280	320	1280				640	320	1280
10	1280	1280	1280	640	1280	640	1280	2560	640	2560	1280	1280				640	2560	1280
14	1280	1280	640			160							320	640	1280	1280	1280	640				640	320	640				1280	320	640
17	1280	2560	640			80							640	1280	1280	1280	1280	320				1280	640	640				640	640	640
21	1280	1280	640			40							640	640	640	1280	1280	320				2560	640					1280	640	1280
24	640	2560	640			40							320	1280	640	640	640	320				2560	640					320	640	640
28	640	1280	640			20										320	1280	160
31	640	2560	320			10							320	320	640	160	2560	320				1280	320					640	320	320
35	320	1280	320			10										160	1280	320
42	320	1280	320			20							640	640	640	160	1280	1280				1280	320					640	320	640
49													320	1280	640							1280	320					640	160	640
63													320	1280	640							1280	320					320	320	320
77													1280	1280	1280							2560	320					640	320	320

## Sheet: Figure 2
Figure 2b
time post infection (d)	CDV-5804p N∆425-479			CDV-5804p-Nectin 4 - Blind
0	39.1	39.1	39	38.9	39	38.8
1	38.8	38.4	39.3	38.5	38.8	39
2	38.9	38	39	38.8	39.6	39
3	39.5	38.9	38.8	39.1	39.3	39
4	39.7	39.3	39.2	38.6	39.1	39.3
5	40.2	39.8	39.9	39.8	39.2	39.1
6	40.5	39.8	39.7	39.5	39.2	39.3
7	40.3	39.8	40	39.1	39.4	39.6
8	40.1	40	39.8	39.1	39.4	39.3
9	40	39.8	39.9	39.3	39.3	39.4
10	40.8	40.4	39.9	39.3	39.3	39
11	40.4	40.2	39.2	39	39.1	39.4
12	40.1	39.8	39.3	38.8	38.7	39.1
13	40.6	39.5	39.5	39	39.1	39.3
14	39.5	40.2	39.6	38.5	38.6	38.8
15	40.2	38.7	39.4	38.8	38.8	38.9
16	41.2	39.6	39.3	38.3	39.1	38.9
17	41	39.2	39.5	38.4	38.8	38.7
18	41.5	39.2	39.6	38.8	38.9	39
19	40.3	39.2	39.4	38.6	38.8	39
20		39.4	39.5	38.8	38.8	39.2
21		39.3	40.1	38.8	38.6	38.6
22		39	39.9	39.1	39	39
23		38.4	40	39.3	38.9	38.8
24		38.6	39.9	38.1	38.8	38.9
25		38.7	40	38.9	38.7	39.3
26		38.8	38.5	38.7	38.8	38.8
27		39.1	39	38.9	39.1	38.3
28		38.3	39.3	39.2	39.1	39
29		38.4	38.7	39.2	39	38.8
30		38.7	39.5	38.8	38.9	39.1
31		38.8	39.1	39.1	39	39.3
32		38.8	39	38.8	39.1	39.1
33		38.3	39.3	39	39.1	39.1
34		38.3	39.3	38.9	38.8	39
35		39.1	39.1	38.6	39.1	38.9
Figure 2c
	CDV-5804p N∆425-479			CDV-5804p-Nectin 4 - Blind
0	100	100	100	100	100	100
1	100	100	99.2788	100	100.659	100
2	99.7468	103.202	99.7596	102.489	100.659	100.227
3	99.2405	102.956	100.481	101.584	102.198	100.454
4	97.9747	103.448	99.7596	102.262	101.538	100.68
5	99.2405	102.709	99.7596	101.357	100.44	99.5465
6	99.7468	101.724	99.7596	100.226	100.44	100
7	99.7468	102.709	100.24	101.81	100.659	100
8	98.2278	100.739	99.5192	102.036	99.7802	100.68
9	97.7215	99.7537	98.7981	102.715	99.1209	100.227
10	97.7215	99.0148	96.3942	100.905	99.1209	100
11	94.1772	96.3054	94.4712	102.489	100.44	101.587
12	93.6709	96.0591	93.2692	99.3213	99.1209	99.5465
13	92.4051	96.798	93.2692	98.4163	99.1209	99.7732
14	91.3924	96.0591	92.5481	95.4751	99.3407	100.454
15	90.3797	96.3054	92.3077	97.7376	100.44	98.4127
16	89.3671	97.7833	89.6635	99.3213	99.1209	99.7732
17	87.3418	99.5074	92.0673	100.226	98.022	96.3719
18	86.0759	93.8424	91.8269	99.3213	98.2418	97.5057
19	83.038	93.8424	91.8269	100	98.9011	97.5057
20	78.9873	100	93.2692	98.4163	98.2418	97.0522
21		95.3202	94.7115	100.905	99.1209	97.5057
22		94.8276	93.0288	101.584	100	97.7324
23		97.0443	91.5865	101.131	98.6813	97.7324
24		95.0739	92.3077	99.7738	96.9231	97.5057
25		94.335	89.9038	100.452	97.5824	97.2789
26		95.0739	87.9808	100.452	99.1209	97.9592
27		94.8276	86.2981	100		96.3719
28		94.8276	84.6154	100.452	99.3407	96.5986
29		93.8424	83.4135	101.584	99.7802	97.2789
30		96.0591	82.2115	101.131	98.2418	97.2789
31		96.3054	81.9712	100.452	99.3407	96.3719
32		96.0591	84.375	102.262	98.9011	96.8254
33		95.5665	85.8173	103.394	99.3407	97.2789
34		95.5665	87.7404
35		95.5665	87.5	103.394	99.1209	97.2789
Figure 2d
time post infection (d)	CDV-5804p N∆425-479	CDV-5804p-Nectin 4 - Blind
11
11
12
20	1
31
32
108	0	0
108	0	0
108		0
Figure 2e
time post infection (d)	CDV-5804p N∆425-479			CDV-5804p-Nectin 4 - Blind
0	1	1	1	1	1	1
3	870	153	78.9	171	156	286
7	28800	172000	98600	198000	1980000	143000
10	4750	22500	2000	18800	18800	8010
14	561	56.1	215	2600	3510	390
17	111	1	25.8	6.26	5.94
21		1	1	1	8.56	1
28		1	20	1	1	1
35		1	1	1	1	1	limit of detection =1
Figure 2f - Lymphocytes
time post infection (d)	CDV-5804p N∆425-479			CDV-5804p-Nectin 4 - Blind
0	5140000	6080000	3510000	3740000	4830000	7550000
3	570000	1240000	3800000	2560000	1760000	480000
7	770000	770000	950000	1120000	4170000	220000
10	490000	870000	90000	2450000	640000	4190000
14	20000	60000	130000	1980000	1980000	1770000
17		70000	70000	1680000	1820000	1550000
21		350000	30000	1520000	3390000	1220000
24		810000	50000	4880000	2780000	3990000
28		810000	270000	2750000	2740000	2040000
31		1160000	330000	1650000	5020000	2380000
35		3020000	200000
59		2460000	1200000
65		2330000	510000
76		2490000	680000
78		3380000	950000
80		3130000	590000
Figure 2g - RABV nAb titers
time post infection (d)	CDV-5804p N∆425-479			CDV-5804p-Nectin 4 - Blind
0	160	320	5120	1280	1280	640
7	240	480	2560	1280	2560	1280
14	320	320	640	640	640	1280
17	30	120	320	320	640	160
21		40	80	160	320	40
24		10	80	80	160	80
35		9	9	320	640	320
108		9	9	320	1280	160	lod=10

## Sheet: Figure 3
Figure 3b - Survival
time post CDV infection (d)	GHP-88309 5 dpi	GHP-88309 7 dpi	GHP-88309 10 dpi	GHP-88309 24 dpi	Vehicle	CDV-Vaccinated
24					1
25					1
34					1
150	0	0	0	0	0	0
150	0	0	0	0	0	0
150	0	0	0	0	0	0
Figure 3c
time post CDV infection (d)	GHP-88309 5 dpi						GHP-88309 7 dpi						GHP-88309 10 dpi						GHP-88309 24 dpi						Vehicle						CDV-Vaccinated
0	9	9	9				9	9	9				9	9	9				9	9	9				1	9	9	9	9	9	9	9	9
3	66.5	118	200				324	182	31.2				243	73.9	23.4				183	98.6	1500				514	117	120	102	401	61.2	9	9	9
7	78.3	99.7	2100				253000	169000	35600				46800	76700	83100				88700	166000	62300				156000	63400	49900	60100	177000	104000	9	9	9
10	33	20	325				2630	845	3240				934	2630	11100				5870	2370	4010				4530	1580	2100	1970	1690	2440	9	9	9
14	21	9	81.6				140	131	193				118	98.6	280				296	665	237					701	197	166	801	118	9	9	9
17	10.8	9	17.5				17.5	10.2	24.9				12.1	20	28.1				24.4	49.9	20				49.9	61.2	21	27.7	37.4	35.6	9	9	9
21	9	9	9				9	9	9				9	9	9				24.7	432	249				15.6	95	41.6	382	561	49.9	9	9	9
24	9	9	9				9	9	9				9	9	9				23.4	287	22.2				217	26.3	83.1	1330	333	143	9	9	9
28	9	9	9				9	9	9				9	38.2	22.1				9	46.7	9				779	9		150		74.8	9	9	9
31	9	9	9				9	9	9				9	9	9				9	9	9					9		9		9	9	9	9
35	9	9	9				9	9	9				9	9	9				9	9	9					9		9		9	9	9	9				limit of detection = 9
Figure 3d- Nasal lavage titer
time post CDV infection (d)	GHP-88309 5 dpi						GHP-88309 7 dpi						GHP-88309 10 dpi						GHP-88309 24 dpi						Vehicle						CDV-Vaccinated
0	63.1	63.1	63.1				63.1	63.1	63.1				63.1	63.1	63.1				63.1	63.1	63.1				63.1	63.1	63.1	63.1	63.1	63.1	63.1	63.1	63.1
1	63.1	63.1	63.1				63.1	63.1	63.1				63.1	63.1	63.1				63.1	63.1	63.1				63.1	63.1	63.1	63.1	63.1	63.1	63.1	63.1	63.1
2	63.1	63.1	63.1				63.1	63.1	63.1				63.1	63.1	63.1				63.1	63.1	63.1				63.1	63.1	63.1	63.1	63.1	63.1	63.1	63.1	63.1
4	473	473	84.1				150	355	266				841	200	112				355	200	841				112	355	150	200	355	473	63.1	63.1	63.1
6	200	266	355				1500	1500	2000				2000	1500	1500				1120	1120	15000				473.151	1120	2660	841	4730	3550	63.1	63.1	63.1
8	355	631	1500				4730	2000	11200				11200	35500	20000				47300	150000	150000				35500	84100	26600	26600	63100	84100	63.1	63.1	63.1
10	63.1	63.1	150				266	150	1120				112000	150000	355000				200000	473000	1120000				47300	1120000	355000	200000	631000	473000	63.1	63.1	63.1
12	63.1	63.1	63.1				266	355	1500				26600	35500	63100				1120000	841000	200000				149624	473000	355000	355000	266000	841000	63.1	63.1	63.1
14	63.1	63.1	63.1				112	63.1	63.1				1120	1120	11200				266000	200000	84100				19952.6	47300	112000	47300	150000	112000	63.1	63.1	63.1
16	63.1	63.1	63.1				63.1	84.1	112				3550	4730	8410				63100	112000	47300				19952.6	63100	84100	63100	150000	84100	63.1	63.1	63.1
18	63.1	63.1	63.1				355	112	84.1				4730	2660	3550				150000	47300	84100				112000	112000	35500	63100	47300	150000	63.1	63.1	63.1
20	63.1	63.1	63.1				63.1	84.1	63.1				266	2660	1120				112000	150000	26600				84139.5	47300	84100	47300	11200	47300	63.1	63.1	63.1
22	63.1	63.1	63.1				63.1	63.1	63.1				150	355	200				20000	8410	11200				15000	4730	8410	11200	6310	2660	63.1	63.1	63.1
24	63.1	63.1	63.1				63.1	63.1	63.1				63.1	841	84.1				4730	8410	4730				150000	8410	15000	35500		4730	63.1	63.1	63.1
26	63.1	63.1	63.1				63.1	63.1	63.1				631	841	150				473	631	631				84100	631		6310		11200	63.1	63.1	63.1
28	63.1	63.1	63.1				63.1	63.1	63.1				63.1	150	112				84.1	150	63.1				112000	266		2000		2660	63.1	63.1	63.1
30	63.1	63.1	63.1				63.1	63.1	63.1				63.1	200	63.1				63.1	355	112				26600	150		1120		473	63.1	63.1	63.1
32	63.1	63.1	63.1				63.1	63.1	63.1				63.1	112	63.1				63.1	631	84.1				150000	200		112		200	63.1	63.1	63.1
34	63.1	63.1	63.1				63.1	63.1	63.1				63.1	63.1	63.1				63.1	266	63.1					63.1		84.1		63.1	63.1	63.1	63.1
36	63.1	63.1	63.1				63.1	63.1	63.1				150	63.1	63.1				63.1	1500	63.1					63.1		63.1		84.1	63.1	63.1	63.1
38	63.1	63.1	63.1				63.1	63.1	63.1				112	63.1	63.1				63.1	6310	266					200		63.1		63.1	63.1	63.1	63.1
40	63.1	63.1	63.1				63.1	63.1	63.1				63.1	63.1	63.1				63.1	200	112					112		63.1		63.1	63.1	63.1	63.1
42	63.1	63.1	63.1				63.1	63.1	63.1				84.1	63.1	63.1				63.1	2000	63.1					112		84.1		63.1	63.1	63.1	63.1
44	63.1	63.1	63.1				63.1	63.1	63.1				63.1	63.1	63.1				63.1	84.1	63.1					63.1		63.1		63.1	63.1	63.1	63.1
46	63.1	63.1	63.1				63.1	63.1	63.1				63.1	63.1	63.1				63.1	63.1	84.1					63.1		63.1		63.1	63.1	63.1	63.1
48	63.1	63.1	63.1				63.1	63.1	63.1				63.1	63.1	63.1				63.1	63.1	63.1					63.1		63.1		63.1	63.1	63.1	63.1				limit of detection = 63.1
Figure 3e - Lymphocytes
time post CDV infection (d)	GHP-88309 5 dpi						GHP-88309 7 dpi						GHP-88309 10 dpi						GHP-88309 24 dpi						Vehicle						CDV-Vaccinated
0	2550000	2660000	3030000				3880000	5940000	2560000				3080000	2740000	4520000				5170000	3330000	2200000				5840000	2810000	2810000	1290000	1870000	3980000	4480000	3320000	3960000
7	920000	910000	640000				2020000	1160000	3470000				460000	760000	2120000				1030000	480000	240000				570000	690000	410000	640000	860000	1490000	5100000	2740000	3230000
14	720000	1700000	1510000				320000	630000	550000				40000	60000	30000				30000	730000	110000				290000	50000	50000	220000	50000	40000	5970000	2730000	3520000
21	1920000	3210000	3120000				60000	240000	130000				30000	20000	90000				50000	30000	60000				70000	40000	40000	111000	660000	30000	5200000	4100000	3760000
28	1470000	2310000	3190000				390000	650000	310000				40000	210000	630000				550000	30000	80000				40000	180000		220000		100000	4840000	2930000	3420000
35	1550000	2000000	1420000				610000	1390000	660000				200000	320000	790000				620000	70000	50000					140000		170000		100000	5240000	3040000	2690000
42	2230000	3070000	1670000				3050000	1680000	1420000				60000	1000000	1530000				280000	220000	100000					220000		390000		450000	4650000	3820000	3270000
48		2700000	1550000				2800000	1710000	2970000				420000	210000	1080000				820000	100000	1580000					320000		1090000		1900000	5610000	3160000	3380000
58	2520000	3270000	3400000				2580000	1500000					690000	280000	1570000				360000	390000	500000					280000		1270000		750000	3910000	3240000	2570000
64	2300000	2580000	2560000				1750000	2720000	1410000				1230000	1380000	850000				2610000	140000	620000					1610000		3900000		1860000	4760000	2220000	2990000
69	850000	3380000	3520000				620000	1440000	870000				1300000	1360000	560000				2080000	1350000	120000					520000		870000		1120000	3070000	2010000	2860000
90	1550000	1270000	1110000				1000000	1260000	1490000				820000	290000	700000				1010000	1120000	720000					930000		620000		1200000	2760000	1920000	1150000
121	1460000	2500000	900000				1800000	3390000	930000				1390000	2630000	1660000				700000	1360000	910000					1110000		1510000		2830000	1620000	3700000	2240000
128	3100000	2540000	1500000				1040000	1430000	910000				1650000	2500000	950000				2400000	1270000	1060000					1620000		940000		1690000	2140000	2100000	2020000
135	1070000	3260000	1350000				1220000	1530000	1300000				1060000	1280000	780000				1820000	950000	750000					1440000		800000		1120000	1630000	4120000	1710000
Figure 3e - PBMC CDV RNA
Days after CDV infection	GHP-88309 5 dpi			GHP-88309 7 dpi			GHP-88309 10 dpi			GHP-88309 24 dpi			Vehicle			CDV-Vaccinated
0	750	750	750	750	750	750	750	750	750	750	750	750	750	750	750	750	750	750
28	750	750	4518.24	50945.5	153938	52620	32663.7	136279	100130	11455.7	165327	45908.1	21093	331675	69794.6	750	750	750
42	750	750	750	2054.31	1993	1413.42	5506.2	4562.28	20245.5	27219.8	750	19472.9	7881.13	2699.22	21414.7	750	750	750
64	750	750	750	750	750	750	947.915	750	13360	750	1952.84	5901.45	2065.87	750	7723.21	750	750	750
92	750	750	750	750	750	750	750	750	750	750	750	750	750	750	750	750	750	750
Figure 3f - CDV nAb titers
time post CDV infection (d)	GHP-88309 5 dpi						GHP-88309 7 dpi						GHP-88309 10 dpi						GHP-88309 24 dpi						Vehicle						CDV-Vaccinated
0	9	9	9				9	9	9				9	9	9				9	9	9				9	9	9	9	9	9	200	120	320
17	480	800	320				40	80	60				20	9	40				20	9	9				9	30	9	20	9	20	1280	1280	320
24	960	1920	960				240	400	640				10	10	160				20	10	10				9	10	9	9	9	9	1920	3840	640
31	7680	7680	320				480	240	960				100	60	200				80	80	80				9	80		160		80	480	2560	640
35	3200	2560	960				960	960	3840				80	80	640				240	160	120					80		240		120	1280	5120	1280
38	6400	7680	2560				1280	960	3840				120	80	960				640	320	320					200		320		240	640	1280	960
136	2560	20480	2560				5120	5120	2560				1280	2560	1280				320	2560	640					640		1280		1280	640	5120	2560				limit of detection = 10
Figure 3g - Flagellin delta temp
time post injection (h)	GHP-88309 5 dpi			GHP-88309 7 dpi			GHP-88309 10 dpi			GHP-88309 24 dpi			Vehicle			CDV-Vaccinated
0	0	0	0	0	0	0	0	0	0	0	0	0	0	0	0	0	0	0
1.5	1.2	1	1	0.7	0.4	-0.1	1.7	1.1	0.3	0.5	0.8	0.6	0.9	1.2	1	1.4	1.3	1.5
2	1	0.5	0.9	0.6	0	0.4	1.1	0.3	1.3	1	1.1	0.4	0.3	1.1	0.7	1.3	0.9	1.7
8	0.3	-0.6	-0.2	-0.3	-0.3	0.1	0.1	0.3	0	0.3	0.4	0	0	-0.3	-0.2	0.1	0.2	0.2
24	0.2	0.1	-0.9	-0.1	-0.2	-0.3	0	0.4	-0.1	0	-0.3	-0.2	0.1	-0.2	-0.2	0.2	0.3	0.3
Figure 2i - RABV nAb titers
time post CDV infection (d)	GHP-88309 5 dpi						GHP-88309 7 dpi						GHP-88309 10 dpi						GHP-88309 24 dpi						Vehicle						CDV-Vaccinated
-7	1280	2560	1280				5120	1280	2560				2560	2560	1280				2560	1280	1280				640	2560	1280	1280	5120	5120	1280	2560	1280
0	2560	1280	1280				5120	2560	2560				5120	2560	2560				5120	1280	1280				480	5120	2560	1280	2560	5120	1280	2560	1280
7	1280	1280	2560				2560	640	5120				1280	2560	1280				1280	640	640				320	2560	1280	640	2560	2560	640	1280	1280
17	640	1280	640				280	320	2560				640	320	160				160	80	160				240	320	180	80	320	320	640	640	1280
24	640	640	320				320	80	640				160	80	80				160	80	80				60	320	180	40	160	180	1280	2560	640
35	320	1280	320				40	19	640				80	40	19				40	20	40					80		19		80	1280	2560	1280
50	640	1280	640				19	19	1280				20	19	19				19	19	19					40		19		19	640	2560	640
136	640	2560	640				20	20	1280				20	19	19				19	19	19					20		19		19	320	1280	320				limit of detection = 20
Figure 2j - IAV H1N1 nAb titers
time post CDV infection (d)	GHP-88309 5 dpi						GHP-88309 7 dpi						GHP-88309 10 dpi						GHP-88309 24 dpi						Vehicle						CDV-Vaccinated
-7	2560	7680	7680				3840	3840	7680				7680	7680	5120				5120	1920	7680				3840	3840	5120	7680	5120	12800	20480	10240	10240
0	5120	5120	10240				2560	5120	5120				10240	5120	10240				2560	2560	5120				5120	2560	2560	5120	1280	5120	10240	5120	5120
14	2560	1280	5120				640	320	1280				1280	640	640				640	320	640				1280	640	320	160	80	160	10240	5120	5120
21	2560	5120	5120				320	320	160				80	160	160				160	320	80				320	160	160	80	20	320	10240	10240	10240
28	5120	5120	10240				160	80	160				80	19	20				40	80	20				80	19		19		20	5120	2560	5120
35	5120	2560	5120				40	20	40				40	20	19				40	160	40					19		40		40	10240	5120	2560
42	2560	5120	2560				80	80	40				80	19	20				20	40	20					19		20		20	5120	5120	5120
49	5120	2560	2560				20	40	40				19	19	40				20	19	40					19		20		20	5120	2560	5120
66	10240	10240	2560				40	40	160				40	19	40				19	20	20					19		20		20	5120	5120	10240
73	5120	2560	5120				160	640	320				20	40	80				19	20	20					19		20		20	5120	2560	5120
77	10240	10240	10240				1280	5120	2560				320	2560	5120				160	320	320					160		320		640	5120	10240	10240
83	20480	10240	20480				10240	10240	10240				5120	10240	20480				5120	10240	10240					5120		10280		5120	10240	20480	20480
90	10240	20480	20480				20480	10240	20480				10240	20480	20480				10240	20480	20480					10240		20480		20480	20480	20480	10240				limit of detection = 20
Figure 2k - IAV challenge titer
time post H1N1pdm09 infection (d)	GHP-88309 5 dpi			GHP-88309 7 dpi			GHP-88309 10 dpi			GHP-88309 24 dpi			Vehicle			CDV-Vaccinated			Flu Naive
0	63.1	63.1	63.1	63.1	63.1	63.1	63.1	63.1	63.1	63.1	63.1	63.1	63.1	63.1	63.1	63.1	63.1	63.1	63.1	63.1	63.1
1	63.1	200	841	63100	63100	20000	63100	47300	8410	84100	473000	631000	355000	841000	631000	63.1	63.1	63.1	631000	631000	841000
2	112	355	200	2000	6310	6310	473000	63100	63100	35500	8410	6310	63100	63100	8410	63.1	63.1	63.1	84100	112000	63100
3	63.1	63.1	63.1	2660	841	84.1	841	8410	2000	841	841	841	1120	6310	1500	63.1	63.1	63.1	26600	2000	8410
4	63.1	63.1	63.1	63.1	200	63.1	112	84.1	631	4730	112	2000	1120	3550	2000	63.1	63.1	63.1	6310	2000	1120
5	63.1	63.1	63.1	63.1	63.1	63.1	631	84.1	63.1	63.1	63.1	63.1	150	112	266	63.1	63.1	63.1	1120	841	631
6	63.1	63.1	63.1	63.1	63.1	63.1	63.1	63.1	63.1	63.1	63.1	63.1	63.1	63.1	63.1	63.1	63.1	63.1	63.1	63.1	150
7	63.1	63.1	63.1	63.1	63.1	63.1	63.1	63.1	63.1	63.1	63.1	63.1	63.1	63.1	63.1	63.1	63.1	63.1	63.1	63.1	63.1	limit of detection = 63.1

## Sheet: Figure 4
Figure 4b - H1N1 nasal titer
study day	flu + CDV									CDV vaccinated: flu + CDV
0	63.0957	63.0957	63.0957	63.0957	63.0957	63.0957	63.0957	63.0957	63.0957	63.0957	63.0957	63.0957
1	4731.51	14962.4	19952.6	6309.57	3548.13	47315.1	11220.2	63095.7	6309.57	11220.2	112202	8413.95
2	266073	149624	473151	47315.1	112202	1.12202e+06	266073	112202	47315.1	1.49624e+06	149624	199526
3	11220.2	8413.95	11220.2	14962.4	3548.13	8413.95	6309.57	8413.95	11220.2	1995.26	11220.2	2660.73
4	354.813	199.526	112.202	112.202	149.624	199.526	112.202	473.151	149.624	266.073	84.1395	112.202
5	84.1395	63.0957	63.0957	63.0957	84.1395	63.0957	84.1395	84.1395	63.0957	63.0957	63.0957	63.0957
6	63.0957	63.0957	63.0957	63.0957	63.0957	63.0957	63.0957	63.0957	63.0957	63.0957	63.0957	63.0957
7	63.0957	63.0957	63.0957	63.0957	63.0957	63.0957	63.0957	63.0957	63.0957	63.0957	63.0957	63.0957							limit of detection = 63.0957344
Figure 4c - Survival
days pI	flu + CDV	CDV only
14	1
15	1
15
15
15	1
16	1
16
17
18	1
18	1
19	1
20	0
20		0
20		0
20		0
20		0
20		0
Figure 4d - PBMC titer
time post infection (d)	CDV only									flu + CDV									CDV vaccinated: flu + CDV
0	1	1	1							1	1	1	1	1	1	1	1		1	1	1
3	22.7	214	200							6440	124	197	193	113	2080	312	333		1	1	1
5													8410	20000
7	177000	441000	161000							70600	417000	82700			738000	489000	776000		1	1	1
10	9970	22400	962							446	18800	15100			2030	12700	34800		1	1	1
14	17	12	15							15.3	16.5	11.1			15.6	31.2	18.7		1	1	1
15															42.9	37	87.6
18	44.3	68.2	73.9								53.8								1	1	1
21		114	29.3																1	1	1
28		1	1																1	1	1							limit of detection = 1
Figure 4e - Nasal lavage titer
time post infection (d)	CDV only									flu + CDV									CDV vaccinated: flu + CDV
0	63.1	63.1	63.1							63.1	63.1	63.1	63.1	63.1	63.1	63.1	63.1	63.1	63.1	63.1	63.1
1	63.1	63.1	63.1							63.1	63.1	63.1	63.1	63.1	63.1	63.1	63.1	63.1	63.1	63.1	63.1
2	63.1	63.1	63.1							63.1	63.1	63.1	63.1	63.1	63.1	63.1	63.1	63.1	63.1	63.1	63.1
3	63.1	63.1	63.1							63.1	63.1	63.1	63.1	63.1	63.1	63.1	63.1	63.1	63.1	63.1	63.1
4	63.1	84.1	112							112	63.1	112	84.1			112	84	150	63.1	84.1	63.1
5	473	2000	2660							1120	355	1120	1120	631		1500	2000	2660	63.1	63.1	63.1
6	473	1500	3550							4730	631	1500				4730	1120	11200	63.1	63.1	63.1
7	631	11200	11200							63100	8410	8410				20000	20000	63100	63.1	63.1	63.1
8	11200	15000	15000							266000	84100	47300				63100	63100	150000	63.1	63.1	63.1
9	11200	150000	63100							266000	84100	63100				266000	84100	266000	63.1	63.1	63.1
10	84100	84100	84100							63100	84100	84100				112000	150000	112000	63.1	63.1	63.1
11	112000	266000	112000							150000	1500000	1120000				841000	200000	355000	63.1	63.1	63.1
12	112000	1500000	200000							1500000	355000	841000				3550000	631000	1120000	63.1	63.1	63.1
13	150000	266000	200000							631000	266000	841000				1120000	631000	631000	63.1	63.1	63.1
14	47300	84100	11200							200000	355000	150000				112000	473000	355000	63.1	63.1	63.1
15	63100	112000	47300							112000	266000					150000	355000	112000	63.1	63.1	63.1
16	47300	266000	84100								150000						266000		63.1	63.1	63.1
17	84100	150000	84100								200000						112000		63.1	63.1	63.1
18	20000	112000	84100								266000						266000		63.1	63.1	63.1
19	26600	200000	63100								63100						200000		63.1	63.1	63.1
21		355000	26600
22		84100	11200
23		63100	15000
24		35500	15000
26		20000	8410
28		2660	8410
30		1500	6310
32		473	15000
34		631	15000
38		84.1	200
40		63.1	63.1																									limit of detection = 63.1
Figure 4i
	flu + CDV 10 dpi			CDV only 10 dpi			flu + CDV 5 dpi			CDV only 5 dpi				flu + CDV -10 dpi			CDV only -10 dpi			flu + CDV -28 dpi			CDV only -28 dpi
Abacarus hystrix	0		Abacarus hystrix	0		Abacarus hystrix	0		Abacarus hystrix	0			Abacarus hystrix	0		Abacarus hystrix	0		Abacarus hystrix	0		Abacarus hystrix	0
Abies nephrolepis	0		Abies nephrolepis	0		Abies nephrolepis	0		Abies nephrolepis	0			Abies nephrolepis	0.00023874		Abies nephrolepis	0		Abies nephrolepis	0		Abies nephrolepis	0
Abiotrophia defectiva	0		Abiotrophia defectiva	0		Abiotrophia defectiva	0		Abiotrophia defectiva	0			Abiotrophia defectiva	0		Abiotrophia defectiva	0.00017291		Abiotrophia defectiva	0.00041747		Abiotrophia defectiva	0
Abrus precatorius	0		Abrus precatorius	0		Abrus precatorius	0.0696379		Abrus precatorius	0			Abrus precatorius	0		Abrus precatorius	0		Abrus precatorius	0		Abrus precatorius	0
Abyssogena phaseoliformis symbiont	0		Abyssogena phaseoliformis symbiont	0		Abyssogena phaseoliformis symbiont	0		Abyssogena phaseoliformis symbiont	0.00093162			Abyssogena phaseoliformis symbiont	7.0135e-05		Abyssogena phaseoliformis symbiont	0.00070697		Abyssogena phaseoliformis symbiont	0.00350828		Abyssogena phaseoliformis symbiont	0
Acanthamoeba castellanii	0		Acanthamoeba castellanii	0		Acanthamoeba castellanii	0		Acanthamoeba castellanii	0			Acanthamoeba castellanii	0.0019887		Acanthamoeba castellanii	0		Acanthamoeba castellanii	0		Acanthamoeba castellanii	0
Acanthostigma perpusillum	0		Acanthostigma perpusillum	0		Acanthostigma perpusillum	0		Acanthostigma perpusillum	0			Acanthostigma perpusillum	0.00366635		Acanthostigma perpusillum	0		Acanthostigma perpusillum	0		Acanthostigma perpusillum	0
Acaromyces ingoldii	0		Acaromyces ingoldii	0		Acaromyces ingoldii	0		Acaromyces ingoldii	0			Acaromyces ingoldii	0		Acaromyces ingoldii	0		Acaromyces ingoldii	8.2146e-05		Acaromyces ingoldii	0
Acaryochloris marina	0		Acaryochloris marina	0		Acaryochloris marina	0		Acaryochloris marina	0			Acaryochloris marina	0		Acaryochloris marina	0.00017291		Acaryochloris marina	0.00080045		Acaryochloris marina	0
Acer caudatifolium	0		Acer caudatifolium	0		Acer caudatifolium	0		Acer caudatifolium	0			Acer caudatifolium	0.00212202		Acer caudatifolium	0		Acer caudatifolium	0		Acer caudatifolium	0
Acer flabellatum	0		Acer flabellatum	0		Acer flabellatum	0		Acer flabellatum	0			Acer flabellatum	0		Acer flabellatum	0		Acer flabellatum	0		Acer flabellatum	0
Acer platanoides	0		Acer platanoides	0		Acer platanoides	0.038914		Acer platanoides	0			Acer platanoides	0.00214313		Acer platanoides	0		Acer platanoides	0.0101585		Acer platanoides	0
Acetoanaerobium sticklandii	0		Acetoanaerobium sticklandii	0		Acetoanaerobium sticklandii	0		Acetoanaerobium sticklandii	0.00093162			Acetoanaerobium sticklandii	0.00315879		Acetoanaerobium sticklandii	0.00253263		Acetoanaerobium sticklandii	0.00135144		Acetoanaerobium sticklandii	0.0511556
Acetobacter aceti	0		Acetobacter aceti	0		Acetobacter aceti	0		Acetobacter aceti	0			Acetobacter aceti	0.00176429		Acetobacter aceti	0		Acetobacter aceti	0		Acetobacter aceti	0
Acetobacter ascendens	0		Acetobacter ascendens	0		Acetobacter ascendens	0		Acetobacter ascendens	0			Acetobacter ascendens	0.00234326		Acetobacter ascendens	0		Acetobacter ascendens	0.00041747		Acetobacter ascendens	0
Acetobacter ghanensis	0		Acetobacter ghanensis	0		Acetobacter ghanensis	0		Acetobacter ghanensis	0			Acetobacter ghanensis	0.0025995		Acetobacter ghanensis	0		Acetobacter ghanensis	0		Acetobacter ghanensis	0
Acetobacter pasteurianus	0		Acetobacter pasteurianus	0		Acetobacter pasteurianus	0		Acetobacter pasteurianus	0			Acetobacter pasteurianus	0.00124774		Acetobacter pasteurianus	0		Acetobacter pasteurianus	0		Acetobacter pasteurianus	0
Acetobacter sp. KACC 21233	0		Acetobacter sp. KACC 21233	0		Acetobacter sp. KACC 21233	0		Acetobacter sp. KACC 21233	0			Acetobacter sp. KACC 21233	0		Acetobacter sp. KACC 21233	0		Acetobacter sp. KACC 21233	0		Acetobacter sp. KACC 21233	0
Acetobacter tropicalis	0		Acetobacter tropicalis	0		Acetobacter tropicalis	0		Acetobacter tropicalis	0			Acetobacter tropicalis	0		Acetobacter tropicalis	0		Acetobacter tropicalis	0		Acetobacter tropicalis	0.008142
Acetobacterium sp. KB-1	0		Acetobacterium sp. KB-1	0		Acetobacterium sp. KB-1	0		Acetobacterium sp. KB-1	0			Acetobacterium sp. KB-1	0		Acetobacterium sp. KB-1	0.00223736		Acetobacterium sp. KB-1	0		Acetobacterium sp. KB-1	0
Acetobacterium woodii	0		Acetobacterium woodii	0		Acetobacterium woodii	0		Acetobacterium woodii	0			Acetobacterium woodii	0		Acetobacterium woodii	0.00034581		Acetobacterium woodii	0		Acetobacterium woodii	0
Acetomicrobium mobile	0		Acetomicrobium mobile	0		Acetomicrobium mobile	0		Acetomicrobium mobile	0			Acetomicrobium mobile	0		Acetomicrobium mobile	0		Acetomicrobium mobile	0		Acetomicrobium mobile	0.00060899
Acholeplasma axanthum	0		Acholeplasma axanthum	0		Acholeplasma axanthum	0		Acholeplasma axanthum	0			Acholeplasma axanthum	0		Acholeplasma axanthum	0.00017291		Acholeplasma axanthum	3.7106e-05		Acholeplasma axanthum	0
Acholeplasma brassicae	0		Acholeplasma brassicae	0		Acholeplasma brassicae	0		Acholeplasma brassicae	0			Acholeplasma brassicae	0.00516486		Acholeplasma brassicae	0.00646125		Acholeplasma brassicae	0		Acholeplasma brassicae	0
Acholeplasma hippikon	0		Acholeplasma hippikon	0		Acholeplasma hippikon	0		Acholeplasma hippikon	0			Acholeplasma hippikon	0		Acholeplasma hippikon	0.0004429		Acholeplasma hippikon	0.00015636		Acholeplasma hippikon	0
Acholeplasma laidlawii	0		Acholeplasma laidlawii	0.00314614		Acholeplasma laidlawii	0		Acholeplasma laidlawii	0			Acholeplasma laidlawii	0		Acholeplasma laidlawii	0		Acholeplasma laidlawii	0.00026927		Acholeplasma laidlawii	0.00060899
Acholeplasma oculi	0		Acholeplasma oculi	0		Acholeplasma oculi	0		Acholeplasma oculi	0			Acholeplasma oculi	0		Acholeplasma oculi	0		Acholeplasma oculi	3.7106e-05		Acholeplasma oculi	0
Acholeplasma palmae	0		Acholeplasma palmae	0		Acholeplasma palmae	0		Acholeplasma palmae	0			Acholeplasma palmae	0		Acholeplasma palmae	0.00017291		Acholeplasma palmae	7.4213e-05		Acholeplasma palmae	0
Acholeplasma pleciae	0		Acholeplasma pleciae	0		Acholeplasma pleciae	0		Acholeplasma pleciae	0			Acholeplasma pleciae	0		Acholeplasma pleciae	0		Acholeplasma pleciae	3.7106e-05		Acholeplasma pleciae	0
Achromobacter deleyi	0		Achromobacter deleyi	0		Achromobacter deleyi	0		Achromobacter deleyi	0.0492791			Achromobacter deleyi	0.00030888		Achromobacter deleyi	0.00014763		Achromobacter deleyi	0.00325869		Achromobacter deleyi	0.0273673
Achromobacter denitrificans	0		Achromobacter denitrificans	0		Achromobacter denitrificans	0		Achromobacter denitrificans	0			Achromobacter denitrificans	0.00113413		Achromobacter denitrificans	0.00017291		Achromobacter denitrificans	0		Achromobacter denitrificans	0
Achromobacter insolitus	0		Achromobacter insolitus	0		Achromobacter insolitus	0		Achromobacter insolitus	0.00093162			Achromobacter insolitus	0		Achromobacter insolitus	0.00046817		Achromobacter insolitus	0		Achromobacter insolitus	0
Achromobacter pestifer	0		Achromobacter pestifer	0		Achromobacter pestifer	0		Achromobacter pestifer	0			Achromobacter pestifer	0.00486427		Achromobacter pestifer	0		Achromobacter pestifer	0.00052861		Achromobacter pestifer	0.0279763
Achromobacter sp. AONIH1	0		Achromobacter sp. AONIH1	0		Achromobacter sp. AONIH1	0		Achromobacter sp. AONIH1	0			Achromobacter sp. AONIH1	0		Achromobacter sp. AONIH1	0.00055934		Achromobacter sp. AONIH1	0		Achromobacter sp. AONIH1	0
Achromobacter sp. CCUG 54610	0		Achromobacter sp. CCUG 54610	0		Achromobacter sp. CCUG 54610	0		Achromobacter sp. CCUG 54610	0			Achromobacter sp. CCUG 54610	0		Achromobacter sp. CCUG 54610	0		Achromobacter sp. CCUG 54610	8.2146e-05		Achromobacter sp. CCUG 54610	0
Achromobacter spanius	0.0999001		Achromobacter spanius	0		Achromobacter spanius	0		Achromobacter spanius	0			Achromobacter spanius	7.0135e-05		Achromobacter spanius	0		Achromobacter spanius	0		Achromobacter spanius	0
Achromobacter xylosoxidans	0		Achromobacter xylosoxidans	0		Achromobacter xylosoxidans	0.00241325		Achromobacter xylosoxidans	0.137796			Achromobacter xylosoxidans	0.00822886		Achromobacter xylosoxidans	0		Achromobacter xylosoxidans	0.0232315		Achromobacter xylosoxidans	0.00060899
Acidaminococcus fermentans	0		Acidaminococcus fermentans	0		Acidaminococcus fermentans	0		Acidaminococcus fermentans	0			Acidaminococcus fermentans	0		Acidaminococcus fermentans	0		Acidaminococcus fermentans	0		Acidaminococcus fermentans	0.00060899
Acidaminococcus intestini	0.0999001		Acidaminococcus intestini	0		Acidaminococcus intestini	0		Acidaminococcus intestini	0			Acidaminococcus intestini	0.00212202		Acidaminococcus intestini	0		Acidaminococcus intestini	0		Acidaminococcus intestini	0
Acidibrevibacterium fodinaquatile	0		Acidibrevibacterium fodinaquatile	0		Acidibrevibacterium fodinaquatile	0.00241325		Acidibrevibacterium fodinaquatile	0			Acidibrevibacterium fodinaquatile	0		Acidibrevibacterium fodinaquatile	0		Acidibrevibacterium fodinaquatile	0		Acidibrevibacterium fodinaquatile	0
Acidiferrobacter sp. SPIII_3	0		Acidiferrobacter sp. SPIII_3	0		Acidiferrobacter sp. SPIII_3	0		Acidiferrobacter sp. SPIII_3	0			Acidiferrobacter sp. SPIII_3	0		Acidiferrobacter sp. SPIII_3	0		Acidiferrobacter sp. SPIII_3	0.00426724		Acidiferrobacter sp. SPIII_3	0.0213148
Acidihalobacter aeolianus	0		Acidihalobacter aeolianus	0		Acidihalobacter aeolianus	0.00241325		Acidihalobacter aeolianus	0			Acidihalobacter aeolianus	0		Acidihalobacter aeolianus	0		Acidihalobacter aeolianus	0		Acidihalobacter aeolianus	0
Acidihalobacter ferrooxydans	0		Acidihalobacter ferrooxydans	0		Acidihalobacter ferrooxydans	0.00241325		Acidihalobacter ferrooxydans	0			Acidihalobacter ferrooxydans	0		Acidihalobacter ferrooxydans	0		Acidihalobacter ferrooxydans	0		Acidihalobacter ferrooxydans	0
Acidihalobacter prosperus	0		Acidihalobacter prosperus	0		Acidihalobacter prosperus	0		Acidihalobacter prosperus	0			Acidihalobacter prosperus	7.0135e-05		Acidihalobacter prosperus	0		Acidihalobacter prosperus	0		Acidihalobacter prosperus	0
Acidiphilium multivorum	0		Acidiphilium multivorum	0		Acidiphilium multivorum	0		Acidiphilium multivorum	0			Acidiphilium multivorum	0		Acidiphilium multivorum	0		Acidiphilium multivorum	0		Acidiphilium multivorum	0
Acidipropionibacterium acidipropionici	0		Acidipropionibacterium acidipropionici	0		Acidipropionibacterium acidipropionici	0		Acidipropionibacterium acidipropionici	0.00093162			Acidipropionibacterium acidipropionici	0.00089539		Acidipropionibacterium acidipropionici	0		Acidipropionibacterium acidipropionici	8.2146e-05		Acidipropionibacterium acidipropionici	0
Acidipropionibacterium jensenii	0		Acidipropionibacterium jensenii	0		Acidipropionibacterium jensenii	0		Acidipropionibacterium jensenii	0			Acidipropionibacterium jensenii	0		Acidipropionibacterium jensenii	0		Acidipropionibacterium jensenii	0.00142582		Acidipropionibacterium jensenii	0
Acidithiobacillus thiooxidans	0		Acidithiobacillus thiooxidans	0		Acidithiobacillus thiooxidans	0		Acidithiobacillus thiooxidans	0			Acidithiobacillus thiooxidans	7.0135e-05		Acidithiobacillus thiooxidans	0		Acidithiobacillus thiooxidans	0		Acidithiobacillus thiooxidans	0
Acidobacterium capsulatum	0		Acidobacterium capsulatum	0		Acidobacterium capsulatum	0		Acidobacterium capsulatum	0			Acidobacterium capsulatum	0		Acidobacterium capsulatum	0		Acidobacterium capsulatum	0.00052861		Acidobacterium capsulatum	0
Acidocella sp. GS19h	0		Acidocella sp. GS19h	0		Acidocella sp. GS19h	0.00241325		Acidocella sp. GS19h	0			Acidocella sp. GS19h	0		Acidocella sp. GS19h	0		Acidocella sp. GS19h	0		Acidocella sp. GS19h	0
Acidothermus cellulolyticus	0		Acidothermus cellulolyticus	0		Acidothermus cellulolyticus	0		Acidothermus cellulolyticus	0			Acidothermus cellulolyticus	0		Acidothermus cellulolyticus	0		Acidothermus cellulolyticus	0		Acidothermus cellulolyticus	0
Acidovorax avenae	0.0189466		Acidovorax avenae	0.00314614		Acidovorax avenae	0.00120662		Acidovorax avenae	0.0502107			Acidovorax avenae	0.0105018		Acidovorax avenae	0.00034581		Acidovorax avenae	0.00728689		Acidovorax avenae	0.0273673
Acidovorax carolinensis	0		Acidovorax carolinensis	0		Acidovorax carolinensis	0.00361987		Acidovorax carolinensis	0			Acidovorax carolinensis	0.0121926		Acidovorax carolinensis	0.00944078		Acidovorax carolinensis	0.00111037		Acidovorax carolinensis	0.00121799
Acidovorax cattleyae	0		Acidovorax cattleyae	0		Acidovorax cattleyae	0		Acidovorax cattleyae	0			Acidovorax cattleyae	0		Acidovorax cattleyae	0		Acidovorax cattleyae	0		Acidovorax cattleyae	0.00875099
Acidovorax citrulli	0		Acidovorax citrulli	0		Acidovorax citrulli	0		Acidovorax citrulli	0			Acidovorax citrulli	0		Acidovorax citrulli	0.00570587		Acidovorax citrulli	0.00163539		Acidovorax citrulli	0.00060899
Acidovorax ebreus	0		Acidovorax ebreus	0		Acidovorax ebreus	0		Acidovorax ebreus	0			Acidovorax ebreus	0.00236076		Acidovorax ebreus	0.00073225		Acidovorax ebreus	0		Acidovorax ebreus	0
Acidovorax facilis	0		Acidovorax facilis	0		Acidovorax facilis	0		Acidovorax facilis	0			Acidovorax facilis	0.0019887		Acidovorax facilis	0		Acidovorax facilis	0		Acidovorax facilis	0
Acidovorax monticola	0		Acidovorax monticola	0.00314614		Acidovorax monticola	0.0696379		Acidovorax monticola	0			Acidovorax monticola	0		Acidovorax monticola	0.0065118		Acidovorax monticola	0.00169509		Acidovorax monticola	0.0273673
Acidovorax sp. 16-35-5	0		Acidovorax sp. 16-35-5	0		Acidovorax sp. 16-35-5	0		Acidovorax sp. 16-35-5	0.00186324			Acidovorax sp. 16-35-5	0.00441058		Acidovorax sp. 16-35-5	0.00202432		Acidovorax sp. 16-35-5	0.00049962		Acidovorax sp. 16-35-5	0
Acidovorax sp. 1608163	0		Acidovorax sp. 1608163	0		Acidovorax sp. 1608163	0		Acidovorax sp. 1608163	0			Acidovorax sp. 1608163	0.00089539		Acidovorax sp. 1608163	0.00017291		Acidovorax sp. 1608163	0.00042563		Acidovorax sp. 1608163	0
Acidovorax sp. ALBL_202	0		Acidovorax sp. ALBL_202	0		Acidovorax sp. ALBL_202	0		Acidovorax sp. ALBL_202	0			Acidovorax sp. ALBL_202	0		Acidovorax sp. ALBL_202	0.00055934		Acidovorax sp. ALBL_202	0		Acidovorax sp. ALBL_202	0.00060899
Acidovorax sp. HDW3	0		Acidovorax sp. HDW3	0		Acidovorax sp. HDW3	0		Acidovorax sp. HDW3	0			Acidovorax sp. HDW3	0		Acidovorax sp. HDW3	0.00219674		Acidovorax sp. HDW3	0.00016429		Acidovorax sp. HDW3	0
Acidovorax sp. JMULE5	0		Acidovorax sp. JMULE5	0		Acidovorax sp. JMULE5	0.0627072		Acidovorax sp. JMULE5	0.00093162			Acidovorax sp. JMULE5	0.00124774		Acidovorax sp. JMULE5	0.00055934		Acidovorax sp. JMULE5	8.2146e-05		Acidovorax sp. JMULE5	0
Acidovorax sp. JS42	0		Acidovorax sp. JS42	0		Acidovorax sp. JS42	0		Acidovorax sp. JS42	0			Acidovorax sp. JS42	0.00420127		Acidovorax sp. JS42	0		Acidovorax sp. JS42	0.0165545		Acidovorax sp. JS42	0.00060899
Acidovorax sp. KKS102	0		Acidovorax sp. KKS102	0		Acidovorax sp. KKS102	0		Acidovorax sp. KKS102	0			Acidovorax sp. KKS102	0.00095497		Acidovorax sp. KKS102	0.016796		Acidovorax sp. KKS102	0		Acidovorax sp. KKS102	0
Acidovorax sp. RAC01	0		Acidovorax sp. RAC01	0		Acidovorax sp. RAC01	0.0377074		Acidovorax sp. RAC01	0			Acidovorax sp. RAC01	0		Acidovorax sp. RAC01	0.00223736		Acidovorax sp. RAC01	8.2146e-05		Acidovorax sp. RAC01	0
Acidovorax sp. T1	0		Acidovorax sp. T1	0		Acidovorax sp. T1	0		Acidovorax sp. T1	0			Acidovorax sp. T1	0.00023874		Acidovorax sp. T1	0.00017291		Acidovorax sp. T1	0.00294934		Acidovorax sp. T1	0
Acidovorax sp. X-11-3	0		Acidovorax sp. X-11-3	0		Acidovorax sp. X-11-3	0		Acidovorax sp. X-11-3	0			Acidovorax sp. X-11-3	0.00212202		Acidovorax sp. X-11-3	0		Acidovorax sp. X-11-3	0		Acidovorax sp. X-11-3	0
Acinetobacter baumannii	0.127176		Acinetobacter baumannii	0.00314614		Acinetobacter baumannii	0.349422		Acinetobacter baumannii	0.00093162			Acinetobacter baumannii	0.0229275		Acinetobacter baumannii	0.0314255		Acinetobacter baumannii	0.0190969		Acinetobacter baumannii	0
Acinetobacter baylyi	0		Acinetobacter baylyi	0		Acinetobacter baylyi	0		Acinetobacter baylyi	0			Acinetobacter baylyi	0.00131787		Acinetobacter baylyi	0		Acinetobacter baylyi	0		Acinetobacter baylyi	0.00060899
Acinetobacter bereziniae	0		Acinetobacter bereziniae	0		Acinetobacter bereziniae	0		Acinetobacter bereziniae	0			Acinetobacter bereziniae	0		Acinetobacter bereziniae	0		Acinetobacter bereziniae	0.00343407		Acinetobacter bereziniae	0
Acinetobacter calcoaceticus	0		Acinetobacter calcoaceticus	0		Acinetobacter calcoaceticus	0		Acinetobacter calcoaceticus	0			Acinetobacter calcoaceticus	0.00205884		Acinetobacter calcoaceticus	0		Acinetobacter calcoaceticus	0.00732271		Acinetobacter calcoaceticus	0
Acinetobacter cumulans	0		Acinetobacter cumulans	0		Acinetobacter cumulans	0.0120662		Acinetobacter cumulans	0			Acinetobacter cumulans	0		Acinetobacter cumulans	0		Acinetobacter cumulans	0		Acinetobacter cumulans	0.00121799
Acinetobacter defluvii	0		Acinetobacter defluvii	0		Acinetobacter defluvii	0		Acinetobacter defluvii	0			Acinetobacter defluvii	0		Acinetobacter defluvii	0.00032054		Acinetobacter defluvii	0		Acinetobacter defluvii	0.00121799
Acinetobacter dispersus	0		Acinetobacter dispersus	0		Acinetobacter dispersus	0		Acinetobacter dispersus	0			Acinetobacter dispersus	7.0135e-05		Acinetobacter dispersus	0.00146449		Acinetobacter dispersus	0.00018553		Acinetobacter dispersus	0
Acinetobacter equi	0		Acinetobacter equi	0		Acinetobacter equi	0		Acinetobacter equi	0			Acinetobacter equi	0.0002104		Acinetobacter equi	0.00055934		Acinetobacter equi	0.00330208		Acinetobacter equi	0.00060899
Acinetobacter guillouiae	0.0238493		Acinetobacter guillouiae	0		Acinetobacter guillouiae	0.00723973		Acinetobacter guillouiae	0			Acinetobacter guillouiae	0.00911331		Acinetobacter guillouiae	0		Acinetobacter guillouiae	0.00263232		Acinetobacter guillouiae	0
Acinetobacter gyllenbergii	0		Acinetobacter gyllenbergii	0		Acinetobacter gyllenbergii	0		Acinetobacter gyllenbergii	0			Acinetobacter gyllenbergii	0.00554157		Acinetobacter gyllenbergii	0.00032054		Acinetobacter gyllenbergii	0.00045458		Acinetobacter gyllenbergii	0
Acinetobacter haemolyticus	0.0238493		Acinetobacter haemolyticus	0		Acinetobacter haemolyticus	0		Acinetobacter haemolyticus	0.00093162			Acinetobacter haemolyticus	0.00914722		Acinetobacter haemolyticus	0.00398176		Acinetobacter haemolyticus	0.00184712		Acinetobacter haemolyticus	0.00121799
Acinetobacter indicus	0.00342665		Acinetobacter indicus	0		Acinetobacter indicus	0		Acinetobacter indicus	0			Acinetobacter indicus	0.00030888		Acinetobacter indicus	0		Acinetobacter indicus	0.00283329		Acinetobacter indicus	0
Acinetobacter johnsonii	0.363441		Acinetobacter johnsonii	0.106838		Acinetobacter johnsonii	0.108835		Acinetobacter johnsonii	0.064185			Acinetobacter johnsonii	0.03392		Acinetobacter johnsonii	0.00103743		Acinetobacter johnsonii	0.0172901		Acinetobacter johnsonii	0.0285853
Acinetobacter junii	0		Acinetobacter junii	0		Acinetobacter junii	0		Acinetobacter junii	0			Acinetobacter junii	7.0135e-05		Acinetobacter junii	0		Acinetobacter junii	0.00255485		Acinetobacter junii	0
Acinetobacter lactucae	0		Acinetobacter lactucae	0		Acinetobacter lactucae	0		Acinetobacter lactucae	0.00093162			Acinetobacter lactucae	0.0019887		Acinetobacter lactucae	0		Acinetobacter lactucae	0.00578743		Acinetobacter lactucae	0
Acinetobacter lwoffii	0.173458		Acinetobacter lwoffii	0		Acinetobacter lwoffii	0.038914		Acinetobacter lwoffii	0.0474158			Acinetobacter lwoffii	0.0190617		Acinetobacter lwoffii	0.00014763		Acinetobacter lwoffii	0.00461846		Acinetobacter lwoffii	0
Acinetobacter nectaris	0		Acinetobacter nectaris	0		Acinetobacter nectaris	0		Acinetobacter nectaris	0			Acinetobacter nectaris	0		Acinetobacter nectaris	0		Acinetobacter nectaris	0.00080045		Acinetobacter nectaris	0
Acinetobacter nosocomialis	0		Acinetobacter nosocomialis	0.00314614		Acinetobacter nosocomialis	0		Acinetobacter nosocomialis	0			Acinetobacter nosocomialis	0.00138801		Acinetobacter nosocomialis	0		Acinetobacter nosocomialis	8.2146e-05		Acinetobacter nosocomialis	0
Acinetobacter piscicola	0.00342665		Acinetobacter piscicola	0		Acinetobacter piscicola	0		Acinetobacter piscicola	0			Acinetobacter piscicola	7.0135e-05		Acinetobacter piscicola	0		Acinetobacter piscicola	0		Acinetobacter piscicola	0
Acinetobacter pittii	0.01028		Acinetobacter pittii	0		Acinetobacter pittii	0.00120662		Acinetobacter pittii	0.00093162			Acinetobacter pittii	0.00696049		Acinetobacter pittii	0.0208296		Acinetobacter pittii	0.0165263		Acinetobacter pittii	0.025035
Acinetobacter radioresistens	0.0189466		Acinetobacter radioresistens	0		Acinetobacter radioresistens	0		Acinetobacter radioresistens	0.00093162			Acinetobacter radioresistens	0.0022096		Acinetobacter radioresistens	0.00055934		Acinetobacter radioresistens	0		Acinetobacter radioresistens	0
Acinetobacter schindleri	0		Acinetobacter schindleri	0		Acinetobacter schindleri	0		Acinetobacter schindleri	0			Acinetobacter schindleri	0.00277602		Acinetobacter schindleri	0.00032054		Acinetobacter schindleri	0.00291173		Acinetobacter schindleri	0.137445
Acinetobacter seifertii	0		Acinetobacter seifertii	0		Acinetobacter seifertii	0		Acinetobacter seifertii	0			Acinetobacter seifertii	0.00231191		Acinetobacter seifertii	0.00223736		Acinetobacter seifertii	0.00937666		Acinetobacter seifertii	0
Acinetobacter shaoyimingii	0		Acinetobacter shaoyimingii	0.00314614		Acinetobacter shaoyimingii	0		Acinetobacter shaoyimingii	0.00186324			Acinetobacter shaoyimingii	0.00054762		Acinetobacter shaoyimingii	0.00085461		Acinetobacter shaoyimingii	0		Acinetobacter shaoyimingii	0.00060899
Acinetobacter soli	0		Acinetobacter soli	0		Acinetobacter soli	0		Acinetobacter soli	0			Acinetobacter soli	7.0135e-05		Acinetobacter soli	0		Acinetobacter soli	0		Acinetobacter soli	0
Acinetobacter sp.	0		Acinetobacter sp.	0		Acinetobacter sp.	0		Acinetobacter sp.	0			Acinetobacter sp.	0.00023874		Acinetobacter sp.	0		Acinetobacter sp.	0		Acinetobacter sp.	0
Acinetobacter sp. ACNIH1	0		Acinetobacter sp. ACNIH1	0		Acinetobacter sp. ACNIH1	0		Acinetobacter sp. ACNIH1	0			Acinetobacter sp. ACNIH1	0.00023874		Acinetobacter sp. ACNIH1	0		Acinetobacter sp. ACNIH1	0		Acinetobacter sp. ACNIH1	0
Acinetobacter sp. C061	0		Acinetobacter sp. C061	0		Acinetobacter sp. C061	0		Acinetobacter sp. C061	0			Acinetobacter sp. C061	0		Acinetobacter sp. C061	0.00055934		Acinetobacter sp. C061	0		Acinetobacter sp. C061	0
Acinetobacter sp. CS-2	0		Acinetobacter sp. CS-2	0		Acinetobacter sp. CS-2	0.00120662		Acinetobacter sp. CS-2	0.00093162			Acinetobacter sp. CS-2	0.00023874		Acinetobacter sp. CS-2	0.0492368		Acinetobacter sp. CS-2	0.00091709		Acinetobacter sp. CS-2	0
Acinetobacter sp. D19_15	0		Acinetobacter sp. D19_15	0		Acinetobacter sp. D19_15	0		Acinetobacter sp. D19_15	0			Acinetobacter sp. D19_15	0		Acinetobacter sp. D19_15	0.00017291		Acinetobacter sp. D19_15	0		Acinetobacter sp. D19_15	0
Acinetobacter sp. HNA-1	0		Acinetobacter sp. HNA-1	0		Acinetobacter sp. HNA-1	0		Acinetobacter sp. HNA-1	0			Acinetobacter sp. HNA-1	0.00249548		Acinetobacter sp. HNA-1	0		Acinetobacter sp. HNA-1	0		Acinetobacter sp. HNA-1	0
Acinetobacter sp. J1	0		Acinetobacter sp. J1	0		Acinetobacter sp. J1	0		Acinetobacter sp. J1	0			Acinetobacter sp. J1	0.00636605		Acinetobacter sp. J1	0		Acinetobacter sp. J1	0		Acinetobacter sp. J1	0
Acinetobacter sp. Marseille-Q1620	0		Acinetobacter sp. Marseille-Q1620	0		Acinetobacter sp. Marseille-Q1620	0		Acinetobacter sp. Marseille-Q1620	0			Acinetobacter sp. Marseille-Q1620	0		Acinetobacter sp. Marseille-Q1620	0		Acinetobacter sp. Marseille-Q1620	8.2146e-05		Acinetobacter sp. Marseille-Q1620	0
Acinetobacter sp. MYb10	0		Acinetobacter sp. MYb10	0.00314614		Acinetobacter sp. MYb10	0.0754148		Acinetobacter sp. MYb10	0.00093162			Acinetobacter sp. MYb10	0.00353303		Acinetobacter sp. MYb10	0.00129159		Acinetobacter sp. MYb10	0.00316981		Acinetobacter sp. MYb10	0.00121799
Acinetobacter sp. NCu2D-2	0		Acinetobacter sp. NCu2D-2	0		Acinetobacter sp. NCu2D-2	0.0696379		Acinetobacter sp. NCu2D-2	0			Acinetobacter sp. NCu2D-2	0		Acinetobacter sp. NCu2D-2	0		Acinetobacter sp. NCu2D-2	0		Acinetobacter sp. NCu2D-2	0
Acinetobacter sp. NEB 394	0		Acinetobacter sp. NEB 394	0		Acinetobacter sp. NEB 394	0		Acinetobacter sp. NEB 394	0			Acinetobacter sp. NEB 394	0		Acinetobacter sp. NEB 394	0		Acinetobacter sp. NEB 394	0		Acinetobacter sp. NEB 394	0
Acinetobacter sp. SWBY1	0		Acinetobacter sp. SWBY1	0		Acinetobacter sp. SWBY1	0		Acinetobacter sp. SWBY1	0			Acinetobacter sp. SWBY1	0		Acinetobacter sp. SWBY1	0		Acinetobacter sp. SWBY1	0		Acinetobacter sp. SWBY1	0
Acinetobacter sp. TGL-Y2	0		Acinetobacter sp. TGL-Y2	0		Acinetobacter sp. TGL-Y2	0		Acinetobacter sp. TGL-Y2	0			Acinetobacter sp. TGL-Y2	0.00014027		Acinetobacter sp. TGL-Y2	0.00014763		Acinetobacter sp. TGL-Y2	8.2146e-05		Acinetobacter sp. TGL-Y2	0
Acinetobacter sp. TTH0-4	0		Acinetobacter sp. TTH0-4	0		Acinetobacter sp. TTH0-4	0.00120662		Acinetobacter sp. TTH0-4	0			Acinetobacter sp. TTH0-4	0.00425099		Acinetobacter sp. TTH0-4	0		Acinetobacter sp. TTH0-4	0.00275908		Acinetobacter sp. TTH0-4	0.00060899
Acinetobacter sp. YH12138	0		Acinetobacter sp. YH12138	0		Acinetobacter sp. YH12138	0		Acinetobacter sp. YH12138	0			Acinetobacter sp. YH12138	7.0135e-05		Acinetobacter sp. YH12138	0		Acinetobacter sp. YH12138	0.00183995		Acinetobacter sp. YH12138	0
Acinetobacter tandoii	0.00342665		Acinetobacter tandoii	0		Acinetobacter tandoii	0		Acinetobacter tandoii	0			Acinetobacter tandoii	0.00022125		Acinetobacter tandoii	0.00014763		Acinetobacter tandoii	0.00068674		Acinetobacter tandoii	0
Acinetobacter towneri	0		Acinetobacter towneri	0		Acinetobacter towneri	0		Acinetobacter towneri	0			Acinetobacter towneri	0		Acinetobacter towneri	0.00014763		Acinetobacter towneri	3.7106e-05		Acinetobacter towneri	0
Acinetobacter ursingii	0		Acinetobacter ursingii	0.0678887		Acinetobacter ursingii	0.255346		Acinetobacter ursingii	0.00186324			Acinetobacter ursingii	0.0102485		Acinetobacter ursingii	0.0127616		Acinetobacter ursingii	0.0288699		Acinetobacter ursingii	0
Acinetobacter wanghuae	0		Acinetobacter wanghuae	0		Acinetobacter wanghuae	0		Acinetobacter wanghuae	0			Acinetobacter wanghuae	0.00271936		Acinetobacter wanghuae	0.00616599		Acinetobacter wanghuae	3.7106e-05		Acinetobacter wanghuae	0
Acinetobacter wuhouensis	0		Acinetobacter wuhouensis	0		Acinetobacter wuhouensis	0		Acinetobacter wuhouensis	0			Acinetobacter wuhouensis	0.00538898		Acinetobacter wuhouensis	0		Acinetobacter wuhouensis	0.00142266		Acinetobacter wuhouensis	0
Acremonium sp. 1 FW2SW3	0		Acremonium sp. 1 FW2SW3	0		Acremonium sp. 1 FW2SW3	0		Acremonium sp. 1 FW2SW3	0			Acremonium sp. 1 FW2SW3	0		Acremonium sp. 1 FW2SW3	0		Acremonium sp. 1 FW2SW3	0		Acremonium sp. 1 FW2SW3	0.00060899
Acremonium sp. 11665 DLW-2010	0.0798085		Acremonium sp. 11665 DLW-2010	0		Acremonium sp. 11665 DLW-2010	0		Acremonium sp. 11665 DLW-2010	0			Acremonium sp. 11665 DLW-2010	0		Acremonium sp. 11665 DLW-2010	0		Acremonium sp. 11665 DLW-2010	0.00052861		Acremonium sp. 11665 DLW-2010	0
Acremonium sp. 83 OA-2013	0		Acremonium sp. 83 OA-2013	0		Acremonium sp. 83 OA-2013	0		Acremonium sp. 83 OA-2013	0			Acremonium sp. 83 OA-2013	0		Acremonium sp. 83 OA-2013	0		Acremonium sp. 83 OA-2013	0		Acremonium sp. 83 OA-2013	0.016284
Acricotopus lucens	0		Acricotopus lucens	0		Acricotopus lucens	0		Acricotopus lucens	0			Acricotopus lucens	0		Acricotopus lucens	0		Acricotopus lucens	0.0027997		Acricotopus lucens	0
Actinoallomurus spadix	0		Actinoallomurus spadix	0.0678887		Actinoallomurus spadix	0		Actinoallomurus spadix	0			Actinoallomurus spadix	0		Actinoallomurus spadix	0		Actinoallomurus spadix	0		Actinoallomurus spadix	0
Actinoalloteichus hoggarensis	0		Actinoalloteichus hoggarensis	0		Actinoalloteichus hoggarensis	0		Actinoalloteichus hoggarensis	0			Actinoalloteichus hoggarensis	0		Actinoalloteichus hoggarensis	0		Actinoalloteichus hoggarensis	3.7106e-05		Actinoalloteichus hoggarensis	0
Actinobacillus arthritidis	0		Actinobacillus arthritidis	0		Actinobacillus arthritidis	0		Actinobacillus arthritidis	0			Actinobacillus arthritidis	0.00022125		Actinobacillus arthritidis	0		Actinobacillus arthritidis	0.00083494		Actinobacillus arthritidis	0
Actinobacillus capsulatus	0		Actinobacillus capsulatus	0		Actinobacillus capsulatus	0		Actinobacillus capsulatus	0			Actinobacillus capsulatus	0.0028841		Actinobacillus capsulatus	0		Actinobacillus capsulatus	0		Actinobacillus capsulatus	0
Actinobacillus delphinicola	0.0223732		Actinobacillus delphinicola	0.00314614		Actinobacillus delphinicola	0.00965298		Actinobacillus delphinicola	0.0111794			Actinobacillus delphinicola	0.0226845		Actinobacillus delphinicola	0.0534777		Actinobacillus delphinicola	0.0481738		Actinobacillus delphinicola	0.00730794
Actinobacillus equuli	0.164205		Actinobacillus equuli	0.0471921		Actinobacillus equuli	0.0823524		Actinobacillus equuli	0.0409912			Actinobacillus equuli	0.289597		Actinobacillus equuli	0.120878		Actinobacillus equuli	0.211057		Actinobacillus equuli	0.381608
Actinobacillus indolicus	0.773793		Actinobacillus indolicus	0.537305		Actinobacillus indolicus	0.556763		Actinobacillus indolicus	0.190491			Actinobacillus indolicus	1.50302		Actinobacillus indolicus	0.633907		Actinobacillus indolicus	1.02096		Actinobacillus indolicus	0.958618
Actinobacillus lignieresii	0.0649691		Actinobacillus lignieresii	0.0157307		Actinobacillus lignieresii	0.034992		Actinobacillus lignieresii	0.0102478			Actinobacillus lignieresii	0.108867		Actinobacillus lignieresii	0.019385		Actinobacillus lignieresii	0.0313507		Actinobacillus lignieresii	0.181481
Actinobacillus minor	0		Actinobacillus minor	0		Actinobacillus minor	0		Actinobacillus minor	0			Actinobacillus minor	0		Actinobacillus minor	0		Actinobacillus minor	0.0002014		Actinobacillus minor	0
Actinobacillus pleuropneumoniae	0.126512		Actinobacillus pleuropneumoniae	0.138644		Actinobacillus pleuropneumoniae	0.117344		Actinobacillus pleuropneumoniae	0.260964			Actinobacillus pleuropneumoniae	0.263149		Actinobacillus pleuropneumoniae	0.145438		Actinobacillus pleuropneumoniae	0.144823		Actinobacillus pleuropneumoniae	0.1276
Actinobacillus porcinus	0		Actinobacillus porcinus	0		Actinobacillus porcinus	0		Actinobacillus porcinus	0.00931619			Actinobacillus porcinus	0.00189871		Actinobacillus porcinus	0.023242		Actinobacillus porcinus	0.0125055		Actinobacillus porcinus	0.0273673
Actinobacillus porcitonsillarum	0.407772		Actinobacillus porcitonsillarum	0.286661		Actinobacillus porcitonsillarum	0.213811		Actinobacillus porcitonsillarum	0.248673			Actinobacillus porcitonsillarum	1.12561		Actinobacillus porcitonsillarum	0.274451		Actinobacillus porcitonsillarum	0.564289		Actinobacillus porcitonsillarum	0.527385
Actinobacillus rossii	0		Actinobacillus rossii	0		Actinobacillus rossii	0		Actinobacillus rossii	0			Actinobacillus rossii	0.00173211		Actinobacillus rossii	0		Actinobacillus rossii	3.7106e-05		Actinobacillus rossii	0
Actinobacillus scotiae	0		Actinobacillus scotiae	0		Actinobacillus scotiae	0		Actinobacillus scotiae	0			Actinobacillus scotiae	0		Actinobacillus scotiae	0.00014763		Actinobacillus scotiae	0		Actinobacillus scotiae	0
Actinobacillus sp. GY-402	0.00685331		Actinobacillus sp. GY-402	0.102151		Actinobacillus sp. GY-402	0.0144795		Actinobacillus sp. GY-402	0.0558971			Actinobacillus sp. GY-402	0.0699106		Actinobacillus sp. GY-402	0.217301		Actinobacillus sp. GY-402	0.105656		Actinobacillus sp. GY-402	0.115672
Actinobacillus sp. MK-2012	0		Actinobacillus sp. MK-2012	0		Actinobacillus sp. MK-2012	0		Actinobacillus sp. MK-2012	0			Actinobacillus sp. MK-2012	0		Actinobacillus sp. MK-2012	0.00055934		Actinobacillus sp. MK-2012	0.00290499		Actinobacillus sp. MK-2012	0.00060899
Actinobacillus succinogenes	0.01028		Actinobacillus succinogenes	0.0566305		Actinobacillus succinogenes	0.00361987		Actinobacillus succinogenes	0.0223589			Actinobacillus succinogenes	0.0690954		Actinobacillus succinogenes	0.111857		Actinobacillus succinogenes	0.0853811		Actinobacillus succinogenes	0.0661841
Actinobacillus suis	0.130076		Actinobacillus suis	0.171301		Actinobacillus suis	0.259971		Actinobacillus suis	0.0623218			Actinobacillus suis	0.292093		Actinobacillus suis	0.22101		Actinobacillus suis	0.142498		Actinobacillus suis	0.267828
Actinobacillus vicugnae	0		Actinobacillus vicugnae	0		Actinobacillus vicugnae	0		Actinobacillus vicugnae	0			Actinobacillus vicugnae	0.00044249		Actinobacillus vicugnae	0.00017291		Actinobacillus vicugnae	7.4213e-05		Actinobacillus vicugnae	0
Actinobacteria bacterium	0		Actinobacteria bacterium	0		Actinobacteria bacterium	0		Actinobacteria bacterium	0			Actinobacteria bacterium	0		Actinobacteria bacterium	0		Actinobacteria bacterium	0.0582099		Actinobacteria bacterium	0
Actinobacteria bacterium IMCC19121	0		Actinobacteria bacterium IMCC19121	0		Actinobacteria bacterium IMCC19121	0		Actinobacteria bacterium IMCC19121	0.00093162			Actinobacteria bacterium IMCC19121	0.00023874		Actinobacteria bacterium IMCC19121	0.00034581		Actinobacteria bacterium IMCC19121	0.00101893		Actinobacteria bacterium IMCC19121	0.00121799
Actinocyclus sp. HK347	0		Actinocyclus sp. HK347	0		Actinocyclus sp. HK347	0		Actinocyclus sp. HK347	0			Actinocyclus sp. HK347	0		Actinocyclus sp. HK347	0.00014763		Actinocyclus sp. HK347	0		Actinocyclus sp. HK347	0
Actinomadura rugatobispora	0		Actinomadura rugatobispora	0		Actinomadura rugatobispora	0		Actinomadura rugatobispora	0			Actinomadura rugatobispora	0		Actinomadura rugatobispora	0		Actinomadura rugatobispora	0		Actinomadura rugatobispora	0
Actinomadura sp. NAK00032	0		Actinomadura sp. NAK00032	0		Actinomadura sp. NAK00032	0.0377074		Actinomadura sp. NAK00032	0			Actinomadura sp. NAK00032	0		Actinomadura sp. NAK00032	0		Actinomadura sp. NAK00032	3.7106e-05		Actinomadura sp. NAK00032	0
Actinomarinicola tropica	0		Actinomarinicola tropica	0		Actinomarinicola tropica	0		Actinomarinicola tropica	0			Actinomarinicola tropica	0		Actinomarinicola tropica	0		Actinomarinicola tropica	8.2146e-05		Actinomarinicola tropica	0
Actinomyces cf. urogenitalis M560/98/1	0		Actinomyces cf. urogenitalis M560/98/1	0		Actinomyces cf. urogenitalis M560/98/1	0		Actinomyces cf. urogenitalis M560/98/1	0			Actinomyces cf. urogenitalis M560/98/1	0.00089539		Actinomyces cf. urogenitalis M560/98/1	0.0147699		Actinomyces cf. urogenitalis M560/98/1	8.2146e-05		Actinomyces cf. urogenitalis M560/98/1	0.00182698
Actinomyces gaoshouyii	0		Actinomyces gaoshouyii	0		Actinomyces gaoshouyii	0		Actinomyces gaoshouyii	0			Actinomyces gaoshouyii	0		Actinomyces gaoshouyii	0.00087988		Actinomyces gaoshouyii	0.00097211		Actinomyces gaoshouyii	0.00121799
Actinomyces howellii	0		Actinomyces howellii	0		Actinomyces howellii	0		Actinomyces howellii	0			Actinomyces howellii	7.0135e-05		Actinomyces howellii	0.00284964		Actinomyces howellii	0.00211404		Actinomyces howellii	0.00365397
Actinomyces israelii	0		Actinomyces israelii	0		Actinomyces israelii	0		Actinomyces israelii	0			Actinomyces israelii	0.00154433		Actinomyces israelii	0.00029527		Actinomyces israelii	0		Actinomyces israelii	0.00060899
Actinomyces naeslundii	0		Actinomyces naeslundii	0		Actinomyces naeslundii	0		Actinomyces naeslundii	0.0885174			Actinomyces naeslundii	0.0105585		Actinomyces naeslundii	0.00176567		Actinomyces naeslundii	0.00480697		Actinomyces naeslundii	0.0328482
Actinomyces oris	0		Actinomyces oris	0		Actinomyces oris	0		Actinomyces oris	0			Actinomyces oris	0.00775211		Actinomyces oris	0.0150866		Actinomyces oris	0.0127469		Actinomyces oris	0.00608995
Actinomyces pacaensis	0		Actinomyces pacaensis	0		Actinomyces pacaensis	0		Actinomyces pacaensis	0			Actinomyces pacaensis	0		Actinomyces pacaensis	0.00032054		Actinomyces pacaensis	0.00052861		Actinomyces pacaensis	0
Actinomyces qiguomingii	0		Actinomyces qiguomingii	0		Actinomyces qiguomingii	0		Actinomyces qiguomingii	0			Actinomyces qiguomingii	0		Actinomyces qiguomingii	0		Actinomyces qiguomingii	0		Actinomyces qiguomingii	0.00487196
Actinomyces radicidentis	0		Actinomyces radicidentis	0		Actinomyces radicidentis	0		Actinomyces radicidentis	0			Actinomyces radicidentis	0.00628431		Actinomyces radicidentis	0.00725495		Actinomyces radicidentis	0.0029468		Actinomyces radicidentis	0.0115709
Actinomyces slackii	0.00342665		Actinomyces slackii	0		Actinomyces slackii	0.00241325		Actinomyces slackii	0.00372648			Actinomyces slackii	0.00746522		Actinomyces slackii	0.0421217		Actinomyces slackii	0.0117467		Actinomyces slackii	0.00548095
Actinomyces sp. 2129	0		Actinomyces sp. 2129	0		Actinomyces sp. 2129	0		Actinomyces sp. 2129	0			Actinomyces sp. 2129	0		Actinomyces sp. 2129	0.00059053		Actinomyces sp. 2129	0		Actinomyces sp. 2129	0.00060899
Actinomyces sp. 299	0		Actinomyces sp. 299	0		Actinomyces sp. 299	0		Actinomyces sp. 299	0			Actinomyces sp. 299	7.0135e-05		Actinomyces sp. 299	0.00017291		Actinomyces sp. 299	0.00035142		Actinomyces sp. 299	0.00121799
Actinomyces sp. 432	0		Actinomyces sp. 432	0		Actinomyces sp. 432	0		Actinomyces sp. 432	0			Actinomyces sp. 432	0		Actinomyces sp. 432	0.00110925		Actinomyces sp. 432	8.2146e-05		Actinomyces sp. 432	0.00365397
Actinomyces sp. Chiba101	0		Actinomyces sp. Chiba101	0		Actinomyces sp. Chiba101	0		Actinomyces sp. Chiba101	0			Actinomyces sp. Chiba101	0.00022125		Actinomyces sp. Chiba101	0.00176567		Actinomyces sp. Chiba101	0.00049288		Actinomyces sp. Chiba101	0.00426296
Actinomyces sp. dk561	0		Actinomyces sp. dk561	0		Actinomyces sp. dk561	0		Actinomyces sp. dk561	0			Actinomyces sp. dk561	0.00023874		Actinomyces sp. dk561	0.0266075		Actinomyces sp. dk561	0		Actinomyces sp. dk561	0.00304497
Actinomyces sp. oral taxon 169	0		Actinomyces sp. oral taxon 169	0		Actinomyces sp. oral taxon 169	0.00361987		Actinomyces sp. oral taxon 169	0			Actinomyces sp. oral taxon 169	0.00886152		Actinomyces sp. oral taxon 169	0.0133654		Actinomyces sp. oral taxon 169	0.00412704		Actinomyces sp. oral taxon 169	0.00243598
Actinomyces sp. oral taxon 171	0		Actinomyces sp. oral taxon 171	0		Actinomyces sp. oral taxon 171	0		Actinomyces sp. oral taxon 171	0			Actinomyces sp. oral taxon 171	0.00173211		Actinomyces sp. oral taxon 171	0.00055934		Actinomyces sp. oral taxon 171	0.00030638		Actinomyces sp. oral taxon 171	0
Actinomyces sp. oral taxon 414	0		Actinomyces sp. oral taxon 414	0		Actinomyces sp. oral taxon 414	0.0377074		Actinomyces sp. oral taxon 414	0			Actinomyces sp. oral taxon 414	0.00605328		Actinomyces sp. oral taxon 414	0.0143544		Actinomyces sp. oral taxon 414	0.00044784		Actinomyces sp. oral taxon 414	0.0620425
Actinomyces sp. oral taxon 848	0		Actinomyces sp. oral taxon 848	0		Actinomyces sp. oral taxon 848	0		Actinomyces sp. oral taxon 848	0			Actinomyces sp. oral taxon 848	0		Actinomyces sp. oral taxon 848	0		Actinomyces sp. oral taxon 848	0		Actinomyces sp. oral taxon 848	0
Actinomyces sp. oral taxon 897	0		Actinomyces sp. oral taxon 897	0.0945981		Actinomyces sp. oral taxon 897	0		Actinomyces sp. oral taxon 897	0			Actinomyces sp. oral taxon 897	0.0186693		Actinomyces sp. oral taxon 897	0.0010587		Actinomyces sp. oral taxon 897	0.00594277		Actinomyces sp. oral taxon 897	0.00487196
Actinomyces sp. Z16	0		Actinomyces sp. Z16	0		Actinomyces sp. Z16	0		Actinomyces sp. Z16	0			Actinomyces sp. Z16	0.00202182		Actinomyces sp. Z16	0.0263529		Actinomyces sp. Z16	8.2146e-05		Actinomyces sp. Z16	0.00304497
Actinomyces sp. zg-325	0		Actinomyces sp. zg-325	0		Actinomyces sp. zg-325	0		Actinomyces sp. zg-325	0			Actinomyces sp. zg-325	0		Actinomyces sp. zg-325	0.00132278		Actinomyces sp. zg-325	0		Actinomyces sp. zg-325	0.00121799
Actinomyces sp. zg-332	0		Actinomyces sp. zg-332	0		Actinomyces sp. zg-332	0		Actinomyces sp. zg-332	0			Actinomyces sp. zg-332	0.0019887		Actinomyces sp. zg-332	0		Actinomyces sp. zg-332	0		Actinomyces sp. zg-332	0
Actinomyces sp. zg-993	0		Actinomyces sp. zg-993	0		Actinomyces sp. zg-993	0		Actinomyces sp. zg-993	0			Actinomyces sp. zg-993	0		Actinomyces sp. zg-993	0.00029527		Actinomyces sp. zg-993	0.0016009		Actinomyces sp. zg-993	0.00182698
Actinomyces sp. ZJ34	0		Actinomyces sp. ZJ34	0		Actinomyces sp. ZJ34	0		Actinomyces sp. ZJ34	0			Actinomyces sp. ZJ34	0.0446519		Actinomyces sp. ZJ34	0.299746		Actinomyces sp. ZJ34	0.207632		Actinomyces sp. ZJ34	0.352833
Actinomyces sp. ZJ750	0		Actinomyces sp. ZJ750	0		Actinomyces sp. ZJ750	0		Actinomyces sp. ZJ750	0			Actinomyces sp. ZJ750	0.00262352		Actinomyces sp. ZJ750	0.0244599		Actinomyces sp. ZJ750	0.0100628		Actinomyces sp. ZJ750	0.0207058
Actinomyces succiniciruminis	0		Actinomyces succiniciruminis	0		Actinomyces succiniciruminis	0		Actinomyces succiniciruminis	0			Actinomyces succiniciruminis	0.00023874		Actinomyces succiniciruminis	0.00646125		Actinomyces succiniciruminis	0.00416653		Actinomyces succiniciruminis	0.00669894
Actinomyces urogenitalis	0		Actinomyces urogenitalis	0		Actinomyces urogenitalis	0		Actinomyces urogenitalis	0			Actinomyces urogenitalis	0		Actinomyces urogenitalis	0.00032054		Actinomyces urogenitalis	0		Actinomyces urogenitalis	0
Actinomyces viscosus	0		Actinomyces viscosus	0		Actinomyces viscosus	0		Actinomyces viscosus	0			Actinomyces viscosus	0.00148648		Actinomyces viscosus	0.00220857		Actinomyces viscosus	0.00236087		Actinomyces viscosus	0.00548095
Actinomyces weissii	0		Actinomyces weissii	0		Actinomyces weissii	0		Actinomyces weissii	0			Actinomyces weissii	0		Actinomyces weissii	0.0392933		Actinomyces weissii	0.00704759		Actinomyces weissii	0.00304497
Actinomycetaceae bacterium zg-1166	0		Actinomycetaceae bacterium zg-1166	0		Actinomycetaceae bacterium zg-1166	0.00241325		Actinomycetaceae bacterium zg-1166	0			Actinomycetaceae bacterium zg-1166	0		Actinomycetaceae bacterium zg-1166	0		Actinomycetaceae bacterium zg-1166	0		Actinomycetaceae bacterium zg-1166	0
Actinomycetospora corticicola	0		Actinomycetospora corticicola	0		Actinomycetospora corticicola	0		Actinomycetospora corticicola	0			Actinomycetospora corticicola	0		Actinomycetospora corticicola	0		Actinomycetospora corticicola	0.00052861		Actinomycetospora corticicola	0
Actinomycetospora sp.	0		Actinomycetospora sp.	0		Actinomycetospora sp.	0		Actinomycetospora sp.	0			Actinomycetospora sp.	0		Actinomycetospora sp.	0		Actinomycetospora sp.	0		Actinomycetospora sp.	0.00121799
Actinomycetospora sp. G2X67	0		Actinomycetospora sp. G2X67	0		Actinomycetospora sp. G2X67	0		Actinomycetospora sp. G2X67	0.0411015			Actinomycetospora sp. G2X67	0		Actinomycetospora sp. G2X67	0		Actinomycetospora sp. G2X67	0		Actinomycetospora sp. G2X67	0
Actinoplanes derwentensis	0		Actinoplanes derwentensis	0		Actinoplanes derwentensis	0		Actinoplanes derwentensis	0			Actinoplanes derwentensis	0		Actinoplanes derwentensis	0		Actinoplanes derwentensis	0		Actinoplanes derwentensis	0
Actinoplanes friuliensis	0		Actinoplanes friuliensis	0		Actinoplanes friuliensis	0		Actinoplanes friuliensis	0			Actinoplanes friuliensis	0		Actinoplanes friuliensis	0		Actinoplanes friuliensis	0		Actinoplanes friuliensis	0.00060899
Actinoplanes sp. N902-109	0		Actinoplanes sp. N902-109	0		Actinoplanes sp. N902-109	0		Actinoplanes sp. N902-109	0			Actinoplanes sp. N902-109	0		Actinoplanes sp. N902-109	0		Actinoplanes sp. N902-109	0		Actinoplanes sp. N902-109	0
Actinoplanes sp. OR16	0		Actinoplanes sp. OR16	0		Actinoplanes sp. OR16	0		Actinoplanes sp. OR16	0			Actinoplanes sp. OR16	0		Actinoplanes sp. OR16	0		Actinoplanes sp. OR16	0		Actinoplanes sp. OR16	0
Actinoplanes sp. SE50	0		Actinoplanes sp. SE50	0		Actinoplanes sp. SE50	0		Actinoplanes sp. SE50	0			Actinoplanes sp. SE50	0		Actinoplanes sp. SE50	0.00034581		Actinoplanes sp. SE50	0		Actinoplanes sp. SE50	0
Actinoplanes sp. SE50/110	0		Actinoplanes sp. SE50/110	0		Actinoplanes sp. SE50/110	0		Actinoplanes sp. SE50/110	0			Actinoplanes sp. SE50/110	0		Actinoplanes sp. SE50/110	0		Actinoplanes sp. SE50/110	0		Actinoplanes sp. SE50/110	0
Actinoplanes teichomyceticus	0		Actinoplanes teichomyceticus	0		Actinoplanes teichomyceticus	0		Actinoplanes teichomyceticus	0			Actinoplanes teichomyceticus	0		Actinoplanes teichomyceticus	0		Actinoplanes teichomyceticus	0		Actinoplanes teichomyceticus	0
Actinopolymorpha singaporensis	0		Actinopolymorpha singaporensis	0		Actinopolymorpha singaporensis	0		Actinopolymorpha singaporensis	0			Actinopolymorpha singaporensis	0		Actinopolymorpha singaporensis	0		Actinopolymorpha singaporensis	0		Actinopolymorpha singaporensis	0
Actinosynnema mirum	0		Actinosynnema mirum	0		Actinosynnema mirum	0		Actinosynnema mirum	0			Actinosynnema mirum	7.0135e-05		Actinosynnema mirum	0		Actinosynnema mirum	0.00026927		Actinosynnema mirum	0.00060899
Actinosynnema pretiosum	0		Actinosynnema pretiosum	0		Actinosynnema pretiosum	0		Actinosynnema pretiosum	0			Actinosynnema pretiosum	0.00516486		Actinosynnema pretiosum	0		Actinosynnema pretiosum	0		Actinosynnema pretiosum	0
Actinotalea sp. JY-7876	0		Actinotalea sp. JY-7876	0		Actinotalea sp. JY-7876	0		Actinotalea sp. JY-7876	0			Actinotalea sp. JY-7876	0		Actinotalea sp. JY-7876	0		Actinotalea sp. JY-7876	0		Actinotalea sp. JY-7876	0
Actinotignum schaalii	0		Actinotignum schaalii	0		Actinotignum schaalii	0		Actinotignum schaalii	0			Actinotignum schaalii	0		Actinotignum schaalii	0		Actinotignum schaalii	8.2146e-05		Actinotignum schaalii	0
Acutalibacter muris	0		Acutalibacter muris	0		Acutalibacter muris	0		Acutalibacter muris	0			Acutalibacter muris	0		Acutalibacter muris	0		Acutalibacter muris	0		Acutalibacter muris	0.00060899
Acyrthosiphon pisum	0		Acyrthosiphon pisum	0		Acyrthosiphon pisum	0		Acyrthosiphon pisum	0			Acyrthosiphon pisum	0.00126243		Acyrthosiphon pisum	0		Acyrthosiphon pisum	0.00275908		Acyrthosiphon pisum	0
Adelphocoris lineolatus	0		Adelphocoris lineolatus	0		Adelphocoris lineolatus	0		Adelphocoris lineolatus	0			Adelphocoris lineolatus	0.00176429		Adelphocoris lineolatus	0		Adelphocoris lineolatus	0		Adelphocoris lineolatus	0
Adhaeribacter radiodurans	0		Adhaeribacter radiodurans	0		Adhaeribacter radiodurans	0		Adhaeribacter radiodurans	0			Adhaeribacter radiodurans	0		Adhaeribacter radiodurans	0		Adhaeribacter radiodurans	0		Adhaeribacter radiodurans	0
Adhaeribacter swui	0		Adhaeribacter swui	0.00314614		Adhaeribacter swui	0		Adhaeribacter swui	0			Adhaeribacter swui	0.00014027		Adhaeribacter swui	0.00070697		Adhaeribacter swui	0		Adhaeribacter swui	0
Adlercreutzia sp. 8CFCBH1	0		Adlercreutzia sp. 8CFCBH1	0		Adlercreutzia sp. 8CFCBH1	0		Adlercreutzia sp. 8CFCBH1	0			Adlercreutzia sp. 8CFCBH1	0		Adlercreutzia sp. 8CFCBH1	0		Adlercreutzia sp. 8CFCBH1	3.7106e-05		Adlercreutzia sp. 8CFCBH1	0
Advenella kashmirensis	0		Advenella kashmirensis	0		Advenella kashmirensis	0		Advenella kashmirensis	0			Advenella kashmirensis	0		Advenella kashmirensis	0.00014763		Advenella kashmirensis	0		Advenella kashmirensis	0
Advenella mimigardefordensis	0		Advenella mimigardefordensis	0		Advenella mimigardefordensis	0		Advenella mimigardefordensis	0.00093162			Advenella mimigardefordensis	0		Advenella mimigardefordensis	0		Advenella mimigardefordensis	0		Advenella mimigardefordensis	0
Aegilops tauschii	0.058309		Aegilops tauschii	0		Aegilops tauschii	0		Aegilops tauschii	0			Aegilops tauschii	0.00047749		Aegilops tauschii	0		Aegilops tauschii	0.00569734		Aegilops tauschii	0
Aequorivita sp. H23M31	0		Aequorivita sp. H23M31	0		Aequorivita sp. H23M31	0.00120662		Aequorivita sp. H23M31	0			Aequorivita sp. H23M31	0		Aequorivita sp. H23M31	0		Aequorivita sp. H23M31	0		Aequorivita sp. H23M31	0.00060899
Aerococcaceae bacterium zg-1292	0		Aerococcaceae bacterium zg-1292	0		Aerococcaceae bacterium zg-1292	0		Aerococcaceae bacterium zg-1292	0			Aerococcaceae bacterium zg-1292	0.00173211		Aerococcaceae bacterium zg-1292	0.00073225		Aerococcaceae bacterium zg-1292	8.2146e-05		Aerococcaceae bacterium zg-1292	0.00182698
Aerococcaceae bacterium zg-252	0		Aerococcaceae bacterium zg-252	0.00314614		Aerococcaceae bacterium zg-252	0		Aerococcaceae bacterium zg-252	0.00186324			Aerococcaceae bacterium zg-252	0		Aerococcaceae bacterium zg-252	0.00029527		Aerococcaceae bacterium zg-252	3.7106e-05		Aerococcaceae bacterium zg-252	0.00121799
Aerococcus christensenii	0		Aerococcus christensenii	0		Aerococcus christensenii	0		Aerococcus christensenii	0			Aerococcus christensenii	0		Aerococcus christensenii	0.00014763		Aerococcus christensenii	8.2146e-05		Aerococcus christensenii	0
Aerococcus urinae	0		Aerococcus urinae	0		Aerococcus urinae	0.00241325		Aerococcus urinae	0			Aerococcus urinae	0		Aerococcus urinae	0		Aerococcus urinae	0		Aerococcus urinae	0
Aerococcus urinaeequi	0		Aerococcus urinaeequi	0		Aerococcus urinaeequi	0.00241325		Aerococcus urinaeequi	0.0411015			Aerococcus urinaeequi	0.00183443		Aerococcus urinaeequi	0		Aerococcus urinaeequi	7.4213e-05		Aerococcus urinaeequi	0.00935999
Aerococcus viridans	0		Aerococcus viridans	0		Aerococcus viridans	0		Aerococcus viridans	0			Aerococcus viridans	7.0135e-05		Aerococcus viridans	0		Aerococcus viridans	0.00041747		Aerococcus viridans	0
Aeromicrobium erythreum	0		Aeromicrobium erythreum	0		Aeromicrobium erythreum	0		Aeromicrobium erythreum	0			Aeromicrobium erythreum	0		Aeromicrobium erythreum	0		Aeromicrobium erythreum	0.00080045		Aeromicrobium erythreum	0
Aeromicrobium sp. 592	0		Aeromicrobium sp. 592	0		Aeromicrobium sp. 592	0		Aeromicrobium sp. 592	0			Aeromicrobium sp. 592	0		Aeromicrobium sp. 592	0		Aeromicrobium sp. 592	0		Aeromicrobium sp. 592	0
Aeromicrobium sp. MF47	0		Aeromicrobium sp. MF47	0		Aeromicrobium sp. MF47	0		Aeromicrobium sp. MF47	0			Aeromicrobium sp. MF47	0.0002104		Aeromicrobium sp. MF47	0		Aeromicrobium sp. MF47	0		Aeromicrobium sp. MF47	0
Aeromonas caviae	0		Aeromonas caviae	0		Aeromonas caviae	0		Aeromonas caviae	0.00186324			Aeromonas caviae	0		Aeromonas caviae	0.00631362		Aeromonas caviae	3.7106e-05		Aeromonas caviae	0
Aeromonas diversa	0		Aeromonas diversa	0		Aeromonas diversa	0		Aeromonas diversa	0			Aeromonas diversa	0		Aeromonas diversa	0		Aeromonas diversa	0		Aeromonas diversa	0
Aeromonas hydrophila	0		Aeromonas hydrophila	0		Aeromonas hydrophila	0		Aeromonas hydrophila	0.00279486			Aeromonas hydrophila	0		Aeromonas hydrophila	0		Aeromonas hydrophila	0.00498853		Aeromonas hydrophila	0
Aeromonas jandaei	0		Aeromonas jandaei	0		Aeromonas jandaei	0		Aeromonas jandaei	0			Aeromonas jandaei	0.00030888		Aeromonas jandaei	0		Aeromonas jandaei	3.7106e-05		Aeromonas jandaei	0
Aeromonas media	0		Aeromonas media	0		Aeromonas media	0		Aeromonas media	0.00093162			Aeromonas media	0.00182246		Aeromonas media	0.00111868		Aeromonas media	0.00016429		Aeromonas media	0
Aeromonas molluscorum	0		Aeromonas molluscorum	0		Aeromonas molluscorum	0.0377074		Aeromonas molluscorum	0			Aeromonas molluscorum	7.0135e-05		Aeromonas molluscorum	0		Aeromonas molluscorum	0		Aeromonas molluscorum	0
Aeromonas simiae	0		Aeromonas simiae	0		Aeromonas simiae	0		Aeromonas simiae	0			Aeromonas simiae	0		Aeromonas simiae	0		Aeromonas simiae	0		Aeromonas simiae	0.00060899
Aeromonas sp. ASNIH2	0		Aeromonas sp. ASNIH2	0		Aeromonas sp. ASNIH2	0		Aeromonas sp. ASNIH2	0			Aeromonas sp. ASNIH2	0		Aeromonas sp. ASNIH2	0		Aeromonas sp. ASNIH2	0.00026927		Aeromonas sp. ASNIH2	0
Aeromonas sp. ASNIH4	0		Aeromonas sp. ASNIH4	0		Aeromonas sp. ASNIH4	0		Aeromonas sp. ASNIH4	0			Aeromonas sp. ASNIH4	0		Aeromonas sp. ASNIH4	0		Aeromonas sp. ASNIH4	0		Aeromonas sp. ASNIH4	0
Aeromonas sp. CA23	0		Aeromonas sp. CA23	0		Aeromonas sp. CA23	0		Aeromonas sp. CA23	0			Aeromonas sp. CA23	0.00023874		Aeromonas sp. CA23	0.00055934		Aeromonas sp. CA23	0		Aeromonas sp. CA23	0
Aeromonas veronii	0		Aeromonas veronii	0		Aeromonas veronii	0		Aeromonas veronii	0			Aeromonas veronii	0.00506569		Aeromonas veronii	0.00055934		Aeromonas veronii	0.00234084		Aeromonas veronii	0.008142
Aerosticca soli	0		Aerosticca soli	0		Aerosticca soli	0		Aerosticca soli	0			Aerosticca soli	0		Aerosticca soli	0.00029527		Aerosticca soli	0		Aerosticca soli	0
Afipia sp. BAC313	0		Afipia sp. BAC313	0		Afipia sp. BAC313	0		Afipia sp. BAC313	0			Afipia sp. BAC313	0		Afipia sp. BAC313	0		Afipia sp. BAC313	0.00052861		Afipia sp. BAC313	0
Afipia sp. NBIMC_P1	0		Afipia sp. NBIMC_P1	0		Afipia sp. NBIMC_P1	0		Afipia sp. NBIMC_P1	0			Afipia sp. NBIMC_P1	0		Afipia sp. NBIMC_P1	0		Afipia sp. NBIMC_P1	0		Afipia sp. NBIMC_P1	0
Agaricus bisporus	0		Agaricus bisporus	0		Agaricus bisporus	0		Agaricus bisporus	0			Agaricus bisporus	0.00023874		Agaricus bisporus	0		Agaricus bisporus	0		Agaricus bisporus	0
Agarivorans gilvus	0		Agarivorans gilvus	0		Agarivorans gilvus	0.00120662		Agarivorans gilvus	0			Agarivorans gilvus	0.00367014		Agarivorans gilvus	0.00252911		Agarivorans gilvus	0.00738611		Agarivorans gilvus	0.00182698
Agarophyton vermiculophyllum	0		Agarophyton vermiculophyllum	0		Agarophyton vermiculophyllum	0		Agarophyton vermiculophyllum	0			Agarophyton vermiculophyllum	0.00023874		Agarophyton vermiculophyllum	0		Agarophyton vermiculophyllum	0		Agarophyton vermiculophyllum	0
Aggregatibacter actinomycetemcomitans	0.0171333		Aggregatibacter actinomycetemcomitans	0.102217		Aggregatibacter actinomycetemcomitans	0.0633291		Aggregatibacter actinomycetemcomitans	0.108999			Aggregatibacter actinomycetemcomitans	0.248921		Aggregatibacter actinomycetemcomitans	0.282774		Aggregatibacter actinomycetemcomitans	0.1918		Aggregatibacter actinomycetemcomitans	0.289301
Aggregatibacter aphrophilus	0.0205599		Aggregatibacter aphrophilus	0.0518785		Aggregatibacter aphrophilus	0.0265457		Aggregatibacter aphrophilus	0.0726663			Aggregatibacter aphrophilus	0.227698		Aggregatibacter aphrophilus	0.353083		Aggregatibacter aphrophilus	0.183971		Aggregatibacter aphrophilus	0.207078
Aggregatibacter segnis	0.00685331		Aggregatibacter segnis	0.0125845		Aggregatibacter segnis	0.0533935		Aggregatibacter segnis	0.11481			Aggregatibacter segnis	0.203381		Aggregatibacter segnis	0.186653		Aggregatibacter segnis	0.098974		Aggregatibacter segnis	0.278461
Agnotecous doensis	0		Agnotecous doensis	0		Agnotecous doensis	0		Agnotecous doensis	0			Agnotecous doensis	0		Agnotecous doensis	0		Agnotecous doensis	0		Agnotecous doensis	0
Agrobacterium fabrum	0		Agrobacterium fabrum	0		Agrobacterium fabrum	0		Agrobacterium fabrum	0.0411015			Agrobacterium fabrum	0		Agrobacterium fabrum	0		Agrobacterium fabrum	0		Agrobacterium fabrum	0
Agrobacterium rubi	0		Agrobacterium rubi	0		Agrobacterium rubi	0		Agrobacterium rubi	0			Agrobacterium rubi	0		Agrobacterium rubi	0		Agrobacterium rubi	0		Agrobacterium rubi	0
Agrobacterium sp. 33MFTa1.1	0		Agrobacterium sp. 33MFTa1.1	0		Agrobacterium sp. 33MFTa1.1	0		Agrobacterium sp. 33MFTa1.1	0			Agrobacterium sp. 33MFTa1.1	0.00014027		Agrobacterium sp. 33MFTa1.1	0		Agrobacterium sp. 33MFTa1.1	0.00083494		Agrobacterium sp. 33MFTa1.1	0
Agrobacterium sp. MA01	0		Agrobacterium sp. MA01	0		Agrobacterium sp. MA01	0		Agrobacterium sp. MA01	0			Agrobacterium sp. MA01	0		Agrobacterium sp. MA01	0		Agrobacterium sp. MA01	0		Agrobacterium sp. MA01	0
Agrobacterium tumefaciens	0		Agrobacterium tumefaciens	0		Agrobacterium tumefaciens	0		Agrobacterium tumefaciens	0			Agrobacterium tumefaciens	0		Agrobacterium tumefaciens	0.00032054		Agrobacterium tumefaciens	0.0050599		Agrobacterium tumefaciens	0
Agrobacterium vitis	0		Agrobacterium vitis	0		Agrobacterium vitis	0		Agrobacterium vitis	0			Agrobacterium vitis	0		Agrobacterium vitis	0		Agrobacterium vitis	0		Agrobacterium vitis	0
Agrococcus carbonis	0.1998		Agrococcus carbonis	0		Agrococcus carbonis	0		Agrococcus carbonis	0			Agrococcus carbonis	0.00173211		Agrococcus carbonis	0		Agrococcus carbonis	0		Agrococcus carbonis	0
Agrococcus jejuensis	0		Agrococcus jejuensis	0		Agrococcus jejuensis	0		Agrococcus jejuensis	0			Agrococcus jejuensis	0.00023874		Agrococcus jejuensis	0		Agrococcus jejuensis	0		Agrococcus jejuensis	0
Agromyces aureus	0		Agromyces aureus	0		Agromyces aureus	0		Agromyces aureus	0			Agromyces aureus	0		Agromyces aureus	0		Agromyces aureus	0.00121792		Agromyces aureus	0
Agromyces sp. KACC 19306	0		Agromyces sp. KACC 19306	0		Agromyces sp. KACC 19306	0		Agromyces sp. KACC 19306	0			Agromyces sp. KACC 19306	0.00165997		Agromyces sp. KACC 19306	0		Agromyces sp. KACC 19306	0		Agromyces sp. KACC 19306	0
Agromyces sp. LHK192	0		Agromyces sp. LHK192	0		Agromyces sp. LHK192	0		Agromyces sp. LHK192	0			Agromyces sp. LHK192	0.00089539		Agromyces sp. LHK192	0		Agromyces sp. LHK192	0		Agromyces sp. LHK192	0
Ahniella affigens	0		Ahniella affigens	0		Ahniella affigens	0		Ahniella affigens	0			Ahniella affigens	0.00014027		Ahniella affigens	0		Ahniella affigens	0		Ahniella affigens	0
Aichivirus B	0		Aichivirus B	0		Aichivirus B	0		Aichivirus B	0			Aichivirus B	7.0135e-05		Aichivirus B	0		Aichivirus B	0.00014843		Aichivirus B	0
Akkermansia glycaniphila	0		Akkermansia glycaniphila	0		Akkermansia glycaniphila	0		Akkermansia glycaniphila	0			Akkermansia glycaniphila	0		Akkermansia glycaniphila	0		Akkermansia glycaniphila	0		Akkermansia glycaniphila	0
Akkermansia muciniphila	0		Akkermansia muciniphila	0		Akkermansia muciniphila	0.00120662		Akkermansia muciniphila	0			Akkermansia muciniphila	0.00014027		Akkermansia muciniphila	0.00032054		Akkermansia muciniphila	0.00551815		Akkermansia muciniphila	0
Albugo laibachii	0		Albugo laibachii	0		Albugo laibachii	0		Albugo laibachii	0			Albugo laibachii	0		Albugo laibachii	0		Albugo laibachii	0		Albugo laibachii	0.008142
Alcaligenaceae bacterium SJ-26	0		Alcaligenaceae bacterium SJ-26	0		Alcaligenaceae bacterium SJ-26	0		Alcaligenaceae bacterium SJ-26	0			Alcaligenaceae bacterium SJ-26	0		Alcaligenaceae bacterium SJ-26	0.00069162		Alcaligenaceae bacterium SJ-26	0		Alcaligenaceae bacterium SJ-26	0
Alcaligenes faecalis	0		Alcaligenes faecalis	0		Alcaligenes faecalis	0.00361987		Alcaligenes faecalis	0.00186324			Alcaligenes faecalis	0		Alcaligenes faecalis	0.00051872		Alcaligenes faecalis	0.00063081		Alcaligenes faecalis	0
Alcanivorax borkumensis	0		Alcanivorax borkumensis	0		Alcanivorax borkumensis	0		Alcanivorax borkumensis	0.00186324			Alcanivorax borkumensis	0		Alcanivorax borkumensis	0		Alcanivorax borkumensis	0		Alcanivorax borkumensis	0
Alcanivorax dieselolei	0		Alcanivorax dieselolei	0		Alcanivorax dieselolei	0		Alcanivorax dieselolei	0			Alcanivorax dieselolei	0		Alcanivorax dieselolei	0.00017291		Alcanivorax dieselolei	0.00935804		Alcanivorax dieselolei	0
Alcanivorax pacificus	0		Alcanivorax pacificus	0		Alcanivorax pacificus	0		Alcanivorax pacificus	0.00093162			Alcanivorax pacificus	0		Alcanivorax pacificus	0		Alcanivorax pacificus	0		Alcanivorax pacificus	0
Alcanivorax sp. N3-2A	0		Alcanivorax sp. N3-2A	0		Alcanivorax sp. N3-2A	0		Alcanivorax sp. N3-2A	0			Alcanivorax sp. N3-2A	0		Alcanivorax sp. N3-2A	0.00014763		Alcanivorax sp. N3-2A	0		Alcanivorax sp. N3-2A	0
Alcanivorax sp. NBRC 101098	0		Alcanivorax sp. NBRC 101098	0		Alcanivorax sp. NBRC 101098	0		Alcanivorax sp. NBRC 101098	0			Alcanivorax sp. NBRC 101098	0.00022125		Alcanivorax sp. NBRC 101098	0		Alcanivorax sp. NBRC 101098	0		Alcanivorax sp. NBRC 101098	0
Alexandrium ostenfeldii	0		Alexandrium ostenfeldii	0		Alexandrium ostenfeldii	0		Alexandrium ostenfeldii	0			Alexandrium ostenfeldii	0		Alexandrium ostenfeldii	0		Alexandrium ostenfeldii	0.00249426		Alexandrium ostenfeldii	0
Algibacter alginicilyticus	0		Algibacter alginicilyticus	0		Algibacter alginicilyticus	0		Algibacter alginicilyticus	0			Algibacter alginicilyticus	0		Algibacter alginicilyticus	0		Algibacter alginicilyticus	0		Algibacter alginicilyticus	0.00060899
Algibacter sp. L1A34	0		Algibacter sp. L1A34	0		Algibacter sp. L1A34	0		Algibacter sp. L1A34	0			Algibacter sp. L1A34	0.00259499		Algibacter sp. L1A34	0.0181017		Algibacter sp. L1A34	0		Algibacter sp. L1A34	0
Algibacter sp. L3A6	0		Algibacter sp. L3A6	0		Algibacter sp. L3A6	0		Algibacter sp. L3A6	0			Algibacter sp. L3A6	0.00173211		Algibacter sp. L3A6	0.00017291		Algibacter sp. L3A6	0		Algibacter sp. L3A6	0
Algoriphagus sanaruensis	0		Algoriphagus sanaruensis	0		Algoriphagus sanaruensis	0		Algoriphagus sanaruensis	0			Algoriphagus sanaruensis	0.00212202		Algoriphagus sanaruensis	0		Algoriphagus sanaruensis	0		Algoriphagus sanaruensis	0
Alicycliphilus denitrificans	0.058309		Alicycliphilus denitrificans	0		Alicycliphilus denitrificans	0.00120662		Alicycliphilus denitrificans	0			Alicycliphilus denitrificans	0		Alicycliphilus denitrificans	0.00098689		Alicycliphilus denitrificans	0.00903298		Alicycliphilus denitrificans	0
Alicyclobacillus acidoterrestris	0		Alicyclobacillus acidoterrestris	0		Alicyclobacillus acidoterrestris	0		Alicyclobacillus acidoterrestris	0			Alicyclobacillus acidoterrestris	0.00176429		Alicyclobacillus acidoterrestris	0		Alicyclobacillus acidoterrestris	0		Alicyclobacillus acidoterrestris	0
Alicyclobacillus fastidiosus	0		Alicyclobacillus fastidiosus	0		Alicyclobacillus fastidiosus	0		Alicyclobacillus fastidiosus	0			Alicyclobacillus fastidiosus	0.00124774		Alicyclobacillus fastidiosus	0		Alicyclobacillus fastidiosus	0		Alicyclobacillus fastidiosus	0
Alicyclobacillus sacchari	0		Alicyclobacillus sacchari	0		Alicyclobacillus sacchari	0		Alicyclobacillus sacchari	0.0411015			Alicyclobacillus sacchari	0		Alicyclobacillus sacchari	0		Alicyclobacillus sacchari	0.00142582		Alicyclobacillus sacchari	0
Alicyclobacillus sp. KASA2	0		Alicyclobacillus sp. KASA2	0		Alicyclobacillus sp. KASA2	0		Alicyclobacillus sp. KASA2	0			Alicyclobacillus sp. KASA2	0.00023874		Alicyclobacillus sp. KASA2	0		Alicyclobacillus sp. KASA2	0		Alicyclobacillus sp. KASA2	0
Alicyclobacillus sp. SO9	0		Alicyclobacillus sp. SO9	0		Alicyclobacillus sp. SO9	0		Alicyclobacillus sp. SO9	0			Alicyclobacillus sp. SO9	0		Alicyclobacillus sp. SO9	0		Alicyclobacillus sp. SO9	0		Alicyclobacillus sp. SO9	0
Alicyclobacillus tolerans	0		Alicyclobacillus tolerans	0		Alicyclobacillus tolerans	0		Alicyclobacillus tolerans	0			Alicyclobacillus tolerans	0		Alicyclobacillus tolerans	0		Alicyclobacillus tolerans	0		Alicyclobacillus tolerans	0
Aliivibrio fischeri	0.00342665		Aliivibrio fischeri	0		Aliivibrio fischeri	0		Aliivibrio fischeri	0.00093162			Aliivibrio fischeri	0.00309262		Aliivibrio fischeri	0.00121034		Aliivibrio fischeri	0.00018553		Aliivibrio fischeri	0
Aliivibrio salmonicida	0		Aliivibrio salmonicida	0		Aliivibrio salmonicida	0		Aliivibrio salmonicida	0.00093162			Aliivibrio salmonicida	7.0135e-05		Aliivibrio salmonicida	0		Aliivibrio salmonicida	0		Aliivibrio salmonicida	0.00060899
Aliivibrio wodanis	0		Aliivibrio wodanis	0		Aliivibrio wodanis	0		Aliivibrio wodanis	0.00093162			Aliivibrio wodanis	0.00260626		Aliivibrio wodanis	0.00017291		Aliivibrio wodanis	0.00141059		Aliivibrio wodanis	0
Alistipes communis	0.00342665		Alistipes communis	0		Alistipes communis	0.0120662		Alistipes communis	0.0139743			Alistipes communis	0.00856372		Alistipes communis	0.00306718		Alistipes communis	0.0133813		Alistipes communis	0.0109619
Alistipes dispar	0		Alistipes dispar	0.00314614		Alistipes dispar	0.00361987		Alistipes dispar	0.044828			Alistipes dispar	0.00086996		Alistipes dispar	0.0338669		Alistipes dispar	0.0216309		Alistipes dispar	0.00669894
Alistipes finegoldii	0		Alistipes finegoldii	0.00314614		Alistipes finegoldii	0.00482649		Alistipes finegoldii	0.00186324			Alistipes finegoldii	0.00484918		Alistipes finegoldii	0.0020144		Alistipes finegoldii	0.018185		Alistipes finegoldii	0.00304497
Alistipes indistinctus	0		Alistipes indistinctus	0.0298555		Alistipes indistinctus	0		Alistipes indistinctus	0.00186324			Alistipes indistinctus	0.00404675		Alistipes indistinctus	0.00367898		Alistipes indistinctus	0.0262681		Alistipes indistinctus	0.00791693
Alistipes megaguti	0.00342665		Alistipes megaguti	0		Alistipes megaguti	0.00120662		Alistipes megaguti	0.00279486			Alistipes megaguti	0.0079757		Alistipes megaguti	0.00309245		Alistipes megaguti	0.0265465		Alistipes megaguti	0.00426296
Alistipes onderdonkii	0		Alistipes onderdonkii	0.00314614		Alistipes onderdonkii	0.00120662		Alistipes onderdonkii	0.00838457			Alistipes onderdonkii	0.00274891		Alistipes onderdonkii	0.00402831		Alistipes onderdonkii	0.00621081		Alistipes onderdonkii	0.00182698
Alistipes shahii	0		Alistipes shahii	0.00629228		Alistipes shahii	0.00241325		Alistipes shahii	0.00745295			Alistipes shahii	0.00651608		Alistipes shahii	0.0310128		Alistipes shahii	0.0139193		Alistipes shahii	0.00608995
Alistipes sp. dk3624	0		Alistipes sp. dk3624	0		Alistipes sp. dk3624	0.00241325		Alistipes sp. dk3624	0.0149059			Alistipes sp. dk3624	0.0032535		Alistipes sp. dk3624	0.00240083		Alistipes sp. dk3624	0.0225191		Alistipes sp. dk3624	0.00426296
Alkalihalobacillus halodurans	0		Alkalihalobacillus halodurans	0		Alkalihalobacillus halodurans	0		Alkalihalobacillus halodurans	0			Alkalihalobacillus halodurans	0.00014027		Alkalihalobacillus halodurans	0		Alkalihalobacillus halodurans	0.00052861		Alkalihalobacillus halodurans	0
Alkalihalobacillus pseudofirmus	0		Alkalihalobacillus pseudofirmus	0.00629228		Alkalihalobacillus pseudofirmus	0		Alkalihalobacillus pseudofirmus	0			Alkalihalobacillus pseudofirmus	0		Alkalihalobacillus pseudofirmus	0.00014763		Alkalihalobacillus pseudofirmus	8.2146e-05		Alkalihalobacillus pseudofirmus	0
Alkalilimnicola ehrlichii	0		Alkalilimnicola ehrlichii	0		Alkalilimnicola ehrlichii	0		Alkalilimnicola ehrlichii	0			Alkalilimnicola ehrlichii	0.00249548		Alkalilimnicola ehrlichii	0		Alkalilimnicola ehrlichii	0		Alkalilimnicola ehrlichii	0
Alkaliphilus metalliredigens	0		Alkaliphilus metalliredigens	0		Alkaliphilus metalliredigens	0		Alkaliphilus metalliredigens	0			Alkaliphilus metalliredigens	0		Alkaliphilus metalliredigens	0		Alkaliphilus metalliredigens	0.00028354		Alkaliphilus metalliredigens	0
Alkaliphilus oremlandii	0		Alkaliphilus oremlandii	0		Alkaliphilus oremlandii	0		Alkaliphilus oremlandii	0.00186324			Alkaliphilus oremlandii	0		Alkaliphilus oremlandii	0.00073225		Alkaliphilus oremlandii	0.00016429		Alkaliphilus oremlandii	0.00060899
Alkalitalea saponilacus	0		Alkalitalea saponilacus	0.00314614		Alkalitalea saponilacus	0		Alkalitalea saponilacus	0.0046581			Alkalitalea saponilacus	0		Alkalitalea saponilacus	0.00055934		Alkalitalea saponilacus	0		Alkalitalea saponilacus	0
all taxa with neither family nor genus classification	0.0341292		all taxa with neither family nor genus classification	0.00629228		all taxa with neither family nor genus classification	0.03799		all taxa with neither family nor genus classification	0.0905876			all taxa with neither family nor genus classification	0.052299		all taxa with neither family nor genus classification	0.0107288		all taxa with neither family nor genus classification	0.0278775		all taxa with neither family nor genus classification	0.0583885
Allium cepa	0		Allium cepa	0		Allium cepa	0		Allium cepa	0			Allium cepa	0.00365822		Allium cepa	0		Allium cepa	0.00168304		Allium cepa	0
Allium roylei	0		Allium roylei	0		Allium roylei	0		Allium roylei	0			Allium roylei	0		Allium roylei	0		Allium roylei	0		Allium roylei	0
Alloactinosynnema sp. L-07	0		Alloactinosynnema sp. L-07	0		Alloactinosynnema sp. L-07	0		Alloactinosynnema sp. L-07	0			Alloactinosynnema sp. L-07	0		Alloactinosynnema sp. L-07	0		Alloactinosynnema sp. L-07	0.00935804		Alloactinosynnema sp. L-07	0
Allobodo chlorophagus	0		Allobodo chlorophagus	0		Allobodo chlorophagus	0		Allobodo chlorophagus	0			Allobodo chlorophagus	0		Allobodo chlorophagus	0		Allobodo chlorophagus	3.7106e-05		Allobodo chlorophagus	0
Allochromatium vinosum	0		Allochromatium vinosum	0		Allochromatium vinosum	0		Allochromatium vinosum	0.00093162			Allochromatium vinosum	0.00328159		Allochromatium vinosum	0		Allochromatium vinosum	0		Allochromatium vinosum	0
Alloeorhynchus sp. YW-2014	0		Alloeorhynchus sp. YW-2014	0		Alloeorhynchus sp. YW-2014	0		Alloeorhynchus sp. YW-2014	0			Alloeorhynchus sp. YW-2014	0.00124774		Alloeorhynchus sp. YW-2014	0		Alloeorhynchus sp. YW-2014	0		Alloeorhynchus sp. YW-2014	0
Allofrancisella guangzhouensis	0		Allofrancisella guangzhouensis	0		Allofrancisella guangzhouensis	0		Allofrancisella guangzhouensis	0			Allofrancisella guangzhouensis	0		Allofrancisella guangzhouensis	0.00014763		Allofrancisella guangzhouensis	0		Allofrancisella guangzhouensis	0
Allokutzneria albata	0		Allokutzneria albata	0		Allokutzneria albata	0		Allokutzneria albata	0			Allokutzneria albata	0.00346422		Allokutzneria albata	0		Allokutzneria albata	0		Allokutzneria albata	0
Alloprevotella sp. E39	0		Alloprevotella sp. E39	0		Alloprevotella sp. E39	0.00120662		Alloprevotella sp. E39	0.00745295			Alloprevotella sp. E39	0.008236		Alloprevotella sp. E39	0.0044405		Alloprevotella sp. E39	0.0114443		Alloprevotella sp. E39	0.0298032
Alloprevotella tannerae	0		Alloprevotella tannerae	0		Alloprevotella tannerae	0		Alloprevotella tannerae	0			Alloprevotella tannerae	0		Alloprevotella tannerae	0		Alloprevotella tannerae	0		Alloprevotella tannerae	0
Allopseudarcicella aquatilis	0		Allopseudarcicella aquatilis	0		Allopseudarcicella aquatilis	0		Allopseudarcicella aquatilis	0.00093162			Allopseudarcicella aquatilis	0		Allopseudarcicella aquatilis	0		Allopseudarcicella aquatilis	0		Allopseudarcicella aquatilis	0
Alloteropsis semialata	0		Alloteropsis semialata	0		Alloteropsis semialata	0		Alloteropsis semialata	0			Alloteropsis semialata	0		Alloteropsis semialata	0		Alloteropsis semialata	7.4213e-05		Alloteropsis semialata	0
Alnus alnobetula	0		Alnus alnobetula	0		Alnus alnobetula	0		Alnus alnobetula	0			Alnus alnobetula	0.00023874		Alnus alnobetula	0		Alnus alnobetula	0		Alnus alnobetula	0
Alnus glutinosa	0		Alnus glutinosa	0		Alnus glutinosa	0		Alnus glutinosa	0			Alnus glutinosa	0		Alnus glutinosa	0.0246184		Alnus glutinosa	0.00041747		Alnus glutinosa	0
Alnus incana	0		Alnus incana	0		Alnus incana	0		Alnus incana	0			Alnus incana	0		Alnus incana	0		Alnus incana	3.7106e-05		Alnus incana	0
alpha proteobacterium HIMB59	0		alpha proteobacterium HIMB59	0		alpha proteobacterium HIMB59	0		alpha proteobacterium HIMB59	0			alpha proteobacterium HIMB59	0		alpha proteobacterium HIMB59	0		alpha proteobacterium HIMB59	0		alpha proteobacterium HIMB59	0
alpha proteobacterium oral taxon A23	0		alpha proteobacterium oral taxon A23	0		alpha proteobacterium oral taxon A23	0.0307503		alpha proteobacterium oral taxon A23	0			alpha proteobacterium oral taxon A23	0		alpha proteobacterium oral taxon A23	0		alpha proteobacterium oral taxon A23	7.4213e-05		alpha proteobacterium oral taxon A23	0
Alphaproteobacteria bacterium R1DC25	0		Alphaproteobacteria bacterium R1DC25	0		Alphaproteobacteria bacterium R1DC25	0		Alphaproteobacteria bacterium R1DC25	0			Alphaproteobacteria bacterium R1DC25	0		Alphaproteobacteria bacterium R1DC25	0		Alphaproteobacteria bacterium R1DC25	0		Alphaproteobacteria bacterium R1DC25	0
Altererythrobacter atlanticus	0		Altererythrobacter atlanticus	0		Altererythrobacter atlanticus	0		Altererythrobacter atlanticus	0			Altererythrobacter atlanticus	0		Altererythrobacter atlanticus	0.00014763		Altererythrobacter atlanticus	0		Altererythrobacter atlanticus	0
Altererythrobacter sp. B11	0		Altererythrobacter sp. B11	0		Altererythrobacter sp. B11	0.139276		Altererythrobacter sp. B11	0			Altererythrobacter sp. B11	0		Altererythrobacter sp. B11	0		Altererythrobacter sp. B11	0		Altererythrobacter sp. B11	0
Altererythrobacter sp. TH136	0		Altererythrobacter sp. TH136	0		Altererythrobacter sp. TH136	0		Altererythrobacter sp. TH136	0			Altererythrobacter sp. TH136	0.00022125		Altererythrobacter sp. TH136	0		Altererythrobacter sp. TH136	0.00041747		Altererythrobacter sp. TH136	0
Altererythrobacter sp. ZODW24	0		Altererythrobacter sp. ZODW24	0		Altererythrobacter sp. ZODW24	0		Altererythrobacter sp. ZODW24	0.00093162			Altererythrobacter sp. ZODW24	0.00023874		Altererythrobacter sp. ZODW24	0.00017291		Altererythrobacter sp. ZODW24	0.00129077		Altererythrobacter sp. ZODW24	0.00182698
Alternaria alternata	0.0189466		Alternaria alternata	0		Alternaria alternata	0.00361987		Alternaria alternata	0.0474158			Alternaria alternata	0.00988		Alternaria alternata	0		Alternaria alternata	0.00091713		Alternaria alternata	0
Alternaria arborescens	0		Alternaria arborescens	0		Alternaria arborescens	0		Alternaria arborescens	0			Alternaria arborescens	0		Alternaria arborescens	0		Alternaria arborescens	0		Alternaria arborescens	0
Alternaria citri	0		Alternaria citri	0		Alternaria citri	0		Alternaria citri	0			Alternaria citri	0.00217174		Alternaria citri	0		Alternaria citri	0		Alternaria citri	0
Alteromonas addita	0.00342665		Alteromonas addita	0		Alteromonas addita	0		Alteromonas addita	0			Alteromonas addita	0.0002104		Alteromonas addita	0		Alteromonas addita	7.4213e-05		Alteromonas addita	0
Alteromonas australica	0		Alteromonas australica	0		Alteromonas australica	0		Alteromonas australica	0			Alteromonas australica	0.00124774		Alteromonas australica	0.00070697		Alteromonas australica	8.2146e-05		Alteromonas australica	0
Alteromonas macleodii	0.00342665		Alteromonas macleodii	0		Alteromonas macleodii	0		Alteromonas macleodii	0.00279486			Alteromonas macleodii	0.00773335		Alteromonas macleodii	0.00616599		Alteromonas macleodii	0.00317128		Alteromonas macleodii	0.00243598
Alteromonas mediterranea	0		Alteromonas mediterranea	0		Alteromonas mediterranea	0		Alteromonas mediterranea	0			Alteromonas mediterranea	0.00318311		Alteromonas mediterranea	0		Alteromonas mediterranea	0		Alteromonas mediterranea	0
Alteromonas naphthalenivorans	0		Alteromonas naphthalenivorans	0		Alteromonas naphthalenivorans	0		Alteromonas naphthalenivorans	0			Alteromonas naphthalenivorans	0		Alteromonas naphthalenivorans	0		Alteromonas naphthalenivorans	0		Alteromonas naphthalenivorans	0.008142
Alteromonas pelagimontana	0		Alteromonas pelagimontana	0		Alteromonas pelagimontana	0		Alteromonas pelagimontana	0			Alteromonas pelagimontana	0.00089539		Alteromonas pelagimontana	0		Alteromonas pelagimontana	0		Alteromonas pelagimontana	0
Alteromonas sp. 76-1	0.00342665		Alteromonas sp. 76-1	0		Alteromonas sp. 76-1	0		Alteromonas sp. 76-1	0.00093162			Alteromonas sp. 76-1	7.0135e-05		Alteromonas sp. 76-1	0		Alteromonas sp. 76-1	3.7106e-05		Alteromonas sp. 76-1	0
Alteromonas sp. B31-7	0		Alteromonas sp. B31-7	0		Alteromonas sp. B31-7	0		Alteromonas sp. B31-7	0			Alteromonas sp. B31-7	0.0002104		Alteromonas sp. B31-7	0.00014763		Alteromonas sp. B31-7	0		Alteromonas sp. B31-7	0
Alteromonas sp. BL110	0		Alteromonas sp. BL110	0		Alteromonas sp. BL110	0		Alteromonas sp. BL110	0			Alteromonas sp. BL110	0		Alteromonas sp. BL110	0.00017291		Alteromonas sp. BL110	0		Alteromonas sp. BL110	0
Alteromonas sp. I4	0		Alteromonas sp. I4	0		Alteromonas sp. I4	0		Alteromonas sp. I4	0			Alteromonas sp. I4	0.00173211		Alteromonas sp. I4	0		Alteromonas sp. I4	0.00041747		Alteromonas sp. I4	0
Alteromonas sp. KC14	0		Alteromonas sp. KC14	0		Alteromonas sp. KC14	0		Alteromonas sp. KC14	0			Alteromonas sp. KC14	0		Alteromonas sp. KC14	0.00017291		Alteromonas sp. KC14	0		Alteromonas sp. KC14	0.00121799
Alteromonas sp. KC3	0		Alteromonas sp. KC3	0		Alteromonas sp. KC3	0		Alteromonas sp. KC3	0			Alteromonas sp. KC3	0.00183443		Alteromonas sp. KC3	0.00616599		Alteromonas sp. KC3	0		Alteromonas sp. KC3	0
Alteromonas sp. MB-3u-76	0		Alteromonas sp. MB-3u-76	0		Alteromonas sp. MB-3u-76	0		Alteromonas sp. MB-3u-76	0			Alteromonas sp. MB-3u-76	0.00014027		Alteromonas sp. MB-3u-76	0.00070697		Alteromonas sp. MB-3u-76	0		Alteromonas sp. MB-3u-76	0.00121799
Alteromonas sp. Mex14	0		Alteromonas sp. Mex14	0		Alteromonas sp. Mex14	0		Alteromonas sp. Mex14	0			Alteromonas sp. Mex14	0		Alteromonas sp. Mex14	0		Alteromonas sp. Mex14	0.0187161		Alteromonas sp. Mex14	0
Alteromonas sp. RKMC-009	0		Alteromonas sp. RKMC-009	0		Alteromonas sp. RKMC-009	0.00120662		Alteromonas sp. RKMC-009	0.00745295			Alteromonas sp. RKMC-009	0.00471139		Alteromonas sp. RKMC-009	0.0086292		Alteromonas sp. RKMC-009	0.0156026		Alteromonas sp. RKMC-009	0.00487196
Alteromonas sp. RW2A1	0		Alteromonas sp. RW2A1	0		Alteromonas sp. RW2A1	0		Alteromonas sp. RW2A1	0.00279486			Alteromonas sp. RW2A1	0		Alteromonas sp. RW2A1	0.00111868		Alteromonas sp. RW2A1	7.4213e-05		Alteromonas sp. RW2A1	0
Alteromonas stellipolaris	0		Alteromonas stellipolaris	0		Alteromonas stellipolaris	0		Alteromonas stellipolaris	0			Alteromonas stellipolaris	7.0135e-05		Alteromonas stellipolaris	0		Alteromonas stellipolaris	0.00053855		Alteromonas stellipolaris	0
Altibacter sp. ALE3EI	0		Altibacter sp. ALE3EI	0		Altibacter sp. ALE3EI	0.00120662		Altibacter sp. ALE3EI	0.00279486			Altibacter sp. ALE3EI	0.00133399		Altibacter sp. ALE3EI	0.0132138		Altibacter sp. ALE3EI	0.00150803		Altibacter sp. ALE3EI	0.00060899
Alysiella filiformis	0		Alysiella filiformis	0		Alysiella filiformis	0		Alysiella filiformis	0			Alysiella filiformis	0.00681628		Alysiella filiformis	0.00246673		Alysiella filiformis	0.00066254		Alysiella filiformis	0
Amanita basii	0		Amanita basii	0		Amanita basii	0		Amanita basii	0			Amanita basii	0		Amanita basii	0		Amanita basii	0.00026927		Amanita basii	0
Amanita brunneoumbonata	0		Amanita brunneoumbonata	0		Amanita brunneoumbonata	0		Amanita brunneoumbonata	0			Amanita brunneoumbonata	0		Amanita brunneoumbonata	0		Amanita brunneoumbonata	0		Amanita brunneoumbonata	0
Amanita pantherina	0		Amanita pantherina	0		Amanita pantherina	0		Amanita pantherina	0			Amanita pantherina	0		Amanita pantherina	0		Amanita pantherina	0		Amanita pantherina	0
Amblema neislerii	0		Amblema neislerii	0.0267094		Amblema neislerii	0		Amblema neislerii	0			Amblema neislerii	0		Amblema neislerii	0		Amblema neislerii	0.00052861		Amblema neislerii	0
Amblystegium serpens	0		Amblystegium serpens	0		Amblystegium serpens	0		Amblystegium serpens	0			Amblystegium serpens	0		Amblystegium serpens	0		Amblystegium serpens	8.2146e-05		Amblystegium serpens	0
Amborella trichopoda	0		Amborella trichopoda	0		Amborella trichopoda	0		Amborella trichopoda	0			Amborella trichopoda	0		Amborella trichopoda	0		Amborella trichopoda	0		Amborella trichopoda	0.00060899
Amedibacterium intestinale	0		Amedibacterium intestinale	0.00314614		Amedibacterium intestinale	0.00120662		Amedibacterium intestinale	0.00093162			Amedibacterium intestinale	7.0135e-05		Amedibacterium intestinale	0.0171634		Amedibacterium intestinale	0.00236665		Amedibacterium intestinale	0.00974392
Aminipila butyrica	0		Aminipila butyrica	0		Aminipila butyrica	0.00120662		Aminipila butyrica	0			Aminipila butyrica	0		Aminipila butyrica	0		Aminipila butyrica	0		Aminipila butyrica	0
Aminipila sp. CBA3637	0		Aminipila sp. CBA3637	0		Aminipila sp. CBA3637	0		Aminipila sp. CBA3637	0			Aminipila sp. CBA3637	0.00172522		Aminipila sp. CBA3637	0.00034581		Aminipila sp. CBA3637	0.0021041		Aminipila sp. CBA3637	0.00243598
Aminipila sp. JN-18	0		Aminipila sp. JN-18	0		Aminipila sp. JN-18	0		Aminipila sp. JN-18	0			Aminipila sp. JN-18	0		Aminipila sp. JN-18	0.00034581		Aminipila sp. JN-18	0		Aminipila sp. JN-18	0
Aminobacter aminovorans	0		Aminobacter aminovorans	0		Aminobacter aminovorans	0.0377074		Aminobacter aminovorans	0			Aminobacter aminovorans	0.00047749		Aminobacter aminovorans	0		Aminobacter aminovorans	7.4213e-05		Aminobacter aminovorans	0.00060899
Aminobacter sp. MDW-2	0		Aminobacter sp. MDW-2	0		Aminobacter sp. MDW-2	0		Aminobacter sp. MDW-2	0			Aminobacter sp. MDW-2	0		Aminobacter sp. MDW-2	0.0127616		Aminobacter sp. MDW-2	0		Aminobacter sp. MDW-2	0
Aminobacter sp. MSH1	0		Aminobacter sp. MSH1	0		Aminobacter sp. MSH1	0		Aminobacter sp. MSH1	0			Aminobacter sp. MSH1	0		Aminobacter sp. MSH1	0.00017291		Aminobacter sp. MSH1	0		Aminobacter sp. MSH1	0
Ammonifex degensii	0		Ammonifex degensii	0		Ammonifex degensii	0		Ammonifex degensii	0			Ammonifex degensii	0		Ammonifex degensii	0		Ammonifex degensii	0		Ammonifex degensii	0.00121799
Amniculibacterium sp. G2-70	0		Amniculibacterium sp. G2-70	0		Amniculibacterium sp. G2-70	0		Amniculibacterium sp. G2-70	0			Amniculibacterium sp. G2-70	0		Amniculibacterium sp. G2-70	0		Amniculibacterium sp. G2-70	0.00080045		Amniculibacterium sp. G2-70	0
Amphiacusta extenta	0		Amphiacusta extenta	0		Amphiacusta extenta	0		Amphiacusta extenta	0			Amphiacusta extenta	0		Amphiacusta extenta	0		Amphiacusta extenta	0		Amphiacusta extenta	0
Amphibacillus xylanus	0		Amphibacillus xylanus	0		Amphibacillus xylanus	0		Amphibacillus xylanus	0			Amphibacillus xylanus	0		Amphibacillus xylanus	0.00070697		Amphibacillus xylanus	7.4213e-05		Amphibacillus xylanus	0
Amphritea japonica	0		Amphritea japonica	0		Amphritea japonica	0		Amphritea japonica	0.0046581			Amphritea japonica	7.0135e-05		Amphritea japonica	0.00017291		Amphritea japonica	0		Amphritea japonica	0
Amycolatopsis japonica	0		Amycolatopsis japonica	0		Amycolatopsis japonica	0		Amycolatopsis japonica	0			Amycolatopsis japonica	0		Amycolatopsis japonica	0		Amycolatopsis japonica	8.2146e-05		Amycolatopsis japonica	0
Amycolatopsis mediterranei	0		Amycolatopsis mediterranei	0		Amycolatopsis mediterranei	0		Amycolatopsis mediterranei	0			Amycolatopsis mediterranei	0.00359872		Amycolatopsis mediterranei	0		Amycolatopsis mediterranei	0		Amycolatopsis mediterranei	0
Amycolatopsis sp. Hca4	0		Amycolatopsis sp. Hca4	0		Amycolatopsis sp. Hca4	0		Amycolatopsis sp. Hca4	0			Amycolatopsis sp. Hca4	0		Amycolatopsis sp. Hca4	0		Amycolatopsis sp. Hca4	0.00011132		Amycolatopsis sp. Hca4	0
Amycolatopsis sp. YIM 10	0		Amycolatopsis sp. YIM 10	0		Amycolatopsis sp. YIM 10	0		Amycolatopsis sp. YIM 10	0			Amycolatopsis sp. YIM 10	0		Amycolatopsis sp. YIM 10	0		Amycolatopsis sp. YIM 10	0		Amycolatopsis sp. YIM 10	0
Amyloporia xantha	0		Amyloporia xantha	0		Amyloporia xantha	0		Amyloporia xantha	0			Amyloporia xantha	0		Amyloporia xantha	0		Amyloporia xantha	8.2146e-05		Amyloporia xantha	0
Amylostereum laevigatum	0		Amylostereum laevigatum	0		Amylostereum laevigatum	0		Amylostereum laevigatum	0			Amylostereum laevigatum	0		Amylostereum laevigatum	0		Amylostereum laevigatum	0		Amylostereum laevigatum	0
Anabaena cylindrica	0		Anabaena cylindrica	0		Anabaena cylindrica	0		Anabaena cylindrica	0			Anabaena cylindrica	0.00165997		Anabaena cylindrica	0		Anabaena cylindrica	8.2146e-05		Anabaena cylindrica	0
Anabaena sp. 90	0		Anabaena sp. 90	0		Anabaena sp. 90	0.00120662		Anabaena sp. 90	0			Anabaena sp. 90	0.00029138		Anabaena sp. 90	0.0004429		Anabaena sp. 90	0.00011132		Anabaena sp. 90	0
Anabaena sp. YBS01	0		Anabaena sp. YBS01	0		Anabaena sp. YBS01	0		Anabaena sp. YBS01	0			Anabaena sp. YBS01	0		Anabaena sp. YBS01	0		Anabaena sp. YBS01	0		Anabaena sp. YBS01	0
Anaerobacillus isosaccharinicus	0		Anaerobacillus isosaccharinicus	0		Anaerobacillus isosaccharinicus	0		Anaerobacillus isosaccharinicus	0			Anaerobacillus isosaccharinicus	0		Anaerobacillus isosaccharinicus	0		Anaerobacillus isosaccharinicus	3.7106e-05		Anaerobacillus isosaccharinicus	0
Anaerobutyricum hallii	0		Anaerobutyricum hallii	0		Anaerobutyricum hallii	0		Anaerobutyricum hallii	0			Anaerobutyricum hallii	0		Anaerobutyricum hallii	0.00090515		Anaerobutyricum hallii	8.2146e-05		Anaerobutyricum hallii	0.00121799
Anaerococcus mediterraneensis	0.00342665		Anaerococcus mediterraneensis	0.0678887		Anaerococcus mediterraneensis	0.00120662		Anaerococcus mediterraneensis	0			Anaerococcus mediterraneensis	0.00791827		Anaerococcus mediterraneensis	0		Anaerococcus mediterraneensis	0.00026927		Anaerococcus mediterraneensis	0.00060899
Anaerococcus obesiensis	0.0238493		Anaerococcus obesiensis	0		Anaerococcus obesiensis	0		Anaerococcus obesiensis	0			Anaerococcus obesiensis	0.00844379		Anaerococcus obesiensis	0		Anaerococcus obesiensis	0.00195231		Anaerococcus obesiensis	0
Anaerococcus prevotii	0.135565		Anaerococcus prevotii	0		Anaerococcus prevotii	0.247828		Anaerococcus prevotii	0			Anaerococcus prevotii	0.0149089		Anaerococcus prevotii	0		Anaerococcus prevotii	0.00826941		Anaerococcus prevotii	0.00243598
Anaerococcus vaginalis	0		Anaerococcus vaginalis	0		Anaerococcus vaginalis	0		Anaerococcus vaginalis	0			Anaerococcus vaginalis	0.00631798		Anaerococcus vaginalis	0.00055934		Anaerococcus vaginalis	0		Anaerococcus vaginalis	0.00243598
Anaerocolumna cellulosilytica	0		Anaerocolumna cellulosilytica	0		Anaerocolumna cellulosilytica	0		Anaerocolumna cellulosilytica	0			Anaerocolumna cellulosilytica	0		Anaerocolumna cellulosilytica	0.00017291		Anaerocolumna cellulosilytica	7.4213e-05		Anaerocolumna cellulosilytica	0.00243598
Anaerocolumna sp. CBA3638	0		Anaerocolumna sp. CBA3638	0		Anaerocolumna sp. CBA3638	0		Anaerocolumna sp. CBA3638	0			Anaerocolumna sp. CBA3638	0.00047749		Anaerocolumna sp. CBA3638	0		Anaerocolumna sp. CBA3638	0.00016429		Anaerocolumna sp. CBA3638	0.00304497
Anaerocolumna sp. CTTW	0		Anaerocolumna sp. CTTW	0		Anaerocolumna sp. CTTW	0		Anaerocolumna sp. CTTW	0.00186324			Anaerocolumna sp. CTTW	0		Anaerocolumna sp. CTTW	0		Anaerocolumna sp. CTTW	0		Anaerocolumna sp. CTTW	0.00365397
Anaerolinea sp. 'rifampicinis'	0		Anaerolinea sp. 'rifampicinis'	0		Anaerolinea sp. 'rifampicinis'	0		Anaerolinea sp. 'rifampicinis'	0			Anaerolinea sp. 'rifampicinis'	0.00152828		Anaerolinea sp. 'rifampicinis'	0		Anaerolinea sp. 'rifampicinis'	3.7106e-05		Anaerolinea sp. 'rifampicinis'	0
Anaerostipes caccae	0		Anaerostipes caccae	0		Anaerostipes caccae	0		Anaerostipes caccae	0			Anaerostipes caccae	0		Anaerostipes caccae	0.00017291		Anaerostipes caccae	0.00935804		Anaerostipes caccae	0.00243598
Anaerostipes hadrus	0		Anaerostipes hadrus	0		Anaerostipes hadrus	0		Anaerostipes hadrus	0			Anaerostipes hadrus	0		Anaerostipes hadrus	0		Anaerostipes hadrus	0		Anaerostipes hadrus	0.00060899
Anaerostipes rhamnosivorans	0		Anaerostipes rhamnosivorans	0		Anaerostipes rhamnosivorans	0		Anaerostipes rhamnosivorans	0			Anaerostipes rhamnosivorans	0.0002104		Anaerostipes rhamnosivorans	0.00014763		Anaerostipes rhamnosivorans	0.00027561		Anaerostipes rhamnosivorans	0
Anaerotignum propionicum	0		Anaerotignum propionicum	0		Anaerotignum propionicum	0		Anaerotignum propionicum	0			Anaerotignum propionicum	0.00022125		Anaerotignum propionicum	0.00223736		Anaerotignum propionicum	0		Anaerotignum propionicum	0.00060899
Ananas comosus	0.138118		Ananas comosus	0		Ananas comosus	0.0307503		Ananas comosus	0			Ananas comosus	0.00648581		Ananas comosus	0.0246184		Ananas comosus	0.00752666		Ananas comosus	0.008142
Ancylobacter sp. TS-1	0		Ancylobacter sp. TS-1	0		Ancylobacter sp. TS-1	0.00241325		Ancylobacter sp. TS-1	0			Ancylobacter sp. TS-1	0		Ancylobacter sp. TS-1	0		Ancylobacter sp. TS-1	0		Ancylobacter sp. TS-1	0.0273673
Andropogon chinensis	0		Andropogon chinensis	0		Andropogon chinensis	0		Andropogon chinensis	0			Andropogon chinensis	0		Andropogon chinensis	0		Andropogon chinensis	0		Andropogon chinensis	0
Aneurinibacillus soli	0		Aneurinibacillus soli	0		Aneurinibacillus soli	0		Aneurinibacillus soli	0.00093162			Aneurinibacillus soli	0		Aneurinibacillus soli	0		Aneurinibacillus soli	0.00016429		Aneurinibacillus soli	0.00060899
Aneurinibacillus sp. XH2	0		Aneurinibacillus sp. XH2	0		Aneurinibacillus sp. XH2	0.0696379		Aneurinibacillus sp. XH2	0.0411015			Aneurinibacillus sp. XH2	0		Aneurinibacillus sp. XH2	0		Aneurinibacillus sp. XH2	0		Aneurinibacillus sp. XH2	0.00060899
Anopheles albimanus	0		Anopheles albimanus	0		Anopheles albimanus	0		Anopheles albimanus	0			Anopheles albimanus	0		Anopheles albimanus	0		Anopheles albimanus	8.2146e-05		Anopheles albimanus	0
Anopheles gambiae	0		Anopheles gambiae	0		Anopheles gambiae	0		Anopheles gambiae	0			Anopheles gambiae	0		Anopheles gambiae	0		Anopheles gambiae	0.00770772		Anopheles gambiae	0
Anopheles stephensi	0		Anopheles stephensi	0		Anopheles stephensi	0		Anopheles stephensi	0			Anopheles stephensi	0		Anopheles stephensi	0.00017291		Anopheles stephensi	0		Anopheles stephensi	0
Anoxybacillus amylolyticus	0.00342665		Anoxybacillus amylolyticus	0.203666		Anoxybacillus amylolyticus	0.102801		Anoxybacillus amylolyticus	0.0474158			Anoxybacillus amylolyticus	0.0103753		Anoxybacillus amylolyticus	0		Anoxybacillus amylolyticus	0.00316187		Anoxybacillus amylolyticus	0.00060899
Anoxybacillus caldiproteolyticus	0		Anoxybacillus caldiproteolyticus	0.00314614		Anoxybacillus caldiproteolyticus	0		Anoxybacillus caldiproteolyticus	0			Anoxybacillus caldiproteolyticus	0.00334658		Anoxybacillus caldiproteolyticus	0.00014763		Anoxybacillus caldiproteolyticus	3.7106e-05		Anoxybacillus caldiproteolyticus	0
Anoxybacillus flavithermus	0		Anoxybacillus flavithermus	0		Anoxybacillus flavithermus	0		Anoxybacillus flavithermus	0			Anoxybacillus flavithermus	0.00200303		Anoxybacillus flavithermus	0		Anoxybacillus flavithermus	7.4213e-05		Anoxybacillus flavithermus	0.00060899
Anoxybacillus gonensis	0		Anoxybacillus gonensis	0		Anoxybacillus gonensis	0		Anoxybacillus gonensis	0			Anoxybacillus gonensis	0		Anoxybacillus gonensis	0.00017291		Anoxybacillus gonensis	0		Anoxybacillus gonensis	0
Anoxybacillus rupiensis	0		Anoxybacillus rupiensis	0		Anoxybacillus rupiensis	0		Anoxybacillus rupiensis	0			Anoxybacillus rupiensis	0		Anoxybacillus rupiensis	0.00055934		Anoxybacillus rupiensis	0		Anoxybacillus rupiensis	0
Anoxybacillus sp. B2M1	0		Anoxybacillus sp. B2M1	0		Anoxybacillus sp. B2M1	0		Anoxybacillus sp. B2M1	0			Anoxybacillus sp. B2M1	0.00089539		Anoxybacillus sp. B2M1	0		Anoxybacillus sp. B2M1	0.00041747		Anoxybacillus sp. B2M1	0
Anoxybacillus sp. B7M1	0		Anoxybacillus sp. B7M1	0		Anoxybacillus sp. B7M1	0.00241325		Anoxybacillus sp. B7M1	0			Anoxybacillus sp. B7M1	0		Anoxybacillus sp. B7M1	0		Anoxybacillus sp. B7M1	0		Anoxybacillus sp. B7M1	0.00060899
Anoxybacillus sp. PDR2	0		Anoxybacillus sp. PDR2	0		Anoxybacillus sp. PDR2	0		Anoxybacillus sp. PDR2	0			Anoxybacillus sp. PDR2	0.00138801		Anoxybacillus sp. PDR2	0.0492368		Anoxybacillus sp. PDR2	0.0116983		Anoxybacillus sp. PDR2	0.00060899
Anoxybacillus tepidamans	0		Anoxybacillus tepidamans	0.00629228		Anoxybacillus tepidamans	0		Anoxybacillus tepidamans	0			Anoxybacillus tepidamans	0.00154433		Anoxybacillus tepidamans	0		Anoxybacillus tepidamans	0		Anoxybacillus tepidamans	0
Anseongella ginsenosidimutans	0		Anseongella ginsenosidimutans	0		Anseongella ginsenosidimutans	0.00120662		Anseongella ginsenosidimutans	0.00279486			Anseongella ginsenosidimutans	7.0135e-05		Anseongella ginsenosidimutans	0.00107806		Anseongella ginsenosidimutans	0.00359927		Anseongella ginsenosidimutans	0.00669894
Antarcticibacterium flavum	0		Antarcticibacterium flavum	0		Antarcticibacterium flavum	0		Antarcticibacterium flavum	0			Antarcticibacterium flavum	0.00047749		Antarcticibacterium flavum	0.00726135		Antarcticibacterium flavum	0.016666		Antarcticibacterium flavum	0.00365397
Anthracocystis flocculosa	0		Anthracocystis flocculosa	0		Anthracocystis flocculosa	0		Anthracocystis flocculosa	0			Anthracocystis flocculosa	0		Anthracocystis flocculosa	0		Anthracocystis flocculosa	0		Anthracocystis flocculosa	0
Anthracocystis panici-leucophaei	0		Anthracocystis panici-leucophaei	0		Anthracocystis panici-leucophaei	0		Anthracocystis panici-leucophaei	0			Anthracocystis panici-leucophaei	0		Anthracocystis panici-leucophaei	0		Anthracocystis panici-leucophaei	0		Anthracocystis panici-leucophaei	0.00060899
Antrodia sp. 20 OG-2012	0		Antrodia sp. 20 OG-2012	0		Antrodia sp. 20 OG-2012	0		Antrodia sp. 20 OG-2012	0			Antrodia sp. 20 OG-2012	7.0135e-05		Antrodia sp. 20 OG-2012	0		Antrodia sp. 20 OG-2012	0		Antrodia sp. 20 OG-2012	0
Antrodiella citrinella	0		Antrodiella citrinella	0		Antrodiella citrinella	0		Antrodiella citrinella	0			Antrodiella citrinella	0.00124774		Antrodiella citrinella	0		Antrodiella citrinella	8.2146e-05		Antrodiella citrinella	0.00121799
Anystis sp. ARP-2015	0		Anystis sp. ARP-2015	0		Anystis sp. ARP-2015	0		Anystis sp. ARP-2015	0			Anystis sp. ARP-2015	0		Anystis sp. ARP-2015	0		Anystis sp. ARP-2015	0.00011132		Anystis sp. ARP-2015	0
Aphis citricidus	0		Aphis citricidus	0		Aphis citricidus	0		Aphis citricidus	0			Aphis citricidus	0		Aphis citricidus	0		Aphis citricidus	0		Aphis citricidus	0
Apibacter sp. B3706	0		Apibacter sp. B3706	0		Apibacter sp. B3706	0		Apibacter sp. B3706	0			Apibacter sp. B3706	0.00023874		Apibacter sp. B3706	0		Apibacter sp. B3706	0		Apibacter sp. B3706	0
Apiotrichum mycotoxinovorans	0.198365		Apiotrichum mycotoxinovorans	0		Apiotrichum mycotoxinovorans	0.0319569		Apiotrichum mycotoxinovorans	0			Apiotrichum mycotoxinovorans	0		Apiotrichum mycotoxinovorans	0		Apiotrichum mycotoxinovorans	0.00935804		Apiotrichum mycotoxinovorans	0
Apis florea	0		Apis florea	0		Apis florea	0		Apis florea	0			Apis florea	0.00014027		Apis florea	0		Apis florea	0		Apis florea	0
Apis mellifera	0		Apis mellifera	0		Apis mellifera	0		Apis mellifera	0			Apis mellifera	0		Apis mellifera	0.0127616		Apis mellifera	0		Apis mellifera	0
Aplosporella prunicola	0		Aplosporella prunicola	0		Aplosporella prunicola	0		Aplosporella prunicola	0			Aplosporella prunicola	0		Aplosporella prunicola	0		Aplosporella prunicola	0		Aplosporella prunicola	0
Apoecus ramelauensis	0		Apoecus ramelauensis	0		Apoecus ramelauensis	0		Apoecus ramelauensis	0			Apoecus ramelauensis	0		Apoecus ramelauensis	0		Apoecus ramelauensis	0		Apoecus ramelauensis	0.0547345
Aptinothrips rufus	0		Aptinothrips rufus	0		Aptinothrips rufus	0		Aptinothrips rufus	0			Aptinothrips rufus	0		Aptinothrips rufus	0		Aptinothrips rufus	0.00935804		Aptinothrips rufus	0
Aquabacterium olei	0		Aquabacterium olei	0		Aquabacterium olei	0.00120662		Aquabacterium olei	0			Aquabacterium olei	0.0043299		Aquabacterium olei	0.00253263		Aquabacterium olei	0		Aquabacterium olei	0.185743
Aquaphila albicans	0		Aquaphila albicans	0		Aquaphila albicans	0		Aquaphila albicans	0			Aquaphila albicans	0		Aquaphila albicans	0		Aquaphila albicans	0		Aquaphila albicans	0
Aquaspirillum sp. LM1	0		Aquaspirillum sp. LM1	0.00314614		Aquaspirillum sp. LM1	0		Aquaspirillum sp. LM1	0			Aquaspirillum sp. LM1	0.00241048		Aquaspirillum sp. LM1	0		Aquaspirillum sp. LM1	0		Aquaspirillum sp. LM1	0
Aquicella lusitana	0		Aquicella lusitana	0		Aquicella lusitana	0		Aquicella lusitana	0			Aquicella lusitana	0.00424403		Aquicella lusitana	0		Aquicella lusitana	0		Aquicella lusitana	0
Aquicella siphonis	0		Aquicella siphonis	0		Aquicella siphonis	0		Aquicella siphonis	0			Aquicella siphonis	0		Aquicella siphonis	0		Aquicella siphonis	0		Aquicella siphonis	0
Aquifex aeolicus	0		Aquifex aeolicus	0		Aquifex aeolicus	0		Aquifex aeolicus	0			Aquifex aeolicus	0		Aquifex aeolicus	0		Aquifex aeolicus	3.7106e-05		Aquifex aeolicus	0
Aquifex pyrophilus	0		Aquifex pyrophilus	0		Aquifex pyrophilus	0		Aquifex pyrophilus	0			Aquifex pyrophilus	0		Aquifex pyrophilus	0		Aquifex pyrophilus	0		Aquifex pyrophilus	0.00060899
Aquimarina sp. BL5	0		Aquimarina sp. BL5	0		Aquimarina sp. BL5	0		Aquimarina sp. BL5	0			Aquimarina sp. BL5	0.00099677		Aquimarina sp. BL5	0.00202975		Aquimarina sp. BL5	0.0024198		Aquimarina sp. BL5	0.00060899
Aquimarina sp. TRL1	0.00342665		Aquimarina sp. TRL1	0		Aquimarina sp. TRL1	0.00120662		Aquimarina sp. TRL1	0.00372648			Aquimarina sp. TRL1	0.00297985		Aquimarina sp. TRL1	0.00111868		Aquimarina sp. TRL1	0.00432157		Aquimarina sp. TRL1	0.00243598
Aquipluma nitroreducens	0		Aquipluma nitroreducens	0		Aquipluma nitroreducens	0		Aquipluma nitroreducens	0			Aquipluma nitroreducens	0.00054762		Aquipluma nitroreducens	0.00073225		Aquipluma nitroreducens	0.00291223		Aquipluma nitroreducens	0
Aquitalea magnusonii	0		Aquitalea magnusonii	0		Aquitalea magnusonii	0		Aquitalea magnusonii	0			Aquitalea magnusonii	0		Aquitalea magnusonii	0.00029527		Aquitalea magnusonii	0		Aquitalea magnusonii	0
Arabia massiliensis	0		Arabia massiliensis	0		Arabia massiliensis	0		Arabia massiliensis	0			Arabia massiliensis	0		Arabia massiliensis	0		Arabia massiliensis	8.2146e-05		Arabia massiliensis	0
Arabidopsis thaliana	0		Arabidopsis thaliana	0.0678887		Arabidopsis thaliana	0		Arabidopsis thaliana	0			Arabidopsis thaliana	0.00373515		Arabidopsis thaliana	0		Arabidopsis thaliana	0		Arabidopsis thaliana	0.0273673
Arabis alpina	0		Arabis alpina	0		Arabis alpina	0		Arabis alpina	0			Arabis alpina	0		Arabis alpina	0		Arabis alpina	0.00041747		Arabis alpina	0
Arachidicoccus ginsenosidivorans	0		Arachidicoccus ginsenosidivorans	0		Arachidicoccus ginsenosidivorans	0		Arachidicoccus ginsenosidivorans	0.0411015			Arachidicoccus ginsenosidivorans	0.00023874		Arachidicoccus ginsenosidivorans	0		Arachidicoccus ginsenosidivorans	8.2146e-05		Arachidicoccus ginsenosidivorans	0
Arachidicoccus soli	0		Arachidicoccus soli	0		Arachidicoccus soli	0		Arachidicoccus soli	0			Arachidicoccus soli	0.00089539		Arachidicoccus soli	0		Arachidicoccus soli	0		Arachidicoccus soli	0
Arachidicoccus sp. B3-10	0		Arachidicoccus sp. B3-10	0		Arachidicoccus sp. B3-10	0		Arachidicoccus sp. B3-10	0			Arachidicoccus sp. B3-10	0		Arachidicoccus sp. B3-10	0		Arachidicoccus sp. B3-10	3.7106e-05		Arachidicoccus sp. B3-10	0
Arachis hypogaea	0		Arachis hypogaea	0		Arachis hypogaea	0		Arachis hypogaea	0			Arachis hypogaea	0.00023874		Arachis hypogaea	0.00014763		Arachis hypogaea	0.0016057		Arachis hypogaea	0.0273673
Arcanobacterium haemolyticum	0		Arcanobacterium haemolyticum	0		Arcanobacterium haemolyticum	0		Arcanobacterium haemolyticum	0			Arcanobacterium haemolyticum	0		Arcanobacterium haemolyticum	0.00055934		Arcanobacterium haemolyticum	0		Arcanobacterium haemolyticum	0.00304497
Arcanobacterium sp. JY-X040	0		Arcanobacterium sp. JY-X040	0		Arcanobacterium sp. JY-X040	0		Arcanobacterium sp. JY-X040	0			Arcanobacterium sp. JY-X040	7.0135e-05		Arcanobacterium sp. JY-X040	0		Arcanobacterium sp. JY-X040	0		Arcanobacterium sp. JY-X040	0
Archangium minus	0		Archangium minus	0		Archangium minus	0		Archangium minus	0			Archangium minus	0		Archangium minus	0		Archangium minus	0		Archangium minus	0
Arcobacter aquimarinus	0		Arcobacter aquimarinus	0		Arcobacter aquimarinus	0		Arcobacter aquimarinus	0			Arcobacter aquimarinus	0		Arcobacter aquimarinus	0.00017291		Arcobacter aquimarinus	0		Arcobacter aquimarinus	0
Arcobacter cibarius	0		Arcobacter cibarius	0		Arcobacter cibarius	0		Arcobacter cibarius	0			Arcobacter cibarius	0.00023874		Arcobacter cibarius	0.00202383		Arcobacter cibarius	0.00016429		Arcobacter cibarius	0
Arcobacter cloacae	0		Arcobacter cloacae	0		Arcobacter cloacae	0		Arcobacter cloacae	0			Arcobacter cloacae	0		Arcobacter cloacae	0		Arcobacter cloacae	0		Arcobacter cloacae	0.00060899
Arcobacter defluvii	0		Arcobacter defluvii	0		Arcobacter defluvii	0		Arcobacter defluvii	0.00186324			Arcobacter defluvii	0		Arcobacter defluvii	0		Arcobacter defluvii	0		Arcobacter defluvii	0
Arcobacter lanthieri	0		Arcobacter lanthieri	0		Arcobacter lanthieri	0		Arcobacter lanthieri	0			Arcobacter lanthieri	0.00042081		Arcobacter lanthieri	0.00014763		Arcobacter lanthieri	0.0002385		Arcobacter lanthieri	0
Arcticibacterium luteifluviistationis	0		Arcticibacterium luteifluviistationis	0		Arcticibacterium luteifluviistationis	0		Arcticibacterium luteifluviistationis	0			Arcticibacterium luteifluviistationis	0		Arcticibacterium luteifluviistationis	0		Arcticibacterium luteifluviistationis	0.00052861		Arcticibacterium luteifluviistationis	0
Arenibacter algicola	0		Arenibacter algicola	0		Arenibacter algicola	0		Arenibacter algicola	0			Arenibacter algicola	0		Arenibacter algicola	0		Arenibacter algicola	0		Arenibacter algicola	0.00060899
Arenimonas daejeonensis	0		Arenimonas daejeonensis	0		Arenimonas daejeonensis	0		Arenimonas daejeonensis	0			Arenimonas daejeonensis	0		Arenimonas daejeonensis	0.00029527		Arenimonas daejeonensis	0		Arenimonas daejeonensis	0
Armatimonadetes bacterium Uphvl-Ar1	0		Armatimonadetes bacterium Uphvl-Ar1	0		Armatimonadetes bacterium Uphvl-Ar1	0		Armatimonadetes bacterium Uphvl-Ar1	0.00279486			Armatimonadetes bacterium Uphvl-Ar1	0.0002104		Armatimonadetes bacterium Uphvl-Ar1	0.00631362		Armatimonadetes bacterium Uphvl-Ar1	0.00049032		Armatimonadetes bacterium Uphvl-Ar1	0.0279763
Armillaria ostoyae	0		Armillaria ostoyae	0		Armillaria ostoyae	0		Armillaria ostoyae	0			Armillaria ostoyae	7.0135e-05		Armillaria ostoyae	0		Armillaria ostoyae	0.00026927		Armillaria ostoyae	0
Aromatoleum aromaticum	0		Aromatoleum aromaticum	0		Aromatoleum aromaticum	0		Aromatoleum aromaticum	0			Aromatoleum aromaticum	0.00124774		Aromatoleum aromaticum	0		Aromatoleum aromaticum	0.00080782		Aromatoleum aromaticum	0
Arsenicicoccus sp. oral taxon 190	0		Arsenicicoccus sp. oral taxon 190	0		Arsenicicoccus sp. oral taxon 190	0.00120662		Arsenicicoccus sp. oral taxon 190	0			Arsenicicoccus sp. oral taxon 190	0.00124774		Arsenicicoccus sp. oral taxon 190	0.00017291		Arsenicicoccus sp. oral taxon 190	8.2146e-05		Arsenicicoccus sp. oral taxon 190	0
Arsenophonus endosymbiont of Aphis craccivora	0		Arsenophonus endosymbiont of Aphis craccivora	0		Arsenophonus endosymbiont of Aphis craccivora	0		Arsenophonus endosymbiont of Aphis craccivora	0.00093162			Arsenophonus endosymbiont of Aphis craccivora	7.0135e-05		Arsenophonus endosymbiont of Aphis craccivora	0		Arsenophonus endosymbiont of Aphis craccivora	0		Arsenophonus endosymbiont of Aphis craccivora	0
Arsenophonus endosymbiont of Bemisia tabaci	0		Arsenophonus endosymbiont of Bemisia tabaci	0		Arsenophonus endosymbiont of Bemisia tabaci	0		Arsenophonus endosymbiont of Bemisia tabaci	0			Arsenophonus endosymbiont of Bemisia tabaci	0.00165997		Arsenophonus endosymbiont of Bemisia tabaci	0.00017291		Arsenophonus endosymbiont of Bemisia tabaci	0		Arsenophonus endosymbiont of Bemisia tabaci	0
Arsenophonus nasoniae	0		Arsenophonus nasoniae	0		Arsenophonus nasoniae	0		Arsenophonus nasoniae	0.00279486			Arsenophonus nasoniae	0		Arsenophonus nasoniae	0		Arsenophonus nasoniae	0		Arsenophonus nasoniae	0.00060899
Arthrobacter alpinus	0		Arthrobacter alpinus	0		Arthrobacter alpinus	0		Arthrobacter alpinus	0			Arthrobacter alpinus	0		Arthrobacter alpinus	0		Arthrobacter alpinus	8.2146e-05		Arthrobacter alpinus	0
Arthrobacter citreus	0		Arthrobacter citreus	0		Arthrobacter citreus	0		Arthrobacter citreus	0			Arthrobacter citreus	7.0135e-05		Arthrobacter citreus	0		Arthrobacter citreus	0		Arthrobacter citreus	0
Arthrobacter crystallopoietes	0		Arthrobacter crystallopoietes	0		Arthrobacter crystallopoietes	0		Arthrobacter crystallopoietes	0			Arthrobacter crystallopoietes	0		Arthrobacter crystallopoietes	0		Arthrobacter crystallopoietes	0		Arthrobacter crystallopoietes	0
Arthrobacter dokdonellae	0		Arthrobacter dokdonellae	0		Arthrobacter dokdonellae	0		Arthrobacter dokdonellae	0			Arthrobacter dokdonellae	0		Arthrobacter dokdonellae	0.00055934		Arthrobacter dokdonellae	0		Arthrobacter dokdonellae	0.00060899
Arthrobacter saudimassiliensis	0		Arthrobacter saudimassiliensis	0		Arthrobacter saudimassiliensis	0		Arthrobacter saudimassiliensis	0			Arthrobacter saudimassiliensis	0		Arthrobacter saudimassiliensis	0		Arthrobacter saudimassiliensis	0		Arthrobacter saudimassiliensis	0.00060899
Arthrobacter sp.	0		Arthrobacter sp.	0		Arthrobacter sp.	0		Arthrobacter sp.	0			Arthrobacter sp.	0		Arthrobacter sp.	0		Arthrobacter sp.	0		Arthrobacter sp.	0
Arthrobacter sp. 24S4-2	0		Arthrobacter sp. 24S4-2	0		Arthrobacter sp. 24S4-2	0		Arthrobacter sp. 24S4-2	0			Arthrobacter sp. 24S4-2	0		Arthrobacter sp. 24S4-2	0.00017291		Arthrobacter sp. 24S4-2	0		Arthrobacter sp. 24S4-2	0
Arthrobacter sp. A10	0		Arthrobacter sp. A10	0		Arthrobacter sp. A10	0		Arthrobacter sp. A10	0			Arthrobacter sp. A10	0		Arthrobacter sp. A10	0		Arthrobacter sp. A10	8.2146e-05		Arthrobacter sp. A10	0
Arthrobacter sp. FB24	0		Arthrobacter sp. FB24	0		Arthrobacter sp. FB24	0		Arthrobacter sp. FB24	0			Arthrobacter sp. FB24	0		Arthrobacter sp. FB24	0.00191922		Arthrobacter sp. FB24	0.00115942		Arthrobacter sp. FB24	0
Arthrobacter sp. MN05-02	0		Arthrobacter sp. MN05-02	0		Arthrobacter sp. MN05-02	0.139276		Arthrobacter sp. MN05-02	0			Arthrobacter sp. MN05-02	0		Arthrobacter sp. MN05-02	0		Arthrobacter sp. MN05-02	0		Arthrobacter sp. MN05-02	0
Arthrobacter sp. NEB 688	0		Arthrobacter sp. NEB 688	0		Arthrobacter sp. NEB 688	0		Arthrobacter sp. NEB 688	0			Arthrobacter sp. NEB 688	0.00173211		Arthrobacter sp. NEB 688	0		Arthrobacter sp. NEB 688	0		Arthrobacter sp. NEB 688	0
Arthrobacter sp. QXT-31	0		Arthrobacter sp. QXT-31	0		Arthrobacter sp. QXT-31	0		Arthrobacter sp. QXT-31	0.0411015			Arthrobacter sp. QXT-31	0		Arthrobacter sp. QXT-31	0		Arthrobacter sp. QXT-31	0		Arthrobacter sp. QXT-31	0
Arthrobacter sp. SW03	0		Arthrobacter sp. SW03	0		Arthrobacter sp. SW03	0		Arthrobacter sp. SW03	0			Arthrobacter sp. SW03	0.0112297		Arthrobacter sp. SW03	0		Arthrobacter sp. SW03	0		Arthrobacter sp. SW03	0
Arthrobacter sp. U41	0		Arthrobacter sp. U41	0		Arthrobacter sp. U41	0		Arthrobacter sp. U41	0			Arthrobacter sp. U41	0		Arthrobacter sp. U41	0		Arthrobacter sp. U41	0		Arthrobacter sp. U41	0
Arthrobacter sp. YN	0		Arthrobacter sp. YN	0		Arthrobacter sp. YN	0.00120662		Arthrobacter sp. YN	0			Arthrobacter sp. YN	0		Arthrobacter sp. YN	0		Arthrobacter sp. YN	0.00080045		Arthrobacter sp. YN	0
Arthrospira platensis	0		Arthrospira platensis	0		Arthrospira platensis	0		Arthrospira platensis	0			Arthrospira platensis	0		Arthrospira platensis	0		Arthrospira platensis	8.2146e-05		Arthrospira platensis	0
Artifodina japonica	0		Artifodina japonica	0		Artifodina japonica	0		Artifodina japonica	0			Artifodina japonica	0		Artifodina japonica	0		Artifodina japonica	3.7106e-05		Artifodina japonica	0
Asaia krungthepensis	0		Asaia krungthepensis	0		Asaia krungthepensis	0		Asaia krungthepensis	0			Asaia krungthepensis	0.00089539		Asaia krungthepensis	0		Asaia krungthepensis	0		Asaia krungthepensis	0
Asaia lannensis	0		Asaia lannensis	0		Asaia lannensis	0		Asaia lannensis	0			Asaia lannensis	0		Asaia lannensis	0		Asaia lannensis	7.4213e-05		Asaia lannensis	0
Ascochyta sp. 1 NV-2015	0		Ascochyta sp. 1 NV-2015	0		Ascochyta sp. 1 NV-2015	0		Ascochyta sp. 1 NV-2015	0			Ascochyta sp. 1 NV-2015	0		Ascochyta sp. 1 NV-2015	0		Ascochyta sp. 1 NV-2015	0		Ascochyta sp. 1 NV-2015	0
Ascoidea rubescens	0		Ascoidea rubescens	0		Ascoidea rubescens	0		Ascoidea rubescens	0			Ascoidea rubescens	0		Ascoidea rubescens	0.0129345		Ascoidea rubescens	0		Ascoidea rubescens	0
Askenasia sp. LWW2010032604	0		Askenasia sp. LWW2010032604	0		Askenasia sp. LWW2010032604	0		Askenasia sp. LWW2010032604	0			Askenasia sp. LWW2010032604	0		Askenasia sp. LWW2010032604	0		Askenasia sp. LWW2010032604	0		Askenasia sp. LWW2010032604	0.0273673
Aspergillus aculeatus	0		Aspergillus aculeatus	0		Aspergillus aculeatus	0		Aspergillus aculeatus	0			Aspergillus aculeatus	0		Aspergillus aculeatus	0		Aspergillus aculeatus	0		Aspergillus aculeatus	0
Aspergillus cavernicola	0		Aspergillus cavernicola	0		Aspergillus cavernicola	0		Aspergillus cavernicola	0			Aspergillus cavernicola	0		Aspergillus cavernicola	0		Aspergillus cavernicola	0.00041747		Aspergillus cavernicola	0
Aspergillus cristatus	0		Aspergillus cristatus	0		Aspergillus cristatus	0.0307503		Aspergillus cristatus	0			Aspergillus cristatus	0		Aspergillus cristatus	0		Aspergillus cristatus	0.00080045		Aspergillus cristatus	0
Aspergillus felis	0		Aspergillus felis	0		Aspergillus felis	0.0377074		Aspergillus felis	0			Aspergillus felis	0		Aspergillus felis	0		Aspergillus felis	0.00053855		Aspergillus felis	0
Aspergillus flavus	0		Aspergillus flavus	0		Aspergillus flavus	0.0307503		Aspergillus flavus	0			Aspergillus flavus	0.00217174		Aspergillus flavus	0		Aspergillus flavus	0		Aspergillus flavus	0
Aspergillus glaucus	0		Aspergillus glaucus	0		Aspergillus glaucus	0		Aspergillus glaucus	0			Aspergillus glaucus	0.00176429		Aspergillus glaucus	0		Aspergillus glaucus	0.00260558		Aspergillus glaucus	0
Aspergillus mulundensis	0		Aspergillus mulundensis	0		Aspergillus mulundensis	0		Aspergillus mulundensis	0			Aspergillus mulundensis	0		Aspergillus mulundensis	0.00014763		Aspergillus mulundensis	0		Aspergillus mulundensis	0
Aspergillus nidulans	0		Aspergillus nidulans	0		Aspergillus nidulans	0.0754148		Aspergillus nidulans	0			Aspergillus nidulans	0		Aspergillus nidulans	0		Aspergillus nidulans	0.00125241		Aspergillus nidulans	0
Aspergillus penicillioides	0		Aspergillus penicillioides	0		Aspergillus penicillioides	0		Aspergillus penicillioides	0			Aspergillus penicillioides	0.0052297		Aspergillus penicillioides	0		Aspergillus penicillioides	0.00041073		Aspergillus penicillioides	0
Aspergillus pseudoglaucus	0		Aspergillus pseudoglaucus	0		Aspergillus pseudoglaucus	0		Aspergillus pseudoglaucus	0			Aspergillus pseudoglaucus	0		Aspergillus pseudoglaucus	0.00017291		Aspergillus pseudoglaucus	3.7106e-05		Aspergillus pseudoglaucus	0
Aspergillus ruber	0		Aspergillus ruber	0		Aspergillus ruber	0		Aspergillus ruber	0			Aspergillus ruber	0.00176429		Aspergillus ruber	0		Aspergillus ruber	0		Aspergillus ruber	0
Aspergillus salinicola	0		Aspergillus salinicola	0		Aspergillus salinicola	0		Aspergillus salinicola	0			Aspergillus salinicola	0.00124774		Aspergillus salinicola	0		Aspergillus salinicola	0		Aspergillus salinicola	0
Aspergillus steynii	0		Aspergillus steynii	0		Aspergillus steynii	0		Aspergillus steynii	0			Aspergillus steynii	0		Aspergillus steynii	0		Aspergillus steynii	0		Aspergillus steynii	0.00121799
Aspergillus terreus	0		Aspergillus terreus	0		Aspergillus terreus	0.00120662		Aspergillus terreus	0			Aspergillus terreus	0		Aspergillus terreus	0		Aspergillus terreus	0		Aspergillus terreus	0
Aspergillus versicolor	0		Aspergillus versicolor	0		Aspergillus versicolor	0		Aspergillus versicolor	0			Aspergillus versicolor	0		Aspergillus versicolor	0		Aspergillus versicolor	0.00166988		Aspergillus versicolor	0
Asplanchna sieboldi	0		Asplanchna sieboldi	0		Asplanchna sieboldi	0		Asplanchna sieboldi	0.00186324			Asplanchna sieboldi	0.00519633		Asplanchna sieboldi	0		Asplanchna sieboldi	0		Asplanchna sieboldi	0
Asterotexiaceae sp. 2 LR-2019	0		Asterotexiaceae sp. 2 LR-2019	0		Asterotexiaceae sp. 2 LR-2019	0		Asterotexiaceae sp. 2 LR-2019	0			Asterotexiaceae sp. 2 LR-2019	0		Asterotexiaceae sp. 2 LR-2019	0		Asterotexiaceae sp. 2 LR-2019	0		Asterotexiaceae sp. 2 LR-2019	0
Asticcacaulis excentricus	0		Asticcacaulis excentricus	0.0267094		Asticcacaulis excentricus	0		Asticcacaulis excentricus	0			Asticcacaulis excentricus	0.00904684		Asticcacaulis excentricus	0		Asticcacaulis excentricus	0.00456864		Asticcacaulis excentricus	0
Astraeus asiaticus	0		Astraeus asiaticus	0		Astraeus asiaticus	0		Astraeus asiaticus	0			Astraeus asiaticus	0		Astraeus asiaticus	0		Astraeus asiaticus	0		Astraeus asiaticus	0
Astraeus sirindhorniae	0		Astraeus sirindhorniae	0		Astraeus sirindhorniae	0		Astraeus sirindhorniae	0			Astraeus sirindhorniae	0		Astraeus sirindhorniae	0		Astraeus sirindhorniae	0		Astraeus sirindhorniae	0
Atlantibacter hermannii	0		Atlantibacter hermannii	0		Atlantibacter hermannii	0.00120662		Atlantibacter hermannii	0			Atlantibacter hermannii	0.00053012		Atlantibacter hermannii	0.00120042		Atlantibacter hermannii	0.00041073		Atlantibacter hermannii	0.00060899
Aurantimicrobium sp. MWH-Mo1	0		Aurantimicrobium sp. MWH-Mo1	0		Aurantimicrobium sp. MWH-Mo1	0		Aurantimicrobium sp. MWH-Mo1	0			Aurantimicrobium sp. MWH-Mo1	0		Aurantimicrobium sp. MWH-Mo1	0.00087988		Aurantimicrobium sp. MWH-Mo1	0		Aurantimicrobium sp. MWH-Mo1	0.00060899
Auraticoccus monumenti	0		Auraticoccus monumenti	0		Auraticoccus monumenti	0		Auraticoccus monumenti	0			Auraticoccus monumenti	0.00217174		Auraticoccus monumenti	0		Auraticoccus monumenti	0.00253137		Auraticoccus monumenti	0
Aureimonas altamirensis	0		Aureimonas altamirensis	0		Aureimonas altamirensis	0		Aureimonas altamirensis	0			Aureimonas altamirensis	0.00217174		Aureimonas altamirensis	0		Aureimonas altamirensis	0		Aureimonas altamirensis	0
Aureimonas sp. AU22	0		Aureimonas sp. AU22	0		Aureimonas sp. AU22	0		Aureimonas sp. AU22	0			Aureimonas sp. AU22	0		Aureimonas sp. AU22	0		Aureimonas sp. AU22	0.00041747		Aureimonas sp. AU22	0
Aureimonas sp. AU4	0		Aureimonas sp. AU4	0		Aureimonas sp. AU4	0		Aureimonas sp. AU4	0			Aureimonas sp. AU4	0.00173211		Aureimonas sp. AU4	0		Aureimonas sp. AU4	0		Aureimonas sp. AU4	0
Aureimonas sp. LMG 31693	0		Aureimonas sp. LMG 31693	0		Aureimonas sp. LMG 31693	0		Aureimonas sp. LMG 31693	0			Aureimonas sp. LMG 31693	0.00217174		Aureimonas sp. LMG 31693	0.00017291		Aureimonas sp. LMG 31693	0		Aureimonas sp. LMG 31693	0
Aureitalea sp. RR4-38	0		Aureitalea sp. RR4-38	0		Aureitalea sp. RR4-38	0		Aureitalea sp. RR4-38	0			Aureitalea sp. RR4-38	7.0135e-05		Aureitalea sp. RR4-38	0.00085461		Aureitalea sp. RR4-38	0		Aureitalea sp. RR4-38	0
Aureliella helgolandensis	0		Aureliella helgolandensis	0		Aureliella helgolandensis	0		Aureliella helgolandensis	0.00093162			Aureliella helgolandensis	0		Aureliella helgolandensis	0		Aureliella helgolandensis	0		Aureliella helgolandensis	0
Aureobasidium namibiae	0		Aureobasidium namibiae	0		Aureobasidium namibiae	0		Aureobasidium namibiae	0			Aureobasidium namibiae	0.00176429		Aureobasidium namibiae	0		Aureobasidium namibiae	0		Aureobasidium namibiae	0
Aureobasidium pullulans	0		Aureobasidium pullulans	0		Aureobasidium pullulans	0		Aureobasidium pullulans	0			Aureobasidium pullulans	0		Aureobasidium pullulans	0		Aureobasidium pullulans	0		Aureobasidium pullulans	0
Aureobasidium subglaciale	0		Aureobasidium subglaciale	0		Aureobasidium subglaciale	0		Aureobasidium subglaciale	0			Aureobasidium subglaciale	0.00176429		Aureobasidium subglaciale	0.00014763		Aureobasidium subglaciale	0		Aureobasidium subglaciale	0.0547345
Austwickia chelonae	0		Austwickia chelonae	0		Austwickia chelonae	0.00120662		Austwickia chelonae	0			Austwickia chelonae	0.00224188		Austwickia chelonae	0		Austwickia chelonae	0.00086257		Austwickia chelonae	0.00060899
Avena atlantica	0		Avena atlantica	0		Avena atlantica	0		Avena atlantica	0			Avena atlantica	0		Avena atlantica	0		Avena atlantica	0.00107709		Avena atlantica	0
Avena nuda	0		Avena nuda	0		Avena nuda	0		Avena nuda	0			Avena nuda	0		Avena nuda	0		Avena nuda	0.00026927		Avena nuda	0
Avena sativa	0		Avena sativa	0		Avena sativa	0.0696379		Avena sativa	0			Avena sativa	0		Avena sativa	0		Avena sativa	0		Avena sativa	0
Avena strigosa	0		Avena strigosa	0		Avena strigosa	0		Avena strigosa	0			Avena strigosa	0		Avena strigosa	0		Avena strigosa	0.00134636		Avena strigosa	0
Avibacterium endocarditidis	0		Avibacterium endocarditidis	0		Avibacterium endocarditidis	0		Avibacterium endocarditidis	0			Avibacterium endocarditidis	0.00089539		Avibacterium endocarditidis	0		Avibacterium endocarditidis	0		Avibacterium endocarditidis	0
Avibacterium gallinarum	0		Avibacterium gallinarum	0		Avibacterium gallinarum	0		Avibacterium gallinarum	0			Avibacterium gallinarum	0		Avibacterium gallinarum	0.00014763		Avibacterium gallinarum	0		Avibacterium gallinarum	0
Avibacterium paragallinarum	0.150224		Avibacterium paragallinarum	0.0566305		Avibacterium paragallinarum	0.0497736		Avibacterium paragallinarum	0.260156			Avibacterium paragallinarum	0.264006		Avibacterium paragallinarum	0.516345		Avibacterium paragallinarum	0.217072		Avibacterium paragallinarum	0.385675
Avibacterium sp. 55000	0		Avibacterium sp. 55000	0		Avibacterium sp. 55000	0		Avibacterium sp. 55000	0			Avibacterium sp. 55000	0		Avibacterium sp. 55000	0.00017291		Avibacterium sp. 55000	0.00080045		Avibacterium sp. 55000	0.00060899
Avibacterium sp. CCUG 18396	0		Avibacterium sp. CCUG 18396	0		Avibacterium sp. CCUG 18396	0		Avibacterium sp. CCUG 18396	0			Avibacterium sp. CCUG 18396	0.0019887		Avibacterium sp. CCUG 18396	0		Avibacterium sp. CCUG 18396	0.00041747		Avibacterium sp. CCUG 18396	0
Avibacterium volantium	0.119658		Avibacterium volantium	0.228556		Avibacterium volantium	0.0808066		Avibacterium volantium	0.15362			Avibacterium volantium	0.254876		Avibacterium volantium	0.320214		Avibacterium volantium	0.296244		Avibacterium volantium	0.456325
Azoarcus communis	0		Azoarcus communis	0		Azoarcus communis	0		Azoarcus communis	0			Azoarcus communis	0		Azoarcus communis	0		Azoarcus communis	8.2146e-05		Azoarcus communis	0
Azoarcus olearius	0		Azoarcus olearius	0		Azoarcus olearius	0		Azoarcus olearius	0			Azoarcus olearius	0		Azoarcus olearius	0		Azoarcus olearius	3.7106e-05		Azoarcus olearius	0
Azoarcus pumilus	0		Azoarcus pumilus	0		Azoarcus pumilus	0		Azoarcus pumilus	0			Azoarcus pumilus	0		Azoarcus pumilus	0		Azoarcus pumilus	0.00249426		Azoarcus pumilus	0
Azoarcus sp. CIB	0		Azoarcus sp. CIB	0		Azoarcus sp. CIB	0		Azoarcus sp. CIB	0.00093162			Azoarcus sp. CIB	0		Azoarcus sp. CIB	0		Azoarcus sp. CIB	0.00041747		Azoarcus sp. CIB	0
Azoarcus sp. DD4	0		Azoarcus sp. DD4	0		Azoarcus sp. DD4	0		Azoarcus sp. DD4	0			Azoarcus sp. DD4	0.00014027		Azoarcus sp. DD4	0.00014763		Azoarcus sp. DD4	0		Azoarcus sp. DD4	0
Azoarcus sp. DN11	0		Azoarcus sp. DN11	0		Azoarcus sp. DN11	0		Azoarcus sp. DN11	0.00093162			Azoarcus sp. DN11	0		Azoarcus sp. DN11	0.00017291		Azoarcus sp. DN11	0		Azoarcus sp. DN11	0
Azoarcus sp. M9-3-2	0		Azoarcus sp. M9-3-2	0		Azoarcus sp. M9-3-2	0		Azoarcus sp. M9-3-2	0.00093162			Azoarcus sp. M9-3-2	0		Azoarcus sp. M9-3-2	0		Azoarcus sp. M9-3-2	0		Azoarcus sp. M9-3-2	0.0273673
Azorhizobium caulinodans	0		Azorhizobium caulinodans	0		Azorhizobium caulinodans	0		Azorhizobium caulinodans	0			Azorhizobium caulinodans	0.00154433		Azorhizobium caulinodans	0		Azorhizobium caulinodans	0		Azorhizobium caulinodans	0
Azospira sp. I09	0		Azospira sp. I09	0.0801282		Azospira sp. I09	0		Azospira sp. I09	0.00093162			Azospira sp. I09	0.00217174		Azospira sp. I09	0.00014763		Azospira sp. I09	8.2146e-05		Azospira sp. I09	0
Azospirillum brasilense	0		Azospirillum brasilense	0		Azospirillum brasilense	0		Azospirillum brasilense	0			Azospirillum brasilense	7.0135e-05		Azospirillum brasilense	0		Azospirillum brasilense	0		Azospirillum brasilense	0
Azospirillum sp. TSH100	0		Azospirillum sp. TSH100	0		Azospirillum sp. TSH100	0.00120662		Azospirillum sp. TSH100	0			Azospirillum sp. TSH100	0		Azospirillum sp. TSH100	0		Azospirillum sp. TSH100	0		Azospirillum sp. TSH100	0
Azospirillum thermophilum	0		Azospirillum thermophilum	0		Azospirillum thermophilum	0		Azospirillum thermophilum	0			Azospirillum thermophilum	0		Azospirillum thermophilum	0.00017291		Azospirillum thermophilum	0		Azospirillum thermophilum	0.0547345
Azotobacter beijerinckii	0.0999001		Azotobacter beijerinckii	0		Azotobacter beijerinckii	0		Azotobacter beijerinckii	0			Azotobacter beijerinckii	0		Azotobacter beijerinckii	0		Azotobacter beijerinckii	8.2146e-05		Azotobacter beijerinckii	0
Azotobacter chroococcum	0		Azotobacter chroococcum	0		Azotobacter chroococcum	0		Azotobacter chroococcum	0			Azotobacter chroococcum	0.00217174		Azotobacter chroococcum	0.00017291		Azotobacter chroococcum	0		Azotobacter chroococcum	0
Azotobacter salinestris	0		Azotobacter salinestris	0.00314614		Azotobacter salinestris	0		Azotobacter salinestris	0.00093162			Azotobacter salinestris	0		Azotobacter salinestris	0		Azotobacter salinestris	0.00249426		Azotobacter salinestris	0
Bacillaceae bacterium JAM-FM0701	0		Bacillaceae bacterium JAM-FM0701	0		Bacillaceae bacterium JAM-FM0701	0		Bacillaceae bacterium JAM-FM0701	0			Bacillaceae bacterium JAM-FM0701	0.00217174		Bacillaceae bacterium JAM-FM0701	0		Bacillaceae bacterium JAM-FM0701	0		Bacillaceae bacterium JAM-FM0701	0
Bacillus altitudinis	0		Bacillus altitudinis	0		Bacillus altitudinis	0		Bacillus altitudinis	0			Bacillus altitudinis	0.00014027		Bacillus altitudinis	0		Bacillus altitudinis	0		Bacillus altitudinis	0
Bacillus amyloliquefaciens	0		Bacillus amyloliquefaciens	0		Bacillus amyloliquefaciens	0		Bacillus amyloliquefaciens	0			Bacillus amyloliquefaciens	0.00224188		Bacillus amyloliquefaciens	0		Bacillus amyloliquefaciens	0		Bacillus amyloliquefaciens	0
Bacillus anthracis	0		Bacillus anthracis	0		Bacillus anthracis	0		Bacillus anthracis	0			Bacillus anthracis	0		Bacillus anthracis	0		Bacillus anthracis	0.00026927		Bacillus anthracis	0.00060899
Bacillus beveridgei	0		Bacillus beveridgei	0		Bacillus beveridgei	0		Bacillus beveridgei	0			Bacillus beveridgei	0		Bacillus beveridgei	0		Bacillus beveridgei	0		Bacillus beveridgei	0.00060899
Bacillus caldolyticus	0		Bacillus caldolyticus	0		Bacillus caldolyticus	0		Bacillus caldolyticus	0			Bacillus caldolyticus	0		Bacillus caldolyticus	0		Bacillus caldolyticus	0.00026927		Bacillus caldolyticus	0
Bacillus cellulosilyticus	0		Bacillus cellulosilyticus	0		Bacillus cellulosilyticus	0		Bacillus cellulosilyticus	0			Bacillus cellulosilyticus	0		Bacillus cellulosilyticus	0		Bacillus cellulosilyticus	0.00142582		Bacillus cellulosilyticus	0
Bacillus cereus	0		Bacillus cereus	0		Bacillus cereus	0.00241325		Bacillus cereus	0			Bacillus cereus	0		Bacillus cereus	0.00032054		Bacillus cereus	0.00162722		Bacillus cereus	0.0279763
Bacillus ciccensis	0		Bacillus ciccensis	0		Bacillus ciccensis	0		Bacillus ciccensis	0			Bacillus ciccensis	7.0135e-05		Bacillus ciccensis	0		Bacillus ciccensis	0		Bacillus ciccensis	0
Bacillus circulans	0		Bacillus circulans	0		Bacillus circulans	0.038914		Bacillus circulans	0			Bacillus circulans	0.119133		Bacillus circulans	0.0071935		Bacillus circulans	0		Bacillus circulans	0.00121799
Bacillus coagulans	0.140056		Bacillus coagulans	0		Bacillus coagulans	0		Bacillus coagulans	0			Bacillus coagulans	0.00089539		Bacillus coagulans	0		Bacillus coagulans	0		Bacillus coagulans	0
Bacillus cohnii	0		Bacillus cohnii	0.00314614		Bacillus cohnii	0		Bacillus cohnii	0			Bacillus cohnii	0		Bacillus cohnii	0		Bacillus cohnii	0.00026927		Bacillus cohnii	0.00060899
Bacillus dafuensis	0		Bacillus dafuensis	0		Bacillus dafuensis	0		Bacillus dafuensis	0			Bacillus dafuensis	0		Bacillus dafuensis	0.00017291		Bacillus dafuensis	0		Bacillus dafuensis	0
Bacillus filamentosus	0		Bacillus filamentosus	0		Bacillus filamentosus	0		Bacillus filamentosus	0			Bacillus filamentosus	0		Bacillus filamentosus	0.00032054		Bacillus filamentosus	8.2146e-05		Bacillus filamentosus	0.00669894
Bacillus freudenreichii	0		Bacillus freudenreichii	0		Bacillus freudenreichii	0		Bacillus freudenreichii	0			Bacillus freudenreichii	0		Bacillus freudenreichii	0.00017291		Bacillus freudenreichii	0		Bacillus freudenreichii	0
Bacillus glycinifermentans	0		Bacillus glycinifermentans	0		Bacillus glycinifermentans	0		Bacillus glycinifermentans	0			Bacillus glycinifermentans	0		Bacillus glycinifermentans	0		Bacillus glycinifermentans	8.2146e-05		Bacillus glycinifermentans	0.00060899
Bacillus gobiensis	0		Bacillus gobiensis	0		Bacillus gobiensis	0		Bacillus gobiensis	0			Bacillus gobiensis	7.0135e-05		Bacillus gobiensis	0		Bacillus gobiensis	0		Bacillus gobiensis	0.00121799
Bacillus infantis	0		Bacillus infantis	0		Bacillus infantis	0.00120662		Bacillus infantis	0.00372648			Bacillus infantis	7.0135e-05		Bacillus infantis	0.00014763		Bacillus infantis	0.0015001		Bacillus infantis	0
Bacillus licheniformis	0		Bacillus licheniformis	0		Bacillus licheniformis	0		Bacillus licheniformis	0			Bacillus licheniformis	0		Bacillus licheniformis	0		Bacillus licheniformis	0		Bacillus licheniformis	0.0279763
Bacillus luti	0		Bacillus luti	0		Bacillus luti	0		Bacillus luti	0			Bacillus luti	0.00022125		Bacillus luti	0		Bacillus luti	0.00016429		Bacillus luti	0
Bacillus marisflavi	0		Bacillus marisflavi	0		Bacillus marisflavi	0		Bacillus marisflavi	0			Bacillus marisflavi	0.0002104		Bacillus marisflavi	0.00014763		Bacillus marisflavi	8.2146e-05		Bacillus marisflavi	0.00060899
Bacillus methanolicus	0		Bacillus methanolicus	0		Bacillus methanolicus	0.0307503		Bacillus methanolicus	0			Bacillus methanolicus	0		Bacillus methanolicus	0		Bacillus methanolicus	0		Bacillus methanolicus	0
Bacillus miscanthi	0		Bacillus miscanthi	0		Bacillus miscanthi	0		Bacillus miscanthi	0			Bacillus miscanthi	0		Bacillus miscanthi	0		Bacillus miscanthi	0.0110363		Bacillus miscanthi	0
Bacillus mycoides	0		Bacillus mycoides	0		Bacillus mycoides	0		Bacillus mycoides	0			Bacillus mycoides	0		Bacillus mycoides	0.00034581		Bacillus mycoides	0		Bacillus mycoides	0.00060899
Bacillus paralicheniformis	0		Bacillus paralicheniformis	0		Bacillus paralicheniformis	0		Bacillus paralicheniformis	0			Bacillus paralicheniformis	0		Bacillus paralicheniformis	0		Bacillus paralicheniformis	0.00041747		Bacillus paralicheniformis	0
Bacillus pseudomycoides	0		Bacillus pseudomycoides	0		Bacillus pseudomycoides	0		Bacillus pseudomycoides	0			Bacillus pseudomycoides	7.0135e-05		Bacillus pseudomycoides	0.00073225		Bacillus pseudomycoides	8.2146e-05		Bacillus pseudomycoides	0
Bacillus safensis	0		Bacillus safensis	0		Bacillus safensis	0		Bacillus safensis	0.082203			Bacillus safensis	0.00212202		Bacillus safensis	0		Bacillus safensis	0		Bacillus safensis	0
Bacillus selenitireducens	0		Bacillus selenitireducens	0		Bacillus selenitireducens	0		Bacillus selenitireducens	0			Bacillus selenitireducens	0		Bacillus selenitireducens	0		Bacillus selenitireducens	0		Bacillus selenitireducens	0.00121799
Bacillus sp. (in: Bacteria)	0		Bacillus sp. (in: Bacteria)	0		Bacillus sp. (in: Bacteria)	0		Bacillus sp. (in: Bacteria)	0			Bacillus sp. (in: Bacteria)	0		Bacillus sp. (in: Bacteria)	0		Bacillus sp. (in: Bacteria)	0		Bacillus sp. (in: Bacteria)	0
Bacillus sp. CS13	0		Bacillus sp. CS13	0		Bacillus sp. CS13	0		Bacillus sp. CS13	0			Bacillus sp. CS13	7.0135e-05		Bacillus sp. CS13	0		Bacillus sp. CS13	0		Bacillus sp. CS13	0
Bacillus sp. DSL-17	0		Bacillus sp. DSL-17	0		Bacillus sp. DSL-17	0		Bacillus sp. DSL-17	0			Bacillus sp. DSL-17	0.00728145		Bacillus sp. DSL-17	0		Bacillus sp. DSL-17	0.00052861		Bacillus sp. DSL-17	0.00060899
Bacillus sp. FJAT-22090	0		Bacillus sp. FJAT-22090	0		Bacillus sp. FJAT-22090	0		Bacillus sp. FJAT-22090	0			Bacillus sp. FJAT-22090	0.00190456		Bacillus sp. FJAT-22090	0		Bacillus sp. FJAT-22090	0.00026927		Bacillus sp. FJAT-22090	0.00060899
Bacillus sp. FJAT-42376	0		Bacillus sp. FJAT-42376	0		Bacillus sp. FJAT-42376	0		Bacillus sp. FJAT-42376	0			Bacillus sp. FJAT-42376	0.00304284		Bacillus sp. FJAT-42376	0.00017291		Bacillus sp. FJAT-42376	0		Bacillus sp. FJAT-42376	0
Bacillus sp. FJAT-45348	0		Bacillus sp. FJAT-45348	0		Bacillus sp. FJAT-45348	0		Bacillus sp. FJAT-45348	0			Bacillus sp. FJAT-45348	7.0135e-05		Bacillus sp. FJAT-45348	0		Bacillus sp. FJAT-45348	0		Bacillus sp. FJAT-45348	0
Bacillus sp. HD4P25	0		Bacillus sp. HD4P25	0		Bacillus sp. HD4P25	0		Bacillus sp. HD4P25	0			Bacillus sp. HD4P25	0		Bacillus sp. HD4P25	0		Bacillus sp. HD4P25	0.00257641		Bacillus sp. HD4P25	0
Bacillus sp. M11-C11	0		Bacillus sp. M11-C11	0		Bacillus sp. M11-C11	0		Bacillus sp. M11-C11	0			Bacillus sp. M11-C11	0		Bacillus sp. M11-C11	0		Bacillus sp. M11-C11	0.00498853		Bacillus sp. M11-C11	0
Bacillus sp. M4U3P1	0		Bacillus sp. M4U3P1	0		Bacillus sp. M4U3P1	0		Bacillus sp. M4U3P1	0			Bacillus sp. M4U3P1	0.00424403		Bacillus sp. M4U3P1	0		Bacillus sp. M4U3P1	0		Bacillus sp. M4U3P1	0
Bacillus sp. MBGLi79	0		Bacillus sp. MBGLi79	0		Bacillus sp. MBGLi79	0		Bacillus sp. MBGLi79	0			Bacillus sp. MBGLi79	0		Bacillus sp. MBGLi79	0		Bacillus sp. MBGLi79	8.2146e-05		Bacillus sp. MBGLi79	0
Bacillus sp. N3536	0		Bacillus sp. N3536	0		Bacillus sp. N3536	0		Bacillus sp. N3536	0			Bacillus sp. N3536	0		Bacillus sp. N3536	0.00029527		Bacillus sp. N3536	0		Bacillus sp. N3536	0
Bacillus sp. NR1002	0		Bacillus sp. NR1002	0		Bacillus sp. NR1002	0		Bacillus sp. NR1002	0			Bacillus sp. NR1002	0		Bacillus sp. NR1002	0		Bacillus sp. NR1002	0.00080045		Bacillus sp. NR1002	0
Bacillus sp. NSP2.1	0		Bacillus sp. NSP2.1	0		Bacillus sp. NSP2.1	0		Bacillus sp. NSP2.1	0			Bacillus sp. NSP2.1	0.00023874		Bacillus sp. NSP2.1	0		Bacillus sp. NSP2.1	0		Bacillus sp. NSP2.1	0
Bacillus sp. PAMC26568	0		Bacillus sp. PAMC26568	0		Bacillus sp. PAMC26568	0		Bacillus sp. PAMC26568	0			Bacillus sp. PAMC26568	0		Bacillus sp. PAMC26568	0.00111868		Bacillus sp. PAMC26568	0.00016429		Bacillus sp. PAMC26568	0
Bacillus sp. SYJ	0		Bacillus sp. SYJ	0		Bacillus sp. SYJ	0		Bacillus sp. SYJ	0			Bacillus sp. SYJ	0		Bacillus sp. SYJ	0		Bacillus sp. SYJ	0.00016429		Bacillus sp. SYJ	0
Bacillus sp. V3	0		Bacillus sp. V3	0		Bacillus sp. V3	0		Bacillus sp. V3	0			Bacillus sp. V3	0		Bacillus sp. V3	0.00017291		Bacillus sp. V3	0		Bacillus sp. V3	0
Bacillus sp. X1(2014)	0		Bacillus sp. X1(2014)	0		Bacillus sp. X1(2014)	0		Bacillus sp. X1(2014)	0			Bacillus sp. X1(2014)	7.0135e-05		Bacillus sp. X1(2014)	0		Bacillus sp. X1(2014)	3.7106e-05		Bacillus sp. X1(2014)	0
Bacillus sp. Y1	0		Bacillus sp. Y1	0		Bacillus sp. Y1	0		Bacillus sp. Y1	0			Bacillus sp. Y1	0.00176429		Bacillus sp. Y1	0.00017291		Bacillus sp. Y1	3.7106e-05		Bacillus sp. Y1	0
Bacillus spizizenii	0		Bacillus spizizenii	0		Bacillus spizizenii	0		Bacillus spizizenii	0			Bacillus spizizenii	0		Bacillus spizizenii	0		Bacillus spizizenii	0.00082146		Bacillus spizizenii	0
Bacillus subtilis	0.212078		Bacillus subtilis	0		Bacillus subtilis	0.0377074		Bacillus subtilis	0.0474158			Bacillus subtilis	0.00856876		Bacillus subtilis	0.00034581		Bacillus subtilis	0.0051004		Bacillus subtilis	0.00182698
Bacillus thermoamylovorans	0		Bacillus thermoamylovorans	0		Bacillus thermoamylovorans	0		Bacillus thermoamylovorans	0			Bacillus thermoamylovorans	0		Bacillus thermoamylovorans	0.00014763		Bacillus thermoamylovorans	0		Bacillus thermoamylovorans	0
Bacillus thuringiensis	0.058309		Bacillus thuringiensis	0		Bacillus thuringiensis	0		Bacillus thuringiensis	0			Bacillus thuringiensis	0.00029138		Bacillus thuringiensis	0.00014763		Bacillus thuringiensis	0		Bacillus thuringiensis	0.00060899
Bacillus toyonensis	0		Bacillus toyonensis	0		Bacillus toyonensis	0		Bacillus toyonensis	0			Bacillus toyonensis	0.00176429		Bacillus toyonensis	0		Bacillus toyonensis	0		Bacillus toyonensis	0
Bacillus tropicus	0		Bacillus tropicus	0		Bacillus tropicus	0		Bacillus tropicus	0			Bacillus tropicus	0		Bacillus tropicus	0.00017291		Bacillus tropicus	0		Bacillus tropicus	0
Bacillus velezensis	0.00342665		Bacillus velezensis	0		Bacillus velezensis	0		Bacillus velezensis	0			Bacillus velezensis	0.00349913		Bacillus velezensis	0.0129345		Bacillus velezensis	0.00390931		Bacillus velezensis	0.00730794
Bacillus vietnamensis	0		Bacillus vietnamensis	0		Bacillus vietnamensis	0		Bacillus vietnamensis	0			Bacillus vietnamensis	0		Bacillus vietnamensis	0.00017291		Bacillus vietnamensis	0		Bacillus vietnamensis	0
Bacillus weihaiensis	0		Bacillus weihaiensis	0		Bacillus weihaiensis	0		Bacillus weihaiensis	0			Bacillus weihaiensis	0.00089539		Bacillus weihaiensis	0.00126631		Bacillus weihaiensis	0		Bacillus weihaiensis	0.00121799
Bacillus xiamenensis	0		Bacillus xiamenensis	0		Bacillus xiamenensis	0		Bacillus xiamenensis	0			Bacillus xiamenensis	0		Bacillus xiamenensis	0		Bacillus xiamenensis	8.2146e-05		Bacillus xiamenensis	0
Bacteriophage sp.	0		Bacteriophage sp.	0		Bacteriophage sp.	0		Bacteriophage sp.	0.0411015			Bacteriophage sp.	0		Bacteriophage sp.	0		Bacteriophage sp.	0		Bacteriophage sp.	0
Bacterioplanes sanyensis	0		Bacterioplanes sanyensis	0		Bacterioplanes sanyensis	0		Bacterioplanes sanyensis	0			Bacterioplanes sanyensis	7.0135e-05		Bacterioplanes sanyensis	0		Bacterioplanes sanyensis	0.00026927		Bacterioplanes sanyensis	0
Bacteriovorax stolpii	0		Bacteriovorax stolpii	0		Bacteriovorax stolpii	0		Bacteriovorax stolpii	0			Bacteriovorax stolpii	0.00217174		Bacteriovorax stolpii	0		Bacteriovorax stolpii	0		Bacteriovorax stolpii	0
bacterium	0.00685331		bacterium	0		bacterium	0		bacterium	0			bacterium	0.00636605		bacterium	0		bacterium	0.00028354		bacterium	0
bacterium BFN5	0		bacterium BFN5	0		bacterium BFN5	0		bacterium BFN5	0			bacterium BFN5	0.00249548		bacterium BFN5	0.00046817		bacterium BFN5	0.0046212		bacterium BFN5	0.00182698
bacterium EA10-N-20	0		bacterium EA10-N-20	0		bacterium EA10-N-20	0		bacterium EA10-N-20	0			bacterium EA10-N-20	0.00071623		bacterium EA10-N-20	0		bacterium EA10-N-20	0		bacterium EA10-N-20	0
bacterium EBAD26	0		bacterium EBAD26	0.0267094		bacterium EBAD26	0		bacterium EBAD26	0			bacterium EBAD26	0		bacterium EBAD26	0		bacterium EBAD26	8.2146e-05		bacterium EBAD26	0
bacterium endosymbiont of Onthophagus Taurus	0		bacterium endosymbiont of Onthophagus Taurus	0		bacterium endosymbiont of Onthophagus Taurus	0		bacterium endosymbiont of Onthophagus Taurus	0			bacterium endosymbiont of Onthophagus Taurus	0		bacterium endosymbiont of Onthophagus Taurus	0		bacterium endosymbiont of Onthophagus Taurus	0		bacterium endosymbiont of Onthophagus Taurus	0
bacterium enrichment culture	0		bacterium enrichment culture	0		bacterium enrichment culture	0		bacterium enrichment culture	0			bacterium enrichment culture	0		bacterium enrichment culture	0		bacterium enrichment culture	0		bacterium enrichment culture	0
bacterium FS59(2011)	0		bacterium FS59(2011)	0		bacterium FS59(2011)	0		bacterium FS59(2011)	0			bacterium FS59(2011)	0.00023874		bacterium FS59(2011)	0		bacterium FS59(2011)	0		bacterium FS59(2011)	0
bacterium GI912	0		bacterium GI912	0		bacterium GI912	0		bacterium GI912	0			bacterium GI912	0		bacterium GI912	0		bacterium GI912	0.00249426		bacterium GI912	0
bacterium H4BS(9)aut	0		bacterium H4BS(9)aut	0		bacterium H4BS(9)aut	0		bacterium H4BS(9)aut	0			bacterium H4BS(9)aut	0.00124774		bacterium H4BS(9)aut	0		bacterium H4BS(9)aut	0		bacterium H4BS(9)aut	0
bacterium LimC-10-A-253	0		bacterium LimC-10-A-253	0		bacterium LimC-10-A-253	0		bacterium LimC-10-A-253	0			bacterium LimC-10-A-253	0		bacterium LimC-10-A-253	0		bacterium LimC-10-A-253	8.2146e-05		bacterium LimC-10-A-253	0
bacterium NAIP12	0		bacterium NAIP12	0		bacterium NAIP12	0		bacterium NAIP12	0			bacterium NAIP12	0		bacterium NAIP12	0		bacterium NAIP12	0		bacterium NAIP12	0.008142
bacterium PA13	0		bacterium PA13	0		bacterium PA13	0		bacterium PA13	0			bacterium PA13	0		bacterium PA13	0		bacterium PA13	0		bacterium PA13	0
Bacteroidales bacterium CF	0		Bacteroidales bacterium CF	0		Bacteroidales bacterium CF	0		Bacteroidales bacterium CF	0			Bacteroidales bacterium CF	0		Bacteroidales bacterium CF	0		Bacteroidales bacterium CF	0		Bacteroidales bacterium CF	0
Bacteroides caccae	0		Bacteroides caccae	0.0518785		Bacteroides caccae	0.00965298		Bacteroides caccae	0.0214272			Bacteroides caccae	0.0162334		Bacteroides caccae	0.0430374		Bacteroides caccae	0.0602176		Bacteroides caccae	0.161993
Bacteroides caecimuris	0		Bacteroides caecimuris	0.0125845		Bacteroides caecimuris	0		Bacteroides caecimuris	0.00279486			Bacteroides caecimuris	0.00023874		Bacteroides caecimuris	0.0268483		Bacteroides caecimuris	0.0297001		Bacteroides caecimuris	0.0675984
Bacteroides cellulosilyticus	0.00342665		Bacteroides cellulosilyticus	0.00314614		Bacteroides cellulosilyticus	0.00241325		Bacteroides cellulosilyticus	0.00186324			Bacteroides cellulosilyticus	0.0152405		Bacteroides cellulosilyticus	0.0191657		Bacteroides cellulosilyticus	0.0230868		Bacteroides cellulosilyticus	0.0907402
Bacteroides faecis	0		Bacteroides faecis	0		Bacteroides faecis	0		Bacteroides faecis	0.00186324			Bacteroides faecis	0.00023874		Bacteroides faecis	0.00161804		Bacteroides faecis	0.00805783		Bacteroides faecis	0.00182698
Bacteroides fragilis	0.2604		Bacteroides fragilis	5.09416		Bacteroides fragilis	0.319096		Bacteroides fragilis	2.44355			Bacteroides fragilis	0.268689		Bacteroides fragilis	1.43254		Bacteroides fragilis	0.321501		Bacteroides fragilis	0.298407
Bacteroides helcogenes	0.00342665		Bacteroides helcogenes	0.0958589		Bacteroides helcogenes	0		Bacteroides helcogenes	0.0130427			Bacteroides helcogenes	0.00283129		Bacteroides helcogenes	0.0136535		Bacteroides helcogenes	0.0140906		Bacteroides helcogenes	0.0621175
Bacteroides heparinolyticus	0		Bacteroides heparinolyticus	0.00629228		Bacteroides heparinolyticus	0.00361987		Bacteroides heparinolyticus	0.0503074			Bacteroides heparinolyticus	0.015969		Bacteroides heparinolyticus	0.0214714		Bacteroides heparinolyticus	0.0322254		Bacteroides heparinolyticus	0.0870863
Bacteroides intestinalis	0		Bacteroides intestinalis	0.00629228		Bacteroides intestinalis	0.00241325		Bacteroides intestinalis	0.00372648			Bacteroides intestinalis	0.0136628		Bacteroides intestinalis	0.0246826		Bacteroides intestinalis	0.042236		Bacteroides intestinalis	0.0298407
Bacteroides ovatus	0		Bacteroides ovatus	0.0157307		Bacteroides ovatus	0.00844635		Bacteroides ovatus	0.0251537			Bacteroides ovatus	0.00922852		Bacteroides ovatus	0.0379152		Bacteroides ovatus	0.0428996		Bacteroides ovatus	0.118145
Bacteroides pyogenes	0		Bacteroides pyogenes	0.0125845		Bacteroides pyogenes	0		Bacteroides pyogenes	0.00093162			Bacteroides pyogenes	0.00308866		Bacteroides pyogenes	0.0201363		Bacteroides pyogenes	0.0188617		Bacteroides pyogenes	0.0712524
Bacteroides sp. 328-4	0		Bacteroides sp. 328-4	0		Bacteroides sp. 328-4	0		Bacteroides sp. 328-4	0			Bacteroides sp. 328-4	0		Bacteroides sp. 328-4	0		Bacteroides sp. 328-4	0.00016429		Bacteroides sp. 328-4	0
Bacteroides sp. A1C1	0		Bacteroides sp. A1C1	0		Bacteroides sp. A1C1	0.0229258		Bacteroides sp. A1C1	0.012111			Bacteroides sp. A1C1	0.00842183		Bacteroides sp. A1C1	0.00472936		Bacteroides sp. A1C1	0.0470986		Bacteroides sp. A1C1	0.0115709
Bacteroides sp. CACC 737	0		Bacteroides sp. CACC 737	0.0188768		Bacteroides sp. CACC 737	0.00241325		Bacteroides sp. CACC 737	0.0522809			Bacteroides sp. CACC 737	0.00850968		Bacteroides sp. CACC 737	0.00818298		Bacteroides sp. CACC 737	0.0176072		Bacteroides sp. CACC 737	0.0267958
Bacteroides sp. CBA7301	0.00342665		Bacteroides sp. CBA7301	0.0361478		Bacteroides sp. CBA7301	0.00361987		Bacteroides sp. CBA7301	0.00745295			Bacteroides sp. CBA7301	0.00211892		Bacteroides sp. CBA7301	0.041891		Bacteroides sp. CBA7301	0.0425713		Bacteroides sp. CBA7301	0.12119
Bacteroides sp. HF-162	0		Bacteroides sp. HF-162	0		Bacteroides sp. HF-162	0.00120662		Bacteroides sp. HF-162	0.00745295			Bacteroides sp. HF-162	0.00327644		Bacteroides sp. HF-162	0.0140844		Bacteroides sp. HF-162	0.00825429		Bacteroides sp. HF-162	0.0166679
Bacteroides sp. HF-5141	0		Bacteroides sp. HF-5141	0.00629228		Bacteroides sp. HF-5141	0		Bacteroides sp. HF-5141	0.00186324			Bacteroides sp. HF-5141	7.0135e-05		Bacteroides sp. HF-5141	0.010241		Bacteroides sp. HF-5141	0.0184599		Bacteroides sp. HF-5141	0.0207058
Bacteroides sp. HF-5287	0		Bacteroides sp. HF-5287	0.0188768		Bacteroides sp. HF-5287	0.00241325		Bacteroides sp. HF-5287	0.00372648			Bacteroides sp. HF-5287	0.00343557		Bacteroides sp. HF-5287	0.033898		Bacteroides sp. HF-5287	0.0348274		Bacteroides sp. HF-5287	0.191833
Bacteroides sp. KA00251	0		Bacteroides sp. KA00251	0		Bacteroides sp. KA00251	0		Bacteroides sp. KA00251	0			Bacteroides sp. KA00251	0		Bacteroides sp. KA00251	0		Bacteroides sp. KA00251	0.00026927		Bacteroides sp. KA00251	0
Bacteroides sp. M10	0		Bacteroides sp. M10	0.00943841		Bacteroides sp. M10	0		Bacteroides sp. M10	0.00745295			Bacteroides sp. M10	0.00023874		Bacteroides sp. M10	0.0128648		Bacteroides sp. M10	0.0121513		Bacteroides sp. M10	0.107792
Bacteroides sp. PHL 2737	0		Bacteroides sp. PHL 2737	0		Bacteroides sp. PHL 2737	0		Bacteroides sp. PHL 2737	0.00558971			Bacteroides sp. PHL 2737	0		Bacteroides sp. PHL 2737	0.00209021		Bacteroides sp. PHL 2737	0.00526633		Bacteroides sp. PHL 2737	0.0146159
Bacteroides sp. Smarlab 3301643	0		Bacteroides sp. Smarlab 3301643	0		Bacteroides sp. Smarlab 3301643	0		Bacteroides sp. Smarlab 3301643	0			Bacteroides sp. Smarlab 3301643	0		Bacteroides sp. Smarlab 3301643	0.00111868		Bacteroides sp. Smarlab 3301643	8.2146e-05		Bacteroides sp. Smarlab 3301643	0.00121799
Bacteroides stercoris	0		Bacteroides stercoris	0		Bacteroides stercoris	0		Bacteroides stercoris	0			Bacteroides stercoris	0.00014027		Bacteroides stercoris	0.00034581		Bacteroides stercoris	3.7106e-05		Bacteroides stercoris	0
Bacteroides thetaiotaomicron	0.00685331		Bacteroides thetaiotaomicron	0.313287		Bacteroides thetaiotaomicron	0.00120662		Bacteroides thetaiotaomicron	0.0158375			Bacteroides thetaiotaomicron	0.012443		Bacteroides thetaiotaomicron	0.0592459		Bacteroides thetaiotaomicron	0.117249		Bacteroides thetaiotaomicron	0.270394
Bacteroides uniformis	0.00342665		Bacteroides uniformis	0.00314614		Bacteroides uniformis	0.00120662		Bacteroides uniformis	0.0149059			Bacteroides uniformis	0.0111241		Bacteroides uniformis	0.0251326		Bacteroides uniformis	0.0775106		Bacteroides uniformis	0.0560275
Bacteroides xylanisolvens	0.00342665		Bacteroides xylanisolvens	0.00314614		Bacteroides xylanisolvens	0		Bacteroides xylanisolvens	0.0530055			Bacteroides xylanisolvens	0.00200303		Bacteroides xylanisolvens	0.0264092		Bacteroides xylanisolvens	0.0238712		Bacteroides xylanisolvens	0.100484
Bacteroides zoogleoformans	0.00342665		Bacteroides zoogleoformans	0.00314614		Bacteroides zoogleoformans	0.00120662		Bacteroides zoogleoformans	0.00186324			Bacteroides zoogleoformans	0.00203391		Bacteroides zoogleoformans	0.0487615		Bacteroides zoogleoformans	0.0397194		Bacteroides zoogleoformans	0.0456746
Bacteroidetes bacterium	0		Bacteroidetes bacterium	0		Bacteroidetes bacterium	0.0696379		Bacteroidetes bacterium	0			Bacteroidetes bacterium	0		Bacteroidetes bacterium	0.00055934		Bacteroidetes bacterium	0		Bacteroidetes bacterium	0.00060899
Bactrocera oleae	0		Bactrocera oleae	0		Bactrocera oleae	0		Bactrocera oleae	0			Bactrocera oleae	0		Bactrocera oleae	0		Bactrocera oleae	0.00052861		Bactrocera oleae	0
Baekduia soli	0		Baekduia soli	0		Baekduia soli	0		Baekduia soli	0			Baekduia soli	0		Baekduia soli	0		Baekduia soli	0.00080045		Baekduia soli	0.00060899
Balaustium murorum	0		Balaustium murorum	0		Balaustium murorum	0		Balaustium murorum	0			Balaustium murorum	0		Balaustium murorum	0		Balaustium murorum	8.2146e-05		Balaustium murorum	0
Balaustium sp. AD1272	0		Balaustium sp. AD1272	0		Balaustium sp. AD1272	0.00241325		Balaustium sp. AD1272	0			Balaustium sp. AD1272	0.00089539		Balaustium sp. AD1272	0		Balaustium sp. AD1272	0.00052861		Balaustium sp. AD1272	0
Balaustium sp. KD-2007	0		Balaustium sp. KD-2007	0		Balaustium sp. KD-2007	0		Balaustium sp. KD-2007	0			Balaustium sp. KD-2007	0		Balaustium sp. KD-2007	0		Balaustium sp. KD-2007	0		Balaustium sp. KD-2007	0
Bankera fuligineoalba	0		Bankera fuligineoalba	0		Bankera fuligineoalba	0		Bankera fuligineoalba	0			Bankera fuligineoalba	0		Bankera fuligineoalba	0.00055934		Bankera fuligineoalba	0		Bankera fuligineoalba	0
Barnesiella viscericola	0.00342665		Barnesiella viscericola	0.00943841		Barnesiella viscericola	0.00723973		Barnesiella viscericola	0.0588023			Barnesiella viscericola	0.0191206		Barnesiella viscericola	0.0430543		Barnesiella viscericola	0.0815412		Barnesiella viscericola	0.0207058
Bartonella apis	0		Bartonella apis	0		Bartonella apis	0		Bartonella apis	0			Bartonella apis	0.01235		Bartonella apis	0		Bartonella apis	0		Bartonella apis	0.00060899
Bartonella quintana	0		Bartonella quintana	0		Bartonella quintana	0		Bartonella quintana	0			Bartonella quintana	0.00176429		Bartonella quintana	0		Bartonella quintana	0		Bartonella quintana	0
Bartonella schoenbuchensis	0		Bartonella schoenbuchensis	0		Bartonella schoenbuchensis	0		Bartonella schoenbuchensis	0			Bartonella schoenbuchensis	0		Bartonella schoenbuchensis	0		Bartonella schoenbuchensis	0		Bartonella schoenbuchensis	0
Basfia succiniciproducens	0.00342665		Basfia succiniciproducens	0.00629228		Basfia succiniciproducens	0.00361987		Basfia succiniciproducens	0.0372648			Basfia succiniciproducens	0.0463311		Basfia succiniciproducens	0.245599		Basfia succiniciproducens	0.0881824		Basfia succiniciproducens	0.145737
Basidioascus undulatus	0		Basidioascus undulatus	0		Basidioascus undulatus	0		Basidioascus undulatus	0			Basidioascus undulatus	0		Basidioascus undulatus	0		Basidioascus undulatus	0		Basidioascus undulatus	0
Basidiomycota sp. EM-2012a	0		Basidiomycota sp. EM-2012a	0		Basidiomycota sp. EM-2012a	0		Basidiomycota sp. EM-2012a	0			Basidiomycota sp. EM-2012a	0.00212202		Basidiomycota sp. EM-2012a	0		Basidiomycota sp. EM-2012a	0		Basidiomycota sp. EM-2012a	0
Basilea psittacipulmonis	0		Basilea psittacipulmonis	0		Basilea psittacipulmonis	0		Basilea psittacipulmonis	0			Basilea psittacipulmonis	0		Basilea psittacipulmonis	0		Basilea psittacipulmonis	0		Basilea psittacipulmonis	0
Bathymodiolus septemdierum thioautotrophic gill symbiont	0		Bathymodiolus septemdierum thioautotrophic gill symbiont	0		Bathymodiolus septemdierum thioautotrophic gill symbiont	0		Bathymodiolus septemdierum thioautotrophic gill symbiont	0			Bathymodiolus septemdierum thioautotrophic gill symbiont	0		Bathymodiolus septemdierum thioautotrophic gill symbiont	0.00223736		Bathymodiolus septemdierum thioautotrophic gill symbiont	0		Bathymodiolus septemdierum thioautotrophic gill symbiont	0
Bathymodiolus thermophilus thioautotrophic gill symbiont	0		Bathymodiolus thermophilus thioautotrophic gill symbiont	0		Bathymodiolus thermophilus thioautotrophic gill symbiont	0		Bathymodiolus thermophilus thioautotrophic gill symbiont	0			Bathymodiolus thermophilus thioautotrophic gill symbiont	0.00772161		Bathymodiolus thermophilus thioautotrophic gill symbiont	0.00032054		Bathymodiolus thermophilus thioautotrophic gill symbiont	7.4213e-05		Bathymodiolus thermophilus thioautotrophic gill symbiont	0
Bdellidae sp. ARP-2015	0		Bdellidae sp. ARP-2015	0		Bdellidae sp. ARP-2015	0		Bdellidae sp. ARP-2015	0			Bdellidae sp. ARP-2015	0		Bdellidae sp. ARP-2015	0		Bdellidae sp. ARP-2015	3.7106e-05		Bdellidae sp. ARP-2015	0
Bdellodes sp. AP-2010	0		Bdellodes sp. AP-2010	0		Bdellodes sp. AP-2010	0		Bdellodes sp. AP-2010	0			Bdellodes sp. AP-2010	0		Bdellodes sp. AP-2010	0		Bdellodes sp. AP-2010	0		Bdellodes sp. AP-2010	0
Bdellovibrio bacteriovorus	0.00342665		Bdellovibrio bacteriovorus	0		Bdellovibrio bacteriovorus	0		Bdellovibrio bacteriovorus	0			Bdellovibrio bacteriovorus	0.00176429		Bdellovibrio bacteriovorus	0		Bdellovibrio bacteriovorus	0.00551815		Bdellovibrio bacteriovorus	0
Bdellovibrio exovorus	0		Bdellovibrio exovorus	0		Bdellovibrio exovorus	0		Bdellovibrio exovorus	0			Bdellovibrio exovorus	0		Bdellovibrio exovorus	0		Bdellovibrio exovorus	3.7106e-05		Bdellovibrio exovorus	0
Bdellovibrio sp. NC01	0		Bdellovibrio sp. NC01	0		Bdellovibrio sp. NC01	0.00241325		Bdellovibrio sp. NC01	0			Bdellovibrio sp. NC01	0		Bdellovibrio sp. NC01	0		Bdellovibrio sp. NC01	0		Bdellovibrio sp. NC01	0
Beauveria bassiana	0		Beauveria bassiana	0		Beauveria bassiana	0		Beauveria bassiana	0			Beauveria bassiana	0		Beauveria bassiana	0		Beauveria bassiana	0		Beauveria bassiana	0.008142
Beggiatoa leptomitoformis	0.00685331		Beggiatoa leptomitoformis	0.00314614		Beggiatoa leptomitoformis	0.00120662		Beggiatoa leptomitoformis	0			Beggiatoa leptomitoformis	0.00189871		Beggiatoa leptomitoformis	0		Beggiatoa leptomitoformis	0.00030638		Beggiatoa leptomitoformis	0
Beijerinckia indica	0.0189466		Beijerinckia indica	0		Beijerinckia indica	0		Beijerinckia indica	0			Beijerinckia indica	0		Beijerinckia indica	0		Beijerinckia indica	0		Beijerinckia indica	0
Beijerinckiaceae bacterium	0		Beijerinckiaceae bacterium	0		Beijerinckiaceae bacterium	0		Beijerinckiaceae bacterium	0			Beijerinckiaceae bacterium	0		Beijerinckiaceae bacterium	0		Beijerinckiaceae bacterium	0		Beijerinckiaceae bacterium	0
Beijerinckiaceae bacterium RH AL1	0		Beijerinckiaceae bacterium RH AL1	0.0267094		Beijerinckiaceae bacterium RH AL1	0		Beijerinckiaceae bacterium RH AL1	0			Beijerinckiaceae bacterium RH AL1	0		Beijerinckiaceae bacterium RH AL1	0		Beijerinckiaceae bacterium RH AL1	0		Beijerinckiaceae bacterium RH AL1	0
Belliella baltica	0		Belliella baltica	0		Belliella baltica	0		Belliella baltica	0.00093162			Belliella baltica	0		Belliella baltica	0		Belliella baltica	0		Belliella baltica	0
Bembidion perspicuum	0		Bembidion perspicuum	0		Bembidion perspicuum	0		Bembidion perspicuum	0			Bembidion perspicuum	0		Bembidion perspicuum	0		Bembidion perspicuum	3.7106e-05		Bembidion perspicuum	0
Bergeyella cardium	0.00342665		Bergeyella cardium	0.0566305		Bergeyella cardium	0.00482649		Bergeyella cardium	0.0428545			Bergeyella cardium	0.00404892		Bergeyella cardium	0.00017291		Bergeyella cardium	0.00128779		Bergeyella cardium	0.00243598
Bergeyella zoohelcum	0		Bergeyella zoohelcum	0		Bergeyella zoohelcum	0		Bergeyella zoohelcum	0			Bergeyella zoohelcum	0.00173211		Bergeyella zoohelcum	0		Bergeyella zoohelcum	0		Bergeyella zoohelcum	0
Bermanella marisrubri	0		Bermanella marisrubri	0		Bermanella marisrubri	0		Bermanella marisrubri	0			Bermanella marisrubri	0.00217174		Bermanella marisrubri	0		Bermanella marisrubri	0		Bermanella marisrubri	0
Bernardetia litoralis	0		Bernardetia litoralis	0		Bernardetia litoralis	0		Bernardetia litoralis	0			Bernardetia litoralis	0		Bernardetia litoralis	0.00055934		Bernardetia litoralis	0		Bernardetia litoralis	0
beta proteobacterium CB	0		beta proteobacterium CB	0		beta proteobacterium CB	0		beta proteobacterium CB	0			beta proteobacterium CB	0		beta proteobacterium CB	0		beta proteobacterium CB	0.00080045		beta proteobacterium CB	0
Betaproteobacteria bacterium GR16-43	0		Betaproteobacteria bacterium GR16-43	0		Betaproteobacteria bacterium GR16-43	0		Betaproteobacteria bacterium GR16-43	0			Betaproteobacteria bacterium GR16-43	0		Betaproteobacteria bacterium GR16-43	0.00055934		Betaproteobacteria bacterium GR16-43	0.00080045		Betaproteobacteria bacterium GR16-43	0
Betaproteobacteria bacterium UKL13-2	0		Betaproteobacteria bacterium UKL13-2	0		Betaproteobacteria bacterium UKL13-2	0		Betaproteobacteria bacterium UKL13-2	0			Betaproteobacteria bacterium UKL13-2	0		Betaproteobacteria bacterium UKL13-2	0.00017291		Betaproteobacteria bacterium UKL13-2	0		Betaproteobacteria bacterium UKL13-2	0
Betula pendula	0		Betula pendula	0		Betula pendula	0		Betula pendula	0			Betula pendula	0.00176429		Betula pendula	0		Betula pendula	0		Betula pendula	0
Beutenbergia cavernae	0		Beutenbergia cavernae	0		Beutenbergia cavernae	0		Beutenbergia cavernae	0			Beutenbergia cavernae	0.00176429		Beutenbergia cavernae	0		Beutenbergia cavernae	0		Beutenbergia cavernae	0
Beverwykella pulmonaria	0		Beverwykella pulmonaria	0		Beverwykella pulmonaria	0		Beverwykella pulmonaria	0			Beverwykella pulmonaria	0		Beverwykella pulmonaria	0		Beverwykella pulmonaria	0.00935804		Beverwykella pulmonaria	0
Bibersteinia trehalosi	0.379397		Bibersteinia trehalosi	0.218838		Bibersteinia trehalosi	0.237989		Bibersteinia trehalosi	0.278664			Bibersteinia trehalosi	0.77365		Bibersteinia trehalosi	0.181762		Bibersteinia trehalosi	0.416641		Bibersteinia trehalosi	0.517105
Bidens sandvicensis	0		Bidens sandvicensis	0		Bidens sandvicensis	0		Bidens sandvicensis	0			Bidens sandvicensis	0		Bidens sandvicensis	0		Bidens sandvicensis	0		Bidens sandvicensis	0.00060899
Bifidobacterium actinocoloniiforme	0		Bifidobacterium actinocoloniiforme	0		Bifidobacterium actinocoloniiforme	0		Bifidobacterium actinocoloniiforme	0			Bifidobacterium actinocoloniiforme	0.00176429		Bifidobacterium actinocoloniiforme	0		Bifidobacterium actinocoloniiforme	0		Bifidobacterium actinocoloniiforme	0
Bifidobacterium adolescentis	0		Bifidobacterium adolescentis	0		Bifidobacterium adolescentis	0		Bifidobacterium adolescentis	0			Bifidobacterium adolescentis	0.00249548		Bifidobacterium adolescentis	0		Bifidobacterium adolescentis	0.00080045		Bifidobacterium adolescentis	0
Bifidobacterium animalis	0		Bifidobacterium animalis	0		Bifidobacterium animalis	0.0696379		Bifidobacterium animalis	0			Bifidobacterium animalis	0.00301741		Bifidobacterium animalis	0		Bifidobacterium animalis	0		Bifidobacterium animalis	0
Bifidobacterium asteroides	0		Bifidobacterium asteroides	0		Bifidobacterium asteroides	0		Bifidobacterium asteroides	0			Bifidobacterium asteroides	7.0135e-05		Bifidobacterium asteroides	0		Bifidobacterium asteroides	0		Bifidobacterium asteroides	0
Bifidobacterium bifidum	0		Bifidobacterium bifidum	0.00314614		Bifidobacterium bifidum	0.0754148		Bifidobacterium bifidum	0			Bifidobacterium bifidum	0.00591332		Bifidobacterium bifidum	0.00055934		Bifidobacterium bifidum	0.0113577		Bifidobacterium bifidum	0.0553435
Bifidobacterium breve	0		Bifidobacterium breve	0		Bifidobacterium breve	0		Bifidobacterium breve	0			Bifidobacterium breve	0.00279207		Bifidobacterium breve	0		Bifidobacterium breve	0		Bifidobacterium breve	0
Bifidobacterium catenulatum	0		Bifidobacterium catenulatum	0		Bifidobacterium catenulatum	0		Bifidobacterium catenulatum	0			Bifidobacterium catenulatum	0.00214313		Bifidobacterium catenulatum	0		Bifidobacterium catenulatum	0.00131134		Bifidobacterium catenulatum	0
Bifidobacterium dentium	0		Bifidobacterium dentium	0		Bifidobacterium dentium	0		Bifidobacterium dentium	0			Bifidobacterium dentium	0.00949366		Bifidobacterium dentium	0		Bifidobacterium dentium	0		Bifidobacterium dentium	0.00875099
Bifidobacterium longum	0.140056		Bifidobacterium longum	0.0678887		Bifidobacterium longum	0		Bifidobacterium longum	0			Bifidobacterium longum	0.00212202		Bifidobacterium longum	0		Bifidobacterium longum	0		Bifidobacterium longum	0
Bifidobacterium pseudocatenulatum	0		Bifidobacterium pseudocatenulatum	0		Bifidobacterium pseudocatenulatum	0		Bifidobacterium pseudocatenulatum	0			Bifidobacterium pseudocatenulatum	0.00124774		Bifidobacterium pseudocatenulatum	0		Bifidobacterium pseudocatenulatum	0.00132906		Bifidobacterium pseudocatenulatum	0.00121799
Bifidobacterium pullorum	0		Bifidobacterium pullorum	0		Bifidobacterium pullorum	0.0377074		Bifidobacterium pullorum	0			Bifidobacterium pullorum	0		Bifidobacterium pullorum	0		Bifidobacterium pullorum	0		Bifidobacterium pullorum	0
Bifidobacterium subtile	0		Bifidobacterium subtile	0		Bifidobacterium subtile	0		Bifidobacterium subtile	0			Bifidobacterium subtile	0.00212202		Bifidobacterium subtile	0		Bifidobacterium subtile	0		Bifidobacterium subtile	0
Bifidobacterium thermophilum	0		Bifidobacterium thermophilum	0		Bifidobacterium thermophilum	0.00241325		Bifidobacterium thermophilum	0			Bifidobacterium thermophilum	0.00176429		Bifidobacterium thermophilum	0		Bifidobacterium thermophilum	0.00142582		Bifidobacterium thermophilum	0
Bilobella aurantiaca	0		Bilobella aurantiaca	0		Bilobella aurantiaca	0		Bilobella aurantiaca	0			Bilobella aurantiaca	0.00173211		Bilobella aurantiaca	0		Bilobella aurantiaca	0		Bilobella aurantiaca	0
Binary vector pMpGWB337TR	0.0238493		Binary vector pMpGWB337TR	0		Binary vector pMpGWB337TR	0		Binary vector pMpGWB337TR	0			Binary vector pMpGWB337TR	0		Binary vector pMpGWB337TR	0		Binary vector pMpGWB337TR	0		Binary vector pMpGWB337TR	0
Bipolaris oryzae	0		Bipolaris oryzae	0		Bipolaris oryzae	0		Bipolaris oryzae	0			Bipolaris oryzae	0.00023874		Bipolaris oryzae	0		Bipolaris oryzae	0		Bipolaris oryzae	0
Bisgaard Taxon 40	0		Bisgaard Taxon 40	0		Bisgaard Taxon 40	0		Bisgaard Taxon 40	0.00093162			Bisgaard Taxon 40	0		Bisgaard Taxon 40	0		Bisgaard Taxon 40	0		Bisgaard Taxon 40	0
Bisgaard Taxon 45	0		Bisgaard Taxon 45	0		Bisgaard Taxon 45	0		Bisgaard Taxon 45	0			Bisgaard Taxon 45	0.00424403		Bisgaard Taxon 45	0.00631362		Bisgaard Taxon 45	0.00052861		Bisgaard Taxon 45	0
Bisgaardia genomosp. 1	0		Bisgaardia genomosp. 1	0		Bisgaardia genomosp. 1	0		Bisgaardia genomosp. 1	0			Bisgaardia genomosp. 1	0.00154433		Bisgaardia genomosp. 1	0		Bisgaardia genomosp. 1	0		Bisgaardia genomosp. 1	0
Bisgaardia hudsonensis	0.0137066		Bisgaardia hudsonensis	0.0550247		Bisgaardia hudsonensis	0.0497736		Bisgaardia hudsonensis	0.0558971			Bisgaardia hudsonensis	0.0977767		Bisgaardia hudsonensis	0.233969		Bisgaardia hudsonensis	0.0805358		Bisgaardia hudsonensis	0.0400348
Bisnius sordidus	0		Bisnius sordidus	0		Bisnius sordidus	0		Bisnius sordidus	0.0474158			Bisnius sordidus	0		Bisnius sordidus	0		Bisnius sordidus	0		Bisnius sordidus	0
Blastochloris viridis	0		Blastochloris viridis	0		Blastochloris viridis	0		Blastochloris viridis	0			Blastochloris viridis	0		Blastochloris viridis	0.00055934		Blastochloris viridis	0		Blastochloris viridis	0
Blastococcus saxobsidens	0		Blastococcus saxobsidens	0.0267094		Blastococcus saxobsidens	0.00120662		Blastococcus saxobsidens	0			Blastococcus saxobsidens	0		Blastococcus saxobsidens	0		Blastococcus saxobsidens	0		Blastococcus saxobsidens	0
Blastocystis sp. subtype 4	0		Blastocystis sp. subtype 4	0.00314614		Blastocystis sp. subtype 4	0		Blastocystis sp. subtype 4	0.00093162			Blastocystis sp. subtype 4	0		Blastocystis sp. subtype 4	0.00055934		Blastocystis sp. subtype 4	0		Blastocystis sp. subtype 4	0
Blastomonas fulva	0		Blastomonas fulva	0		Blastomonas fulva	0		Blastomonas fulva	0			Blastomonas fulva	0.00516486		Blastomonas fulva	0		Blastomonas fulva	0		Blastomonas fulva	0
Blastomonas sp. RAC04	0		Blastomonas sp. RAC04	0		Blastomonas sp. RAC04	0		Blastomonas sp. RAC04	0			Blastomonas sp. RAC04	0.00470281		Blastomonas sp. RAC04	0		Blastomonas sp. RAC04	0		Blastomonas sp. RAC04	0.0273673
Blastopirellula marina	0		Blastopirellula marina	0		Blastopirellula marina	0		Blastopirellula marina	0			Blastopirellula marina	0		Blastopirellula marina	0		Blastopirellula marina	0.00935804		Blastopirellula marina	0
Blattabacterium cuenoti	0		Blattabacterium cuenoti	0.00314614		Blattabacterium cuenoti	0		Blattabacterium cuenoti	0.00093162			Blattabacterium cuenoti	0.00173211		Blattabacterium cuenoti	0.00105278		Blattabacterium cuenoti	0		Blattabacterium cuenoti	0.00060899
Blattabacterium punctulatus	0		Blattabacterium punctulatus	0		Blattabacterium punctulatus	0		Blattabacterium punctulatus	0			Blattabacterium punctulatus	0		Blattabacterium punctulatus	0		Blattabacterium punctulatus	8.2146e-05		Blattabacterium punctulatus	0
Blautia argi	0		Blautia argi	0		Blautia argi	0		Blautia argi	0.00186324			Blautia argi	0		Blautia argi	0.00616599		Blautia argi	0.00032858		Blautia argi	0.0109619
Blautia coccoides	0		Blautia coccoides	0		Blautia coccoides	0		Blautia coccoides	0			Blautia coccoides	0		Blautia coccoides	0		Blautia coccoides	0		Blautia coccoides	0.00060899
Blautia hansenii	0		Blautia hansenii	0		Blautia hansenii	0		Blautia hansenii	0			Blautia hansenii	0.00014027		Blautia hansenii	0		Blautia hansenii	8.2146e-05		Blautia hansenii	0.00243598
Blautia obeum	0		Blautia obeum	0.00314614		Blautia obeum	0		Blautia obeum	0			Blautia obeum	0.00558624		Blautia obeum	0.00055934		Blautia obeum	0.00211179		Blautia obeum	0.00304497
Blautia producta	0		Blautia producta	0		Blautia producta	0		Blautia producta	0.00093162			Blautia producta	0.00236076		Blautia producta	0.00070697		Blautia producta	0.00505597		Blautia producta	0.0109619
Blautia sp. LZLJ-3	0		Blautia sp. LZLJ-3	0		Blautia sp. LZLJ-3	0.00120662		Blautia sp. LZLJ-3	0			Blautia sp. LZLJ-3	0		Blautia sp. LZLJ-3	0		Blautia sp. LZLJ-3	0.00024644		Blautia sp. LZLJ-3	0.00182698
Blautia sp. SC05B48	0		Blautia sp. SC05B48	0		Blautia sp. SC05B48	0		Blautia sp. SC05B48	0			Blautia sp. SC05B48	0.00054762		Blautia sp. SC05B48	0		Blautia sp. SC05B48	0.00016429		Blautia sp. SC05B48	0.0158339
Blautia sp. YL58	0		Blautia sp. YL58	0		Blautia sp. YL58	0		Blautia sp. YL58	0			Blautia sp. YL58	0		Blautia sp. YL58	0		Blautia sp. YL58	8.2146e-05		Blautia sp. YL58	0.00060899
Blochmannia endosymbiont of Camponotus (Colobopsis) obliquus	0		Blochmannia endosymbiont of Camponotus (Colobopsis) obliquus	0		Blochmannia endosymbiont of Camponotus (Colobopsis) obliquus	0		Blochmannia endosymbiont of Camponotus (Colobopsis) obliquus	0			Blochmannia endosymbiont of Camponotus (Colobopsis) obliquus	7.0135e-05		Blochmannia endosymbiont of Camponotus (Colobopsis) obliquus	0		Blochmannia endosymbiont of Camponotus (Colobopsis) obliquus	0		Blochmannia endosymbiont of Camponotus (Colobopsis) obliquus	0
Blochmannia endosymbiont of Polyrhachis (Hedomyrma) turneri	0		Blochmannia endosymbiont of Polyrhachis (Hedomyrma) turneri	0		Blochmannia endosymbiont of Polyrhachis (Hedomyrma) turneri	0		Blochmannia endosymbiont of Polyrhachis (Hedomyrma) turneri	0			Blochmannia endosymbiont of Polyrhachis (Hedomyrma) turneri	0		Blochmannia endosymbiont of Polyrhachis (Hedomyrma) turneri	0		Blochmannia endosymbiont of Polyrhachis (Hedomyrma) turneri	0		Blochmannia endosymbiont of Polyrhachis (Hedomyrma) turneri	0.00060899
Blumeria graminis	0		Blumeria graminis	0		Blumeria graminis	0		Blumeria graminis	0			Blumeria graminis	0		Blumeria graminis	0		Blumeria graminis	0.00149335		Blumeria graminis	0
Boechera divaricarpa	0		Boechera divaricarpa	0		Boechera divaricarpa	0		Boechera divaricarpa	0			Boechera divaricarpa	0		Boechera divaricarpa	0		Boechera divaricarpa	0.00026927		Boechera divaricarpa	0
Boeremia exigua	0		Boeremia exigua	0		Boeremia exigua	0.0754148		Boeremia exigua	0			Boeremia exigua	0		Boeremia exigua	0		Boeremia exigua	0		Boeremia exigua	0
Boeremia strasseri	0		Boeremia strasseri	0		Boeremia strasseri	0.0307503		Boeremia strasseri	0			Boeremia strasseri	0.00173211		Boeremia strasseri	0		Boeremia strasseri	0		Boeremia strasseri	0
Boletus edulis	0		Boletus edulis	0		Boletus edulis	0		Boletus edulis	0			Boletus edulis	0		Boletus edulis	0		Boletus edulis	0		Boletus edulis	0
Boletus reticulatus	0		Boletus reticulatus	0		Boletus reticulatus	0		Boletus reticulatus	0			Boletus reticulatus	0		Boletus reticulatus	0		Boletus reticulatus	0		Boletus reticulatus	0
Bombus vancouverensis	0		Bombus vancouverensis	0		Bombus vancouverensis	0		Bombus vancouverensis	0			Bombus vancouverensis	0		Bombus vancouverensis	0.00017291		Bombus vancouverensis	0		Bombus vancouverensis	0
Bombus vosnesenskii	0		Bombus vosnesenskii	0		Bombus vosnesenskii	0		Bombus vosnesenskii	0			Bombus vosnesenskii	0		Bombus vosnesenskii	0.0255232		Bombus vosnesenskii	0		Bombus vosnesenskii	0
Boodlea composita	0.0999001		Boodlea composita	0		Boodlea composita	0		Boodlea composita	0			Boodlea composita	0.00255536		Boodlea composita	0		Boodlea composita	0.0309383		Boodlea composita	0
Bordetella avium	0		Bordetella avium	0		Bordetella avium	0		Bordetella avium	0			Bordetella avium	0		Bordetella avium	0		Bordetella avium	0		Bordetella avium	0
Bordetella bronchiseptica	0		Bordetella bronchiseptica	0		Bordetella bronchiseptica	0		Bordetella bronchiseptica	0			Bordetella bronchiseptica	0		Bordetella bronchiseptica	0.0255236		Bordetella bronchiseptica	0		Bordetella bronchiseptica	0
Bordetella flabilis	0		Bordetella flabilis	0		Bordetella flabilis	0		Bordetella flabilis	0.00186324			Bordetella flabilis	0		Bordetella flabilis	0		Bordetella flabilis	0		Bordetella flabilis	0.00060899
Bordetella genomosp. 13	0		Bordetella genomosp. 13	0		Bordetella genomosp. 13	0		Bordetella genomosp. 13	0.00372648			Bordetella genomosp. 13	0.00014027		Bordetella genomosp. 13	0.00055934		Bordetella genomosp. 13	0		Bordetella genomosp. 13	0
Bordetella genomosp. 8	0		Bordetella genomosp. 8	0		Bordetella genomosp. 8	0		Bordetella genomosp. 8	0			Bordetella genomosp. 8	7.0135e-05		Bordetella genomosp. 8	0		Bordetella genomosp. 8	0		Bordetella genomosp. 8	0.008142
Bordetella genomosp. 9	0		Bordetella genomosp. 9	0		Bordetella genomosp. 9	0		Bordetella genomosp. 9	0			Bordetella genomosp. 9	0.0019887		Bordetella genomosp. 9	0.00032054		Bordetella genomosp. 9	0		Bordetella genomosp. 9	0
Bordetella hinzii	0		Bordetella hinzii	0		Bordetella hinzii	0		Bordetella hinzii	0			Bordetella hinzii	0		Bordetella hinzii	0.00086453		Bordetella hinzii	0		Bordetella hinzii	0
Bordetella holmesii	0		Bordetella holmesii	0		Bordetella holmesii	0		Bordetella holmesii	0			Bordetella holmesii	0.00023874		Bordetella holmesii	0.00034581		Bordetella holmesii	0.00041747		Bordetella holmesii	0
Bordetella parapertussis	0		Bordetella parapertussis	0		Bordetella parapertussis	0		Bordetella parapertussis	0			Bordetella parapertussis	0		Bordetella parapertussis	0.00055934		Bordetella parapertussis	0		Bordetella parapertussis	0
Bordetella pertussis	0		Bordetella pertussis	0		Bordetella pertussis	0.00120662		Bordetella pertussis	0			Bordetella pertussis	0.00023874		Bordetella pertussis	0.00125096		Bordetella pertussis	0.00083494		Bordetella pertussis	0.00875099
Bordetella sp. H567	0		Bordetella sp. H567	0		Bordetella sp. H567	0.00120662		Bordetella sp. H567	0			Bordetella sp. H567	0		Bordetella sp. H567	0.00017291		Bordetella sp. H567	0		Bordetella sp. H567	0.00060899
Bordetella sp. J329	0		Bordetella sp. J329	0		Bordetella sp. J329	0		Bordetella sp. J329	0			Bordetella sp. J329	0		Bordetella sp. J329	0.00017291		Bordetella sp. J329	0		Bordetella sp. J329	0
Bordetella sp. N	0		Bordetella sp. N	0		Bordetella sp. N	0		Bordetella sp. N	0			Bordetella sp. N	0		Bordetella sp. N	0		Bordetella sp. N	0		Bordetella sp. N	0
Bordetella trematum	0		Bordetella trematum	0		Bordetella trematum	0		Bordetella trematum	0			Bordetella trematum	0.00030888		Bordetella trematum	0.00034581		Bordetella trematum	0		Bordetella trematum	0
Bosea sp. ANAM02	0		Bosea sp. ANAM02	0		Bosea sp. ANAM02	0		Bosea sp. ANAM02	0			Bosea sp. ANAM02	0		Bosea sp. ANAM02	0		Bosea sp. ANAM02	0		Bosea sp. ANAM02	0
Bosea sp. AS-1	0.0378931		Bosea sp. AS-1	0		Bosea sp. AS-1	0		Bosea sp. AS-1	0			Bosea sp. AS-1	0.00346422		Bosea sp. AS-1	0		Bosea sp. AS-1	0.00026927		Bosea sp. AS-1	0
Bosea sp. F3-2	0		Bosea sp. F3-2	0		Bosea sp. F3-2	0		Bosea sp. F3-2	0			Bosea sp. F3-2	0.00089539		Bosea sp. F3-2	0		Bosea sp. F3-2	0.00551815		Bosea sp. F3-2	0
Bosea sp. PAMC 26642	0		Bosea sp. PAMC 26642	0		Bosea sp. PAMC 26642	0		Bosea sp. PAMC 26642	0			Bosea sp. PAMC 26642	0.00089539		Bosea sp. PAMC 26642	0		Bosea sp. PAMC 26642	0		Bosea sp. PAMC 26642	0
Bosea sp. RAC05	0.140056		Bosea sp. RAC05	0		Bosea sp. RAC05	0		Bosea sp. RAC05	0			Bosea sp. RAC05	0.00176429		Bosea sp. RAC05	0		Bosea sp. RAC05	0.00787201		Bosea sp. RAC05	0.008142
Bosea sp. Tri-49	0		Bosea sp. Tri-49	0		Bosea sp. Tri-49	0		Bosea sp. Tri-49	0.0474158			Bosea sp. Tri-49	0		Bosea sp. Tri-49	0		Bosea sp. Tri-49	0.00062069		Bosea sp. Tri-49	0
Bosea vaviloviae	0		Bosea vaviloviae	0		Bosea vaviloviae	0		Bosea vaviloviae	0			Bosea vaviloviae	0		Bosea vaviloviae	0		Bosea vaviloviae	0		Bosea vaviloviae	0
Boseongicola sp.	0		Boseongicola sp.	0		Boseongicola sp.	0		Boseongicola sp.	0			Boseongicola sp.	0.00154433		Boseongicola sp.	0		Boseongicola sp.	0		Boseongicola sp.	0
Boseongicola sp. CCM32	0		Boseongicola sp. CCM32	0		Boseongicola sp. CCM32	0		Boseongicola sp. CCM32	0			Boseongicola sp. CCM32	0		Boseongicola sp. CCM32	0.00017291		Boseongicola sp. CCM32	0		Boseongicola sp. CCM32	0
Bothropolys multidentatus	0		Bothropolys multidentatus	0		Bothropolys multidentatus	0		Bothropolys multidentatus	0			Bothropolys multidentatus	0		Bothropolys multidentatus	0		Bothropolys multidentatus	0.00053855		Bothropolys multidentatus	0
Botryobasidium subcoronatum	0		Botryobasidium subcoronatum	0		Botryobasidium subcoronatum	0		Botryobasidium subcoronatum	0			Botryobasidium subcoronatum	0		Botryobasidium subcoronatum	0		Botryobasidium subcoronatum	0.00041747		Botryobasidium subcoronatum	0.00060899
Botryotrichum domesticum	0		Botryotrichum domesticum	0		Botryotrichum domesticum	0		Botryotrichum domesticum	0			Botryotrichum domesticum	0.00705716		Botryotrichum domesticum	0		Botryotrichum domesticum	0		Botryotrichum domesticum	0
Botrytis cinerea	0		Botrytis cinerea	0		Botrytis cinerea	0		Botrytis cinerea	0			Botrytis cinerea	0.00154433		Botrytis cinerea	0		Botrytis cinerea	0.00267062		Botrytis cinerea	0
Brachionus calyciflorus	0		Brachionus calyciflorus	0		Brachionus calyciflorus	0		Brachionus calyciflorus	0			Brachionus calyciflorus	0		Brachionus calyciflorus	0		Brachionus calyciflorus	0.00080045		Brachionus calyciflorus	0
Brachionus urceolaris	0		Brachionus urceolaris	0		Brachionus urceolaris	0		Brachionus urceolaris	0			Brachionus urceolaris	0		Brachionus urceolaris	0		Brachionus urceolaris	8.2146e-05		Brachionus urceolaris	0
Brachybacterium avium	0		Brachybacterium avium	0		Brachybacterium avium	0		Brachybacterium avium	0			Brachybacterium avium	0.00124774		Brachybacterium avium	0		Brachybacterium avium	0		Brachybacterium avium	0
Brachybacterium faecium	0		Brachybacterium faecium	0		Brachybacterium faecium	0		Brachybacterium faecium	0.00093162			Brachybacterium faecium	0.00047749		Brachybacterium faecium	0		Brachybacterium faecium	0		Brachybacterium faecium	0
Brachybacterium ginsengisoli	0		Brachybacterium ginsengisoli	0		Brachybacterium ginsengisoli	0.00965298		Brachybacterium ginsengisoli	0			Brachybacterium ginsengisoli	0.00385413		Brachybacterium ginsengisoli	0.00017291		Brachybacterium ginsengisoli	0.00035142		Brachybacterium ginsengisoli	0
Brachybacterium paraconglomeratum	0		Brachybacterium paraconglomeratum	0		Brachybacterium paraconglomeratum	0.0377074		Brachybacterium paraconglomeratum	0			Brachybacterium paraconglomeratum	0		Brachybacterium paraconglomeratum	0		Brachybacterium paraconglomeratum	0.00275908		Brachybacterium paraconglomeratum	0.0273673
Brachybacterium saurashtrense	0		Brachybacterium saurashtrense	0		Brachybacterium saurashtrense	0		Brachybacterium saurashtrense	0			Brachybacterium saurashtrense	0		Brachybacterium saurashtrense	0		Brachybacterium saurashtrense	0.00249426		Brachybacterium saurashtrense	0
Brachybacterium sp.	0		Brachybacterium sp.	0		Brachybacterium sp.	0.00120662		Brachybacterium sp.	0			Brachybacterium sp.	0		Brachybacterium sp.	0		Brachybacterium sp.	0		Brachybacterium sp.	0
Brachybacterium sp. P6-10-X1	0		Brachybacterium sp. P6-10-X1	0		Brachybacterium sp. P6-10-X1	0.00120662		Brachybacterium sp. P6-10-X1	0			Brachybacterium sp. P6-10-X1	7.0135e-05		Brachybacterium sp. P6-10-X1	0		Brachybacterium sp. P6-10-X1	0		Brachybacterium sp. P6-10-X1	0
Brachybacterium sp. SGAir0954	0		Brachybacterium sp. SGAir0954	0		Brachybacterium sp. SGAir0954	0.00120662		Brachybacterium sp. SGAir0954	0			Brachybacterium sp. SGAir0954	0.0127321		Brachybacterium sp. SGAir0954	0.00017291		Brachybacterium sp. SGAir0954	0		Brachybacterium sp. SGAir0954	0
Brachybacterium vulturis	0		Brachybacterium vulturis	0		Brachybacterium vulturis	0.00241325		Brachybacterium vulturis	0			Brachybacterium vulturis	0		Brachybacterium vulturis	0		Brachybacterium vulturis	0		Brachybacterium vulturis	0
Brachypodium distachyon	0		Brachypodium distachyon	0		Brachypodium distachyon	0		Brachypodium distachyon	0			Brachypodium distachyon	0.00124774		Brachypodium distachyon	0		Brachypodium distachyon	0.00062069		Brachypodium distachyon	0
Brachypodium hybridum	0		Brachypodium hybridum	0		Brachypodium hybridum	0		Brachypodium hybridum	0			Brachypodium hybridum	0		Brachypodium hybridum	0		Brachypodium hybridum	0.00026927		Brachypodium hybridum	0
Brachyspira hampsonii	0		Brachyspira hampsonii	0.00314614		Brachyspira hampsonii	0		Brachyspira hampsonii	0			Brachyspira hampsonii	0		Brachyspira hampsonii	0		Brachyspira hampsonii	0.00770772		Brachyspira hampsonii	0
Brachyspira hyodysenteriae	0		Brachyspira hyodysenteriae	0		Brachyspira hyodysenteriae	0		Brachyspira hyodysenteriae	0			Brachyspira hyodysenteriae	0		Brachyspira hyodysenteriae	0		Brachyspira hyodysenteriae	3.7106e-05		Brachyspira hyodysenteriae	0
Brachyspira intermedia	0		Brachyspira intermedia	0		Brachyspira intermedia	0		Brachyspira intermedia	0			Brachyspira intermedia	0		Brachyspira intermedia	0.024939		Brachyspira intermedia	0		Brachyspira intermedia	0
Brachyspira pilosicoli	0		Brachyspira pilosicoli	0		Brachyspira pilosicoli	0		Brachyspira pilosicoli	0			Brachyspira pilosicoli	7.0135e-05		Brachyspira pilosicoli	0.00034581		Brachyspira pilosicoli	0		Brachyspira pilosicoli	0
Bradymyces sp. LS-2015d	0		Bradymyces sp. LS-2015d	0		Bradymyces sp. LS-2015d	0		Bradymyces sp. LS-2015d	0			Bradymyces sp. LS-2015d	0.0019887		Bradymyces sp. LS-2015d	0		Bradymyces sp. LS-2015d	0		Bradymyces sp. LS-2015d	0
Bradyrhizobium betae	0		Bradyrhizobium betae	0		Bradyrhizobium betae	0		Bradyrhizobium betae	0			Bradyrhizobium betae	0		Bradyrhizobium betae	0		Bradyrhizobium betae	3.7106e-05		Bradyrhizobium betae	0
Bradyrhizobium canariense	0		Bradyrhizobium canariense	0		Bradyrhizobium canariense	0		Bradyrhizobium canariense	0			Bradyrhizobium canariense	0.00176429		Bradyrhizobium canariense	0		Bradyrhizobium canariense	0		Bradyrhizobium canariense	0
Bradyrhizobium diazoefficiens	0		Bradyrhizobium diazoefficiens	0		Bradyrhizobium diazoefficiens	0.038914		Bradyrhizobium diazoefficiens	0.00093162			Bradyrhizobium diazoefficiens	0.00429376		Bradyrhizobium diazoefficiens	0.00117514		Bradyrhizobium diazoefficiens	0.00432933		Bradyrhizobium diazoefficiens	0.00121799
Bradyrhizobium elkanii	0		Bradyrhizobium elkanii	0		Bradyrhizobium elkanii	0		Bradyrhizobium elkanii	0			Bradyrhizobium elkanii	0.00023874		Bradyrhizobium elkanii	0		Bradyrhizobium elkanii	3.7106e-05		Bradyrhizobium elkanii	0
Bradyrhizobium erythrophlei	0		Bradyrhizobium erythrophlei	0		Bradyrhizobium erythrophlei	0		Bradyrhizobium erythrophlei	0			Bradyrhizobium erythrophlei	0		Bradyrhizobium erythrophlei	0.00055934		Bradyrhizobium erythrophlei	0		Bradyrhizobium erythrophlei	0
Bradyrhizobium genosp. B	0		Bradyrhizobium genosp. B	0		Bradyrhizobium genosp. B	0		Bradyrhizobium genosp. B	0			Bradyrhizobium genosp. B	0		Bradyrhizobium genosp. B	0.00017291		Bradyrhizobium genosp. B	0.00026927		Bradyrhizobium genosp. B	0
Bradyrhizobium guangdongense	0		Bradyrhizobium guangdongense	0		Bradyrhizobium guangdongense	0		Bradyrhizobium guangdongense	0			Bradyrhizobium guangdongense	0		Bradyrhizobium guangdongense	0		Bradyrhizobium guangdongense	0.00080045		Bradyrhizobium guangdongense	0
Bradyrhizobium icense	0		Bradyrhizobium icense	0		Bradyrhizobium icense	0		Bradyrhizobium icense	0			Bradyrhizobium icense	0		Bradyrhizobium icense	0.00017291		Bradyrhizobium icense	0		Bradyrhizobium icense	0.00060899
Bradyrhizobium japonicum	0		Bradyrhizobium japonicum	0		Bradyrhizobium japonicum	0		Bradyrhizobium japonicum	0			Bradyrhizobium japonicum	0		Bradyrhizobium japonicum	0		Bradyrhizobium japonicum	0		Bradyrhizobium japonicum	0
Bradyrhizobium lablabi	0		Bradyrhizobium lablabi	0		Bradyrhizobium lablabi	0		Bradyrhizobium lablabi	0			Bradyrhizobium lablabi	0		Bradyrhizobium lablabi	0.00017291		Bradyrhizobium lablabi	0		Bradyrhizobium lablabi	0
Bradyrhizobium sp.	0		Bradyrhizobium sp.	0		Bradyrhizobium sp.	0		Bradyrhizobium sp.	0			Bradyrhizobium sp.	0		Bradyrhizobium sp.	0		Bradyrhizobium sp.	0.0154155		Bradyrhizobium sp.	0
Bradyrhizobium sp. 6(2017)	0		Bradyrhizobium sp. 6(2017)	0		Bradyrhizobium sp. 6(2017)	0		Bradyrhizobium sp. 6(2017)	0			Bradyrhizobium sp. 6(2017)	0		Bradyrhizobium sp. 6(2017)	0.00017291		Bradyrhizobium sp. 6(2017)	0		Bradyrhizobium sp. 6(2017)	0
Bradyrhizobium sp. BTAi1	0.0189466		Bradyrhizobium sp. BTAi1	0		Bradyrhizobium sp. BTAi1	0		Bradyrhizobium sp. BTAi1	0			Bradyrhizobium sp. BTAi1	0		Bradyrhizobium sp. BTAi1	0		Bradyrhizobium sp. BTAi1	0		Bradyrhizobium sp. BTAi1	0
Bradyrhizobium sp. CCBAU 21365	0		Bradyrhizobium sp. CCBAU 21365	0		Bradyrhizobium sp. CCBAU 21365	0		Bradyrhizobium sp. CCBAU 21365	0			Bradyrhizobium sp. CCBAU 21365	0.00217174		Bradyrhizobium sp. CCBAU 21365	0		Bradyrhizobium sp. CCBAU 21365	0		Bradyrhizobium sp. CCBAU 21365	0
Bradyrhizobium sp. CCBAU 53421	0		Bradyrhizobium sp. CCBAU 53421	0		Bradyrhizobium sp. CCBAU 53421	0		Bradyrhizobium sp. CCBAU 53421	0			Bradyrhizobium sp. CCBAU 53421	0		Bradyrhizobium sp. CCBAU 53421	0		Bradyrhizobium sp. CCBAU 53421	0		Bradyrhizobium sp. CCBAU 53421	0
Bradyrhizobium sp. KBS0725	0		Bradyrhizobium sp. KBS0725	0		Bradyrhizobium sp. KBS0725	0		Bradyrhizobium sp. KBS0725	0			Bradyrhizobium sp. KBS0725	0.00037901		Bradyrhizobium sp. KBS0725	0		Bradyrhizobium sp. KBS0725	0		Bradyrhizobium sp. KBS0725	0
Bradyrhizobium sp. SK17	0		Bradyrhizobium sp. SK17	0		Bradyrhizobium sp. SK17	0.0307503		Bradyrhizobium sp. SK17	0			Bradyrhizobium sp. SK17	0		Bradyrhizobium sp. SK17	0.00014763		Bradyrhizobium sp. SK17	0.00058176		Bradyrhizobium sp. SK17	0
Bradyrhizobium symbiodeficiens	0		Bradyrhizobium symbiodeficiens	0		Bradyrhizobium symbiodeficiens	0		Bradyrhizobium symbiodeficiens	0			Bradyrhizobium symbiodeficiens	0		Bradyrhizobium symbiodeficiens	0		Bradyrhizobium symbiodeficiens	0.00080045		Bradyrhizobium symbiodeficiens	0
Bradysia coprophila	0		Bradysia coprophila	0		Bradysia coprophila	0		Bradysia coprophila	0			Bradysia coprophila	0.00124774		Bradysia coprophila	0		Bradysia coprophila	0		Bradysia coprophila	0
Bradysia vernalis	0		Bradysia vernalis	0		Bradysia vernalis	0		Bradysia vernalis	0			Bradysia vernalis	0		Bradysia vernalis	0		Bradysia vernalis	0		Bradysia vernalis	0
Brahea dulcis	0		Brahea dulcis	0		Brahea dulcis	0		Brahea dulcis	0			Brahea dulcis	0		Brahea dulcis	0		Brahea dulcis	0		Brahea dulcis	0
Brasenia schreberi	0		Brasenia schreberi	0		Brasenia schreberi	0		Brasenia schreberi	0			Brasenia schreberi	0		Brasenia schreberi	0		Brasenia schreberi	0		Brasenia schreberi	0
Brasilonema octagenarum	0		Brasilonema octagenarum	0		Brasilonema octagenarum	0		Brasilonema octagenarum	0			Brasilonema octagenarum	0		Brasilonema octagenarum	0.0004429		Brasilonema octagenarum	0		Brasilonema octagenarum	0
Brasilonema sennae	0		Brasilonema sennae	0		Brasilonema sennae	0		Brasilonema sennae	0			Brasilonema sennae	0		Brasilonema sennae	0.00029527		Brasilonema sennae	0.00329471		Brasilonema sennae	0
Brassica juncea	0		Brassica juncea	0		Brassica juncea	0.00241325		Brassica juncea	0			Brassica juncea	0		Brassica juncea	0		Brassica juncea	0		Brassica juncea	0
Brassica oleracea	0		Brassica oleracea	0		Brassica oleracea	0.0696379		Brassica oleracea	0			Brassica oleracea	0.00922295		Brassica oleracea	0		Brassica oleracea	0.00558806		Brassica oleracea	0
Brassica rapa	0		Brassica rapa	0.0678887		Brassica rapa	0		Brassica rapa	0			Brassica rapa	0.00946699		Brassica rapa	0.0129345		Brassica rapa	0.0145895		Brassica rapa	0
Bremerella volcania	0		Bremerella volcania	0		Bremerella volcania	0		Bremerella volcania	0			Bremerella volcania	0		Bremerella volcania	0		Bremerella volcania	0.00026927		Bremerella volcania	0
Brenneria goodwinii	0		Brenneria goodwinii	0		Brenneria goodwinii	0		Brenneria goodwinii	0			Brenneria goodwinii	0.00014027		Brenneria goodwinii	0.00059053		Brenneria goodwinii	0.00041747		Brenneria goodwinii	0
Brenneria nigrifluens	0		Brenneria nigrifluens	0		Brenneria nigrifluens	0		Brenneria nigrifluens	0			Brenneria nigrifluens	0.00124774		Brenneria nigrifluens	0.0004429		Brenneria nigrifluens	0		Brenneria nigrifluens	0
Brenneria rubrifaciens	0		Brenneria rubrifaciens	0		Brenneria rubrifaciens	0		Brenneria rubrifaciens	0			Brenneria rubrifaciens	0		Brenneria rubrifaciens	0.00051872		Brenneria rubrifaciens	0		Brenneria rubrifaciens	0
Brettanomyces bruxellensis	0		Brettanomyces bruxellensis	0		Brettanomyces bruxellensis	0		Brettanomyces bruxellensis	0			Brettanomyces bruxellensis	0		Brettanomyces bruxellensis	0		Brettanomyces bruxellensis	0.00052861		Brettanomyces bruxellensis	0
Brevibacillus agri	0		Brevibacillus agri	0		Brevibacillus agri	0		Brevibacillus agri	0			Brevibacillus agri	0.0019887		Brevibacillus agri	0		Brevibacillus agri	0.00391831		Brevibacillus agri	0
Brevibacillus brevis	0.158209		Brevibacillus brevis	0		Brevibacillus brevis	0.0696379		Brevibacillus brevis	0			Brevibacillus brevis	0.00014027		Brevibacillus brevis	0.00059053		Brevibacillus brevis	0.00106853		Brevibacillus brevis	0
Brevibacillus formosus	0		Brevibacillus formosus	0		Brevibacillus formosus	0		Brevibacillus formosus	0			Brevibacillus formosus	0.00217174		Brevibacillus formosus	0		Brevibacillus formosus	0.00016429		Brevibacillus formosus	0
Brevibacillus ginsengisoli	0		Brevibacillus ginsengisoli	0		Brevibacillus ginsengisoli	0		Brevibacillus ginsengisoli	0			Brevibacillus ginsengisoli	0		Brevibacillus ginsengisoli	0		Brevibacillus ginsengisoli	0.00249426		Brevibacillus ginsengisoli	0
Brevibacillus invocatus	0		Brevibacillus invocatus	0		Brevibacillus invocatus	0		Brevibacillus invocatus	0.00093162			Brevibacillus invocatus	0		Brevibacillus invocatus	0		Brevibacillus invocatus	0.00016429		Brevibacillus invocatus	0
Brevibacillus laterosporus	0		Brevibacillus laterosporus	0		Brevibacillus laterosporus	0.586669		Brevibacillus laterosporus	0.0411015			Brevibacillus laterosporus	0.00416045		Brevibacillus laterosporus	0.00046817		Brevibacillus laterosporus	0.00035142		Brevibacillus laterosporus	0.00875099
Brevibacillus panacihumi	0		Brevibacillus panacihumi	0		Brevibacillus panacihumi	0		Brevibacillus panacihumi	0			Brevibacillus panacihumi	0		Brevibacillus panacihumi	0		Brevibacillus panacihumi	0		Brevibacillus panacihumi	0.0273673
Brevibacillus sp.	0		Brevibacillus sp.	0		Brevibacillus sp.	0		Brevibacillus sp.	0			Brevibacillus sp.	0.00366635		Brevibacillus sp.	0.0492368		Brevibacillus sp.	0		Brevibacillus sp.	0
Brevibacillus sp. DJM3	0		Brevibacillus sp. DJM3	0		Brevibacillus sp. DJM3	0		Brevibacillus sp. DJM3	0			Brevibacillus sp. DJM3	0.00268617		Brevibacillus sp. DJM3	0		Brevibacillus sp. DJM3	0		Brevibacillus sp. DJM3	0
Brevibacillus sp. FJAT-54423	0		Brevibacillus sp. FJAT-54423	0.135777		Brevibacillus sp. FJAT-54423	0		Brevibacillus sp. FJAT-54423	0			Brevibacillus sp. FJAT-54423	0.0108684		Brevibacillus sp. FJAT-54423	0		Brevibacillus sp. FJAT-54423	0		Brevibacillus sp. FJAT-54423	0
Brevibacillus sp. NA4	0		Brevibacillus sp. NA4	0		Brevibacillus sp. NA4	0		Brevibacillus sp. NA4	0			Brevibacillus sp. NA4	0		Brevibacillus sp. NA4	0		Brevibacillus sp. NA4	8.2146e-05		Brevibacillus sp. NA4	0
Brevibacillus sp. SCSIO 07484	0		Brevibacillus sp. SCSIO 07484	0		Brevibacillus sp. SCSIO 07484	0		Brevibacillus sp. SCSIO 07484	0			Brevibacillus sp. SCSIO 07484	0.00047749		Brevibacillus sp. SCSIO 07484	0		Brevibacillus sp. SCSIO 07484	0		Brevibacillus sp. SCSIO 07484	0
Brevibacillus thermoruber	0		Brevibacillus thermoruber	0		Brevibacillus thermoruber	0		Brevibacillus thermoruber	0			Brevibacillus thermoruber	0		Brevibacillus thermoruber	0		Brevibacillus thermoruber	0.00041747		Brevibacillus thermoruber	0
Brevibacterium casei	0		Brevibacterium casei	0		Brevibacterium casei	0		Brevibacterium casei	0			Brevibacterium casei	0		Brevibacterium casei	0.00055934		Brevibacterium casei	0		Brevibacterium casei	0
Brevibacterium linens	0		Brevibacterium linens	0		Brevibacterium linens	0		Brevibacterium linens	0			Brevibacterium linens	0.00217174		Brevibacterium linens	0		Brevibacterium linens	0		Brevibacterium linens	0
Brevibacterium sp. CS2	0		Brevibacterium sp. CS2	0		Brevibacterium sp. CS2	0		Brevibacterium sp. CS2	0			Brevibacterium sp. CS2	0.00023874		Brevibacterium sp. CS2	0		Brevibacterium sp. CS2	8.2146e-05		Brevibacterium sp. CS2	0
Brevirhabdus pacifica	0.140056		Brevirhabdus pacifica	0		Brevirhabdus pacifica	0		Brevirhabdus pacifica	0			Brevirhabdus pacifica	0		Brevirhabdus pacifica	0		Brevirhabdus pacifica	0		Brevirhabdus pacifica	0
Brevundimonas diminuta	0		Brevundimonas diminuta	0		Brevundimonas diminuta	0		Brevundimonas diminuta	0.0411015			Brevundimonas diminuta	0		Brevundimonas diminuta	0		Brevundimonas diminuta	0.00528748		Brevundimonas diminuta	0
Brevundimonas mediterranea	0		Brevundimonas mediterranea	0		Brevundimonas mediterranea	0		Brevundimonas mediterranea	0			Brevundimonas mediterranea	0		Brevundimonas mediterranea	0.00055934		Brevundimonas mediterranea	0.00293379		Brevundimonas mediterranea	0
Brevundimonas naejangsanensis	0		Brevundimonas naejangsanensis	0		Brevundimonas naejangsanensis	0		Brevundimonas naejangsanensis	0			Brevundimonas naejangsanensis	0		Brevundimonas naejangsanensis	0.00014763		Brevundimonas naejangsanensis	0.00142582		Brevundimonas naejangsanensis	0
Brevundimonas phage vB_BsubS-Delta	0		Brevundimonas phage vB_BsubS-Delta	0		Brevundimonas phage vB_BsubS-Delta	0		Brevundimonas phage vB_BsubS-Delta	0			Brevundimonas phage vB_BsubS-Delta	0.00023874		Brevundimonas phage vB_BsubS-Delta	0		Brevundimonas phage vB_BsubS-Delta	0		Brevundimonas phage vB_BsubS-Delta	0
Brevundimonas sp.	0		Brevundimonas sp.	0		Brevundimonas sp.	0		Brevundimonas sp.	0			Brevundimonas sp.	0		Brevundimonas sp.	0		Brevundimonas sp.	0.00131134		Brevundimonas sp.	0
Brevundimonas sp. 'scallop'	0		Brevundimonas sp. 'scallop'	0		Brevundimonas sp. 'scallop'	0		Brevundimonas sp. 'scallop'	0			Brevundimonas sp. 'scallop'	0.00096553		Brevundimonas sp. 'scallop'	0		Brevundimonas sp. 'scallop'	0.00142582		Brevundimonas sp. 'scallop'	0
Brevundimonas sp. ALBL_148	0		Brevundimonas sp. ALBL_148	0		Brevundimonas sp. ALBL_148	0		Brevundimonas sp. ALBL_148	0			Brevundimonas sp. ALBL_148	0		Brevundimonas sp. ALBL_148	0		Brevundimonas sp. ALBL_148	0.00080045		Brevundimonas sp. ALBL_148	0
Brevundimonas sp. DS20	0		Brevundimonas sp. DS20	0		Brevundimonas sp. DS20	0		Brevundimonas sp. DS20	0			Brevundimonas sp. DS20	0		Brevundimonas sp. DS20	0		Brevundimonas sp. DS20	0.00142582		Brevundimonas sp. DS20	0
Brevundimonas sp. GW460-12-10-14-LB2	0		Brevundimonas sp. GW460-12-10-14-LB2	0		Brevundimonas sp. GW460-12-10-14-LB2	0		Brevundimonas sp. GW460-12-10-14-LB2	0			Brevundimonas sp. GW460-12-10-14-LB2	7.0135e-05		Brevundimonas sp. GW460-12-10-14-LB2	0		Brevundimonas sp. GW460-12-10-14-LB2	0.00142582		Brevundimonas sp. GW460-12-10-14-LB2	0
Brevundimonas sp. LM2	0		Brevundimonas sp. LM2	0		Brevundimonas sp. LM2	0		Brevundimonas sp. LM2	0			Brevundimonas sp. LM2	0		Brevundimonas sp. LM2	0		Brevundimonas sp. LM2	0		Brevundimonas sp. LM2	0
Brevundimonas sp. M20	0		Brevundimonas sp. M20	0		Brevundimonas sp. M20	0		Brevundimonas sp. M20	0			Brevundimonas sp. M20	0.00424403		Brevundimonas sp. M20	0		Brevundimonas sp. M20	0		Brevundimonas sp. M20	0
Brevundimonas sp. RB22	0		Brevundimonas sp. RB22	0		Brevundimonas sp. RB22	0		Brevundimonas sp. RB22	0			Brevundimonas sp. RB22	0		Brevundimonas sp. RB22	0		Brevundimonas sp. RB22	0		Brevundimonas sp. RB22	0
Brevundimonas sp. SGAir0440	0.0476985		Brevundimonas sp. SGAir0440	0		Brevundimonas sp. SGAir0440	0.0377074		Brevundimonas sp. SGAir0440	0			Brevundimonas sp. SGAir0440	0.00212202		Brevundimonas sp. SGAir0440	0		Brevundimonas sp. SGAir0440	0		Brevundimonas sp. SGAir0440	0
Brevundimonas subvibrioides	0		Brevundimonas subvibrioides	0		Brevundimonas subvibrioides	0		Brevundimonas subvibrioides	0.0411015			Brevundimonas subvibrioides	0		Brevundimonas subvibrioides	0		Brevundimonas subvibrioides	0		Brevundimonas subvibrioides	0.00060899
Brevundimonas vancanneytii	0		Brevundimonas vancanneytii	0		Brevundimonas vancanneytii	0		Brevundimonas vancanneytii	0			Brevundimonas vancanneytii	7.0135e-05		Brevundimonas vancanneytii	0		Brevundimonas vancanneytii	0		Brevundimonas vancanneytii	0
Brevundimonas vesicularis	0		Brevundimonas vesicularis	0		Brevundimonas vesicularis	0		Brevundimonas vesicularis	0.0411015			Brevundimonas vesicularis	0.0016846		Brevundimonas vesicularis	0.00105278		Brevundimonas vesicularis	0.00390935		Brevundimonas vesicularis	0.00060899
Brochothrix thermosphacta	0		Brochothrix thermosphacta	0		Brochothrix thermosphacta	0		Brochothrix thermosphacta	0			Brochothrix thermosphacta	0.00304284		Brochothrix thermosphacta	0		Brochothrix thermosphacta	0		Brochothrix thermosphacta	0.00060899
Brome mosaic virus	0		Brome mosaic virus	0		Brome mosaic virus	0		Brome mosaic virus	0			Brome mosaic virus	0		Brome mosaic virus	0		Brome mosaic virus	0.00161564		Brome mosaic virus	0
Brotia verbecki	0		Brotia verbecki	0.0945981		Brotia verbecki	0		Brotia verbecki	0			Brotia verbecki	0		Brotia verbecki	0		Brotia verbecki	0.00080045		Brotia verbecki	0
Broussonetia kazinoki x Broussonetia papyrifera	0		Broussonetia kazinoki x Broussonetia papyrifera	0		Broussonetia kazinoki x Broussonetia papyrifera	0		Broussonetia kazinoki x Broussonetia papyrifera	0			Broussonetia kazinoki x Broussonetia papyrifera	0		Broussonetia kazinoki x Broussonetia papyrifera	0		Broussonetia kazinoki x Broussonetia papyrifera	0.00016429		Broussonetia kazinoki x Broussonetia papyrifera	0
Brucella abortus	0		Brucella abortus	0		Brucella abortus	0		Brucella abortus	0			Brucella abortus	0		Brucella abortus	0		Brucella abortus	0.00041747		Brucella abortus	0
Brucella melitensis	0		Brucella melitensis	0		Brucella melitensis	0		Brucella melitensis	0			Brucella melitensis	0		Brucella melitensis	0		Brucella melitensis	0		Brucella melitensis	0
Brucella sp. 09RB8471	0		Brucella sp. 09RB8471	0		Brucella sp. 09RB8471	0.0754148		Brucella sp. 09RB8471	0			Brucella sp. 09RB8471	0		Brucella sp. 09RB8471	0		Brucella sp. 09RB8471	0		Brucella sp. 09RB8471	0
Brucella sp. 10RB9215	0		Brucella sp. 10RB9215	0		Brucella sp. 10RB9215	0		Brucella sp. 10RB9215	0			Brucella sp. 10RB9215	0		Brucella sp. 10RB9215	0		Brucella sp. 10RB9215	0		Brucella sp. 10RB9215	0
Bubas bison	0		Bubas bison	0		Bubas bison	0		Bubas bison	0			Bubas bison	0.00173211		Bubas bison	0		Bubas bison	0		Bubas bison	0
Buchnera aphidicola	0		Buchnera aphidicola	0.00314614		Buchnera aphidicola	0.00120662		Buchnera aphidicola	0.00558971			Buchnera aphidicola	0.00239823		Buchnera aphidicola	0.00413531		Buchnera aphidicola	0.0093834		Buchnera aphidicola	0.0310212
Buellia dialyta	0		Buellia dialyta	0		Buellia dialyta	0		Buellia dialyta	0			Buellia dialyta	0		Buellia dialyta	0		Buellia dialyta	0		Buellia dialyta	0
Burkholderia ambifaria	0		Burkholderia ambifaria	0		Burkholderia ambifaria	0		Burkholderia ambifaria	0			Burkholderia ambifaria	0		Burkholderia ambifaria	0		Burkholderia ambifaria	0		Burkholderia ambifaria	0
Burkholderia cenocepacia	0		Burkholderia cenocepacia	0		Burkholderia cenocepacia	0.00241325		Burkholderia cenocepacia	0.0242221			Burkholderia cenocepacia	0.00023874		Burkholderia cenocepacia	0.00017291		Burkholderia cenocepacia	8.2146e-05		Burkholderia cenocepacia	0.00730794
Burkholderia cepacia	0		Burkholderia cepacia	0		Burkholderia cepacia	0		Burkholderia cepacia	0			Burkholderia cepacia	0.00023874		Burkholderia cepacia	0		Burkholderia cepacia	0		Burkholderia cepacia	0.008142
Burkholderia contaminans	0		Burkholderia contaminans	0		Burkholderia contaminans	0		Burkholderia contaminans	0			Burkholderia contaminans	0		Burkholderia contaminans	0.00034581		Burkholderia contaminans	7.4213e-05		Burkholderia contaminans	0.00060899
Burkholderia diffusa	0		Burkholderia diffusa	0		Burkholderia diffusa	0		Burkholderia diffusa	0			Burkholderia diffusa	0		Burkholderia diffusa	0.00017291		Burkholderia diffusa	0		Burkholderia diffusa	0
Burkholderia dolosa	0		Burkholderia dolosa	0		Burkholderia dolosa	0		Burkholderia dolosa	0			Burkholderia dolosa	0.00124774		Burkholderia dolosa	0		Burkholderia dolosa	0		Burkholderia dolosa	0
Burkholderia gladioli	0		Burkholderia gladioli	0		Burkholderia gladioli	0		Burkholderia gladioli	0.00093162			Burkholderia gladioli	7.0135e-05		Burkholderia gladioli	0.00214619		Burkholderia gladioli	0		Burkholderia gladioli	0
Burkholderia lata	0		Burkholderia lata	0		Burkholderia lata	0		Burkholderia lata	0			Burkholderia lata	7.0135e-05		Burkholderia lata	0		Burkholderia lata	0		Burkholderia lata	0
Burkholderia multivorans	0		Burkholderia multivorans	0		Burkholderia multivorans	0.0696379		Burkholderia multivorans	0			Burkholderia multivorans	0.00610777		Burkholderia multivorans	0.00032054		Burkholderia multivorans	0		Burkholderia multivorans	0
Burkholderia oklahomensis	0		Burkholderia oklahomensis	0		Burkholderia oklahomensis	0		Burkholderia oklahomensis	0			Burkholderia oklahomensis	0		Burkholderia oklahomensis	0.00029527		Burkholderia oklahomensis	0		Burkholderia oklahomensis	0
Burkholderia phage Bups phi1	0		Burkholderia phage Bups phi1	0		Burkholderia phage Bups phi1	0		Burkholderia phage Bups phi1	0			Burkholderia phage Bups phi1	0		Burkholderia phage Bups phi1	0		Burkholderia phage Bups phi1	0.00275908		Burkholderia phage Bups phi1	0
Burkholderia plantarii	0		Burkholderia plantarii	0		Burkholderia plantarii	0		Burkholderia plantarii	0			Burkholderia plantarii	0.00047749		Burkholderia plantarii	0		Burkholderia plantarii	0		Burkholderia plantarii	0.00060899
Burkholderia pseudomallei	0		Burkholderia pseudomallei	0		Burkholderia pseudomallei	0		Burkholderia pseudomallei	0.00093162			Burkholderia pseudomallei	0		Burkholderia pseudomallei	0		Burkholderia pseudomallei	0		Burkholderia pseudomallei	0.00060899
Burkholderia sp.	0		Burkholderia sp.	0		Burkholderia sp.	0		Burkholderia sp.	0			Burkholderia sp.	0		Burkholderia sp.	0		Burkholderia sp.	0		Burkholderia sp.	0
Burkholderia sp. AD24	0		Burkholderia sp. AD24	0		Burkholderia sp. AD24	0		Burkholderia sp. AD24	0			Burkholderia sp. AD24	0.00023874		Burkholderia sp. AD24	0		Burkholderia sp. AD24	0		Burkholderia sp. AD24	0
Burkholderia sp. BDU6	0		Burkholderia sp. BDU6	0		Burkholderia sp. BDU6	0		Burkholderia sp. BDU6	0.00093162			Burkholderia sp. BDU6	0		Burkholderia sp. BDU6	0		Burkholderia sp. BDU6	0		Burkholderia sp. BDU6	0
Burkholderia sp. DHOD12	0		Burkholderia sp. DHOD12	0		Burkholderia sp. DHOD12	0		Burkholderia sp. DHOD12	0			Burkholderia sp. DHOD12	0		Burkholderia sp. DHOD12	0.00017291		Burkholderia sp. DHOD12	0		Burkholderia sp. DHOD12	0
Burkholderia sp. HB1	0		Burkholderia sp. HB1	0		Burkholderia sp. HB1	0		Burkholderia sp. HB1	0			Burkholderia sp. HB1	0.0002104		Burkholderia sp. HB1	0.0004429		Burkholderia sp. HB1	0		Burkholderia sp. HB1	0
Burkholderia sp. JNR126	0		Burkholderia sp. JNR126	0		Burkholderia sp. JNR126	0		Burkholderia sp. JNR126	0			Burkholderia sp. JNR126	0		Burkholderia sp. JNR126	0		Burkholderia sp. JNR126	0		Burkholderia sp. JNR126	0
Burkholderia sp. JNR27	0		Burkholderia sp. JNR27	0		Burkholderia sp. JNR27	0		Burkholderia sp. JNR27	0			Burkholderia sp. JNR27	0		Burkholderia sp. JNR27	0		Burkholderia sp. JNR27	0		Burkholderia sp. JNR27	0
Burkholderia sp. KK1	0		Burkholderia sp. KK1	0		Burkholderia sp. KK1	0		Burkholderia sp. KK1	0			Burkholderia sp. KK1	7.0135e-05		Burkholderia sp. KK1	0		Burkholderia sp. KK1	0		Burkholderia sp. KK1	0
Burkholderia sp. MSMB0266	0		Burkholderia sp. MSMB0266	0		Burkholderia sp. MSMB0266	0		Burkholderia sp. MSMB0266	0			Burkholderia sp. MSMB0266	0		Burkholderia sp. MSMB0266	0		Burkholderia sp. MSMB0266	0		Burkholderia sp. MSMB0266	0
Burkholderia sp. MSMB0856	0		Burkholderia sp. MSMB0856	0		Burkholderia sp. MSMB0856	0		Burkholderia sp. MSMB0856	0			Burkholderia sp. MSMB0856	0		Burkholderia sp. MSMB0856	0		Burkholderia sp. MSMB0856	0		Burkholderia sp. MSMB0856	0
Burkholderia sp. oral taxon C87	0		Burkholderia sp. oral taxon C87	0		Burkholderia sp. oral taxon C87	0		Burkholderia sp. oral taxon C87	0			Burkholderia sp. oral taxon C87	0		Burkholderia sp. oral taxon C87	0.00014763		Burkholderia sp. oral taxon C87	0		Burkholderia sp. oral taxon C87	0
Burkholderia sp. PAMC 26561	0		Burkholderia sp. PAMC 26561	0		Burkholderia sp. PAMC 26561	0		Burkholderia sp. PAMC 26561	0			Burkholderia sp. PAMC 26561	0		Burkholderia sp. PAMC 26561	0		Burkholderia sp. PAMC 26561	0		Burkholderia sp. PAMC 26561	0
Burkholderia sp. RPE67	0		Burkholderia sp. RPE67	0		Burkholderia sp. RPE67	0		Burkholderia sp. RPE67	0			Burkholderia sp. RPE67	0		Burkholderia sp. RPE67	0		Burkholderia sp. RPE67	0		Burkholderia sp. RPE67	0
Burkholderia sp. YI23	0		Burkholderia sp. YI23	0		Burkholderia sp. YI23	0		Burkholderia sp. YI23	0			Burkholderia sp. YI23	0		Burkholderia sp. YI23	0		Burkholderia sp. YI23	0		Burkholderia sp. YI23	0
Burkholderia stabilis	0		Burkholderia stabilis	0		Burkholderia stabilis	0		Burkholderia stabilis	0			Burkholderia stabilis	0.00332629		Burkholderia stabilis	0.00017291		Burkholderia stabilis	0		Burkholderia stabilis	0.008142
Burkholderia thailandensis	0		Burkholderia thailandensis	0		Burkholderia thailandensis	0		Burkholderia thailandensis	0.00186324			Burkholderia thailandensis	0		Burkholderia thailandensis	0.00017291		Burkholderia thailandensis	0		Burkholderia thailandensis	0
Burkholderia ubonensis	0		Burkholderia ubonensis	0.0267094		Burkholderia ubonensis	0		Burkholderia ubonensis	0			Burkholderia ubonensis	7.0135e-05		Burkholderia ubonensis	0		Burkholderia ubonensis	0		Burkholderia ubonensis	0
Burkholderia vietnamiensis	0		Burkholderia vietnamiensis	0		Burkholderia vietnamiensis	0		Burkholderia vietnamiensis	0			Burkholderia vietnamiensis	0		Burkholderia vietnamiensis	0.00055934		Burkholderia vietnamiensis	0.00051571		Burkholderia vietnamiensis	0
Burkholderiaceae bacterium	0		Burkholderiaceae bacterium	0		Burkholderiaceae bacterium	0.160709		Burkholderiaceae bacterium	0.00093162			Burkholderiaceae bacterium	0		Burkholderiaceae bacterium	0.00034581		Burkholderiaceae bacterium	8.2146e-05		Burkholderiaceae bacterium	0
Burkholderiales bacterium YL45	0		Burkholderiales bacterium YL45	0		Burkholderiales bacterium YL45	0		Burkholderiales bacterium YL45	0			Burkholderiales bacterium YL45	0.00014027		Burkholderiales bacterium YL45	0		Burkholderiales bacterium YL45	0		Burkholderiales bacterium YL45	0
Buttiauxella agrestis	0		Buttiauxella agrestis	0		Buttiauxella agrestis	0		Buttiauxella agrestis	0			Buttiauxella agrestis	0.00131787		Buttiauxella agrestis	0.00096161		Buttiauxella agrestis	7.4213e-05		Buttiauxella agrestis	0
Buttiauxella sp. 3AFRM03	0.00685331		Buttiauxella sp. 3AFRM03	0		Buttiauxella sp. 3AFRM03	0		Buttiauxella sp. 3AFRM03	0			Buttiauxella sp. 3AFRM03	0.0167426		Buttiauxella sp. 3AFRM03	0.00113452		Buttiauxella sp. 3AFRM03	0.00178918		Buttiauxella sp. 3AFRM03	0.00060899
butyrate-producing bacterium SM4/1	0		butyrate-producing bacterium SM4/1	0		butyrate-producing bacterium SM4/1	0		butyrate-producing bacterium SM4/1	0			butyrate-producing bacterium SM4/1	0		butyrate-producing bacterium SM4/1	0		butyrate-producing bacterium SM4/1	0.00096474		butyrate-producing bacterium SM4/1	0.00365397
butyrate-producing bacterium SS3/4	0		butyrate-producing bacterium SS3/4	0.00314614		butyrate-producing bacterium SS3/4	0		butyrate-producing bacterium SS3/4	0			butyrate-producing bacterium SS3/4	0		butyrate-producing bacterium SS3/4	0		butyrate-producing bacterium SS3/4	0.00016429		butyrate-producing bacterium SS3/4	0.00913492
Butyricimonas faecalis	0		Butyricimonas faecalis	0.00314614		Butyricimonas faecalis	0		Butyricimonas faecalis	0			Butyricimonas faecalis	0		Butyricimonas faecalis	0.00335604		Butyricimonas faecalis	0.00016429		Butyricimonas faecalis	0.00182698
Butyrivibrio fibrisolvens	0		Butyrivibrio fibrisolvens	0		Butyrivibrio fibrisolvens	0		Butyrivibrio fibrisolvens	0			Butyrivibrio fibrisolvens	0.00030888		Butyrivibrio fibrisolvens	0		Butyrivibrio fibrisolvens	0.00098318		Butyrivibrio fibrisolvens	0
Butyrivibrio hungatei	0		Butyrivibrio hungatei	0		Butyrivibrio hungatei	0		Butyrivibrio hungatei	0			Butyrivibrio hungatei	0		Butyrivibrio hungatei	0		Butyrivibrio hungatei	3.7106e-05		Butyrivibrio hungatei	0.00608995
Butyrivibrio proteoclasticus	0		Butyrivibrio proteoclasticus	0		Butyrivibrio proteoclasticus	0		Butyrivibrio proteoclasticus	0			Butyrivibrio proteoclasticus	0		Butyrivibrio proteoclasticus	0		Butyrivibrio proteoclasticus	0		Butyrivibrio proteoclasticus	0.00182698
Byssochlamys spectabilis	0		Byssochlamys spectabilis	0		Byssochlamys spectabilis	0		Byssochlamys spectabilis	0			Byssochlamys spectabilis	0.00173211		Byssochlamys spectabilis	0		Byssochlamys spectabilis	0		Byssochlamys spectabilis	0
Bystus piceus	0		Bystus piceus	0		Bystus piceus	0		Bystus piceus	0			Bystus piceus	0.00154433		Bystus piceus	0		Bystus piceus	0		Bystus piceus	0
Bythopirellula goksoyri	0		Bythopirellula goksoyri	0		Bythopirellula goksoyri	0		Bythopirellula goksoyri	0			Bythopirellula goksoyri	0.00124774		Bythopirellula goksoyri	0		Bythopirellula goksoyri	0		Bythopirellula goksoyri	0
Caballeronia insecticola	0		Caballeronia insecticola	0		Caballeronia insecticola	0		Caballeronia insecticola	0.00093162			Caballeronia insecticola	7.0135e-05		Caballeronia insecticola	0		Caballeronia insecticola	0		Caballeronia insecticola	0
Caballeronia sp. SBC1	0		Caballeronia sp. SBC1	0		Caballeronia sp. SBC1	0		Caballeronia sp. SBC1	0			Caballeronia sp. SBC1	0		Caballeronia sp. SBC1	0.00029527		Caballeronia sp. SBC1	0.00087466		Caballeronia sp. SBC1	0
Caballeronia sp. SBC2	0		Caballeronia sp. SBC2	0		Caballeronia sp. SBC2	0		Caballeronia sp. SBC2	0			Caballeronia sp. SBC2	7.0135e-05		Caballeronia sp. SBC2	0.00014763		Caballeronia sp. SBC2	0.00080045		Caballeronia sp. SBC2	0
Caenorhabditis elegans	0		Caenorhabditis elegans	0		Caenorhabditis elegans	0		Caenorhabditis elegans	0			Caenorhabditis elegans	0.00239299		Caenorhabditis elegans	0		Caenorhabditis elegans	0		Caenorhabditis elegans	0
Caenorhabditis remanei	0		Caenorhabditis remanei	0.00314614		Caenorhabditis remanei	0		Caenorhabditis remanei	0			Caenorhabditis remanei	7.0135e-05		Caenorhabditis remanei	0		Caenorhabditis remanei	8.2146e-05		Caenorhabditis remanei	0
Cajanus cajan	0		Cajanus cajan	0		Cajanus cajan	0		Cajanus cajan	0			Cajanus cajan	0		Cajanus cajan	0		Cajanus cajan	0		Cajanus cajan	0.00060899
Calandrinia crassifolia	0		Calandrinia crassifolia	0		Calandrinia crassifolia	0		Calandrinia crassifolia	0			Calandrinia crassifolia	7.0135e-05		Calandrinia crassifolia	0		Calandrinia crassifolia	0		Calandrinia crassifolia	0
Caldicellulosiruptor changbaiensis	0		Caldicellulosiruptor changbaiensis	0		Caldicellulosiruptor changbaiensis	0		Caldicellulosiruptor changbaiensis	0			Caldicellulosiruptor changbaiensis	0		Caldicellulosiruptor changbaiensis	0		Caldicellulosiruptor changbaiensis	0		Caldicellulosiruptor changbaiensis	0.00060899
Caldicellulosiruptor hydrothermalis	0		Caldicellulosiruptor hydrothermalis	0		Caldicellulosiruptor hydrothermalis	0		Caldicellulosiruptor hydrothermalis	0			Caldicellulosiruptor hydrothermalis	0		Caldicellulosiruptor hydrothermalis	0		Caldicellulosiruptor hydrothermalis	0		Caldicellulosiruptor hydrothermalis	0.00060899
Caldicellulosiruptor lactoaceticus	0		Caldicellulosiruptor lactoaceticus	0		Caldicellulosiruptor lactoaceticus	0		Caldicellulosiruptor lactoaceticus	0			Caldicellulosiruptor lactoaceticus	0		Caldicellulosiruptor lactoaceticus	0		Caldicellulosiruptor lactoaceticus	0.00249426		Caldicellulosiruptor lactoaceticus	0
Caldicellulosiruptor obsidiansis	0		Caldicellulosiruptor obsidiansis	0		Caldicellulosiruptor obsidiansis	0		Caldicellulosiruptor obsidiansis	0			Caldicellulosiruptor obsidiansis	0		Caldicellulosiruptor obsidiansis	0		Caldicellulosiruptor obsidiansis	8.2146e-05		Caldicellulosiruptor obsidiansis	0
Caldilinea aerophila	0		Caldilinea aerophila	0		Caldilinea aerophila	0.139276		Caldilinea aerophila	0			Caldilinea aerophila	0.00290838		Caldilinea aerophila	0.00616599		Caldilinea aerophila	0.0124765		Caldilinea aerophila	0
Caligus rogercresseyi	0		Caligus rogercresseyi	0		Caligus rogercresseyi	0.0696379		Caligus rogercresseyi	0			Caligus rogercresseyi	0.00383171		Caligus rogercresseyi	0		Caligus rogercresseyi	0.0196003		Caligus rogercresseyi	0.00875099
Callyntrura sp. YX-2005	0		Callyntrura sp. YX-2005	0		Callyntrura sp. YX-2005	0		Callyntrura sp. YX-2005	0			Callyntrura sp. YX-2005	0		Callyntrura sp. YX-2005	0		Callyntrura sp. YX-2005	0		Callyntrura sp. YX-2005	0
Caloramator sp. E03	0		Caloramator sp. E03	0		Caloramator sp. E03	0.00241325		Caloramator sp. E03	0			Caloramator sp. E03	0.00212202		Caloramator sp. E03	0		Caloramator sp. E03	0		Caloramator sp. E03	0.00182698
Caloranaerobacter azorensis	0		Caloranaerobacter azorensis	0		Caloranaerobacter azorensis	0		Caloranaerobacter azorensis	0			Caloranaerobacter azorensis	0		Caloranaerobacter azorensis	0		Caloranaerobacter azorensis	0		Caloranaerobacter azorensis	0.00365397
Calostoma cinnabarinum	0		Calostoma cinnabarinum	0		Calostoma cinnabarinum	0		Calostoma cinnabarinum	0			Calostoma cinnabarinum	0		Calostoma cinnabarinum	0		Calostoma cinnabarinum	0		Calostoma cinnabarinum	0
Calothrix brevissima	0		Calothrix brevissima	0		Calothrix brevissima	0		Calothrix brevissima	0			Calothrix brevissima	0		Calothrix brevissima	0.00017291		Calothrix brevissima	0		Calothrix brevissima	0
Calothrix parietina	0		Calothrix parietina	0		Calothrix parietina	0		Calothrix parietina	0			Calothrix parietina	0.00047749		Calothrix parietina	0		Calothrix parietina	0		Calothrix parietina	0
Calothrix sp. NIES-3974	0		Calothrix sp. NIES-3974	0		Calothrix sp. NIES-3974	0		Calothrix sp. NIES-3974	0			Calothrix sp. NIES-3974	0		Calothrix sp. NIES-3974	0		Calothrix sp. NIES-3974	0		Calothrix sp. NIES-3974	0
Calothrix sp. NIES-4071	0		Calothrix sp. NIES-4071	0		Calothrix sp. NIES-4071	0		Calothrix sp. NIES-4071	0.00093162			Calothrix sp. NIES-4071	0		Calothrix sp. NIES-4071	0		Calothrix sp. NIES-4071	0		Calothrix sp. NIES-4071	0.0273673
Calothrix sp. NIES-4101	0		Calothrix sp. NIES-4101	0		Calothrix sp. NIES-4101	0		Calothrix sp. NIES-4101	0			Calothrix sp. NIES-4101	0		Calothrix sp. NIES-4101	0.00017291		Calothrix sp. NIES-4101	0		Calothrix sp. NIES-4101	0
Calothrix sp. NIES-4105	0		Calothrix sp. NIES-4105	0		Calothrix sp. NIES-4105	0		Calothrix sp. NIES-4105	0			Calothrix sp. NIES-4105	0		Calothrix sp. NIES-4105	0.00055934		Calothrix sp. NIES-4105	0.00088259		Calothrix sp. NIES-4105	0
Calothrix sp. PCC 7507	0		Calothrix sp. PCC 7507	0		Calothrix sp. PCC 7507	0		Calothrix sp. PCC 7507	0			Calothrix sp. PCC 7507	0		Calothrix sp. PCC 7507	0		Calothrix sp. PCC 7507	0.00080045		Calothrix sp. PCC 7507	0
Calyptogena fausta symbiont	0		Calyptogena fausta symbiont	0		Calyptogena fausta symbiont	0		Calyptogena fausta symbiont	0			Calyptogena fausta symbiont	0		Calyptogena fausta symbiont	0.00014763		Calyptogena fausta symbiont	0		Calyptogena fausta symbiont	0
Camarosporidiella populina	0		Camarosporidiella populina	0		Camarosporidiella populina	0		Camarosporidiella populina	0			Camarosporidiella populina	0		Camarosporidiella populina	0		Camarosporidiella populina	0		Camarosporidiella populina	0.00060899
Camelina sativa	0		Camelina sativa	0		Camelina sativa	0		Camelina sativa	0			Camelina sativa	0		Camelina sativa	0		Camelina sativa	0.00343407		Camelina sativa	0
Camellia sinensis	0		Camellia sinensis	0		Camellia sinensis	0		Camellia sinensis	0			Camellia sinensis	0.00124774		Camellia sinensis	0		Camellia sinensis	0.00035142		Camellia sinensis	0
Camptophora hylomeconis	0		Camptophora hylomeconis	0		Camptophora hylomeconis	0		Camptophora hylomeconis	0			Camptophora hylomeconis	0		Camptophora hylomeconis	0		Camptophora hylomeconis	0		Camptophora hylomeconis	0
Campylobacter armoricus	0		Campylobacter armoricus	0		Campylobacter armoricus	0		Campylobacter armoricus	0			Campylobacter armoricus	0		Campylobacter armoricus	0.00073225		Campylobacter armoricus	0		Campylobacter armoricus	0
Campylobacter avium	0		Campylobacter avium	0		Campylobacter avium	0		Campylobacter avium	0			Campylobacter avium	0		Campylobacter avium	0.00017291		Campylobacter avium	0		Campylobacter avium	0
Campylobacter blaseri	0		Campylobacter blaseri	0		Campylobacter blaseri	0		Campylobacter blaseri	0			Campylobacter blaseri	0		Campylobacter blaseri	0		Campylobacter blaseri	0		Campylobacter blaseri	0.00060899
Campylobacter concisus	0		Campylobacter concisus	0.00943841		Campylobacter concisus	0.00120662		Campylobacter concisus	0.00652133			Campylobacter concisus	0.00212202		Campylobacter concisus	0.00523273		Campylobacter concisus	0.00484664		Campylobacter concisus	0.00487196
Campylobacter corcagiensis	0		Campylobacter corcagiensis	0		Campylobacter corcagiensis	0		Campylobacter corcagiensis	0			Campylobacter corcagiensis	0		Campylobacter corcagiensis	0.00034581		Campylobacter corcagiensis	0		Campylobacter corcagiensis	0
Campylobacter curvus	0		Campylobacter curvus	0.00314614		Campylobacter curvus	0		Campylobacter curvus	0			Campylobacter curvus	0.00030888		Campylobacter curvus	0.00417994		Campylobacter curvus	0.00106715		Campylobacter curvus	0.00365397
Campylobacter fetus	0		Campylobacter fetus	0		Campylobacter fetus	0		Campylobacter fetus	0			Campylobacter fetus	0		Campylobacter fetus	0.00258317		Campylobacter fetus	0		Campylobacter fetus	0.00608995
Campylobacter geochelonis	0		Campylobacter geochelonis	0		Campylobacter geochelonis	0		Campylobacter geochelonis	0			Campylobacter geochelonis	0		Campylobacter geochelonis	0.00017291		Campylobacter geochelonis	0		Campylobacter geochelonis	0
Campylobacter gracilis	0		Campylobacter gracilis	0.0267094		Campylobacter gracilis	0.00241325		Campylobacter gracilis	0.00279486			Campylobacter gracilis	0.00815779		Campylobacter gracilis	0.00070697		Campylobacter gracilis	0.00185767		Campylobacter gracilis	0
Campylobacter hepaticus	0		Campylobacter hepaticus	0		Campylobacter hepaticus	0		Campylobacter hepaticus	0			Campylobacter hepaticus	0		Campylobacter hepaticus	0		Campylobacter hepaticus	0		Campylobacter hepaticus	0.00060899
Campylobacter hominis	0		Campylobacter hominis	0		Campylobacter hominis	0		Campylobacter hominis	0			Campylobacter hominis	0		Campylobacter hominis	0		Campylobacter hominis	0		Campylobacter hominis	0
Campylobacter hyointestinalis	0		Campylobacter hyointestinalis	0		Campylobacter hyointestinalis	0		Campylobacter hyointestinalis	0			Campylobacter hyointestinalis	0		Campylobacter hyointestinalis	0		Campylobacter hyointestinalis	0		Campylobacter hyointestinalis	0.00121799
Campylobacter iguaniorum	0		Campylobacter iguaniorum	0		Campylobacter iguaniorum	0		Campylobacter iguaniorum	0.00093162			Campylobacter iguaniorum	0		Campylobacter iguaniorum	0		Campylobacter iguaniorum	0.00087466		Campylobacter iguaniorum	0
Campylobacter insulaenigrae	0		Campylobacter insulaenigrae	0		Campylobacter insulaenigrae	0		Campylobacter insulaenigrae	0			Campylobacter insulaenigrae	0		Campylobacter insulaenigrae	0		Campylobacter insulaenigrae	0		Campylobacter insulaenigrae	0.00060899
Campylobacter jejuni	0		Campylobacter jejuni	0		Campylobacter jejuni	0		Campylobacter jejuni	0			Campylobacter jejuni	0.00022125		Campylobacter jejuni	0.00017291		Campylobacter jejuni	8.2146e-05		Campylobacter jejuni	0.00121799
Campylobacter lari	0		Campylobacter lari	0		Campylobacter lari	0		Campylobacter lari	0.00093162			Campylobacter lari	0		Campylobacter lari	0.00055934		Campylobacter lari	0.00072385		Campylobacter lari	0.00060899
Campylobacter mucosalis	0		Campylobacter mucosalis	0		Campylobacter mucosalis	0		Campylobacter mucosalis	0.00093162			Campylobacter mucosalis	0.00183443		Campylobacter mucosalis	0.0091356		Campylobacter mucosalis	0.0002014		Campylobacter mucosalis	0
Campylobacter pinnipediorum	0		Campylobacter pinnipediorum	0		Campylobacter pinnipediorum	0		Campylobacter pinnipediorum	0			Campylobacter pinnipediorum	0		Campylobacter pinnipediorum	0.00034581		Campylobacter pinnipediorum	0.00032858		Campylobacter pinnipediorum	0
Campylobacter rectus	0		Campylobacter rectus	0.0188768		Campylobacter rectus	0.00241325		Campylobacter rectus	0.00745295			Campylobacter rectus	0.00047749		Campylobacter rectus	0.0150616		Campylobacter rectus	0.00076215		Campylobacter rectus	0.00669894
Campylobacter showae	0.00342665		Campylobacter showae	0.0754418		Campylobacter showae	0		Campylobacter showae	0.00931619			Campylobacter showae	0.00396252		Campylobacter showae	0.0267397		Campylobacter showae	0.0134161		Campylobacter showae	0.00365397
Campylobacter sp.	0		Campylobacter sp.	0		Campylobacter sp.	0		Campylobacter sp.	0.00093162			Campylobacter sp.	0.00124774		Campylobacter sp.	0.00055934		Campylobacter sp.	0.00052861		Campylobacter sp.	0
Campylobacter sp. canine oral taxon 011	0		Campylobacter sp. canine oral taxon 011	0		Campylobacter sp. canine oral taxon 011	0		Campylobacter sp. canine oral taxon 011	0.00372648			Campylobacter sp. canine oral taxon 011	0.00047749		Campylobacter sp. canine oral taxon 011	0.0051158		Campylobacter sp. canine oral taxon 011	0.00309424		Campylobacter sp. canine oral taxon 011	0
Campylobacter sp. CCUG 57310	0.0751118		Campylobacter sp. CCUG 57310	3.73432		Campylobacter sp. CCUG 57310	0.0530914		Campylobacter sp. CCUG 57310	0.962363			Campylobacter sp. CCUG 57310	0.152652		Campylobacter sp. CCUG 57310	3.06962		Campylobacter sp. CCUG 57310	1.47673		Campylobacter sp. CCUG 57310	0.898876
Campylobacter sp. CGEMS	0		Campylobacter sp. CGEMS	0		Campylobacter sp. CGEMS	0		Campylobacter sp. CGEMS	0			Campylobacter sp. CGEMS	0		Campylobacter sp. CGEMS	0		Campylobacter sp. CGEMS	0.00080045		Campylobacter sp. CGEMS	0
Campylobacter sp. RM16192	0.00342665		Campylobacter sp. RM16192	0.210726		Campylobacter sp. RM16192	0.00241325		Campylobacter sp. RM16192	0.0624185			Campylobacter sp. RM16192	0.00628814		Campylobacter sp. RM16192	0.139073		Campylobacter sp. RM16192	0.0867308		Campylobacter sp. RM16192	0.0462836
Campylobacter sp. RM16704	0		Campylobacter sp. RM16704	0		Campylobacter sp. RM16704	0		Campylobacter sp. RM16704	0.00186324			Campylobacter sp. RM16704	0		Campylobacter sp. RM16704	0		Campylobacter sp. RM16704	0		Campylobacter sp. RM16704	0
Campylobacter sp. RM6914	0		Campylobacter sp. RM6914	0.0125845		Campylobacter sp. RM6914	0		Campylobacter sp. RM6914	0.012111			Campylobacter sp. RM6914	0		Campylobacter sp. RM6914	0.0321109		Campylobacter sp. RM6914	0.00149335		Campylobacter sp. RM6914	0.0279763
Campylobacter sp. RM8964	0		Campylobacter sp. RM8964	0		Campylobacter sp. RM8964	0		Campylobacter sp. RM8964	0			Campylobacter sp. RM8964	0		Campylobacter sp. RM8964	0.0492368		Campylobacter sp. RM8964	0		Campylobacter sp. RM8964	0
Campylobacter sputorum	0		Campylobacter sputorum	0		Campylobacter sputorum	0		Campylobacter sputorum	0			Campylobacter sputorum	0		Campylobacter sputorum	0.00111868		Campylobacter sputorum	0		Campylobacter sputorum	0.00060899
Campylobacter ureolyticus	0		Campylobacter ureolyticus	0		Campylobacter ureolyticus	0		Campylobacter ureolyticus	0			Campylobacter ureolyticus	0.00871326		Campylobacter ureolyticus	0.00032054		Campylobacter ureolyticus	0.00159011		Campylobacter ureolyticus	0.00060899
Candida glabrata	0		Candida glabrata	0		Candida glabrata	0		Candida glabrata	0			Candida glabrata	0		Candida glabrata	0.00055934		Candida glabrata	8.2146e-05		Candida glabrata	0
Candida haemuloni	0		Candida haemuloni	0		Candida haemuloni	0		Candida haemuloni	0			Candida haemuloni	0.00014027		Candida haemuloni	0		Candida haemuloni	0.00027561		Candida haemuloni	0.00121799
Candida intermedia	0.140056		Candida intermedia	0		Candida intermedia	0		Candida intermedia	0.0474158			Candida intermedia	0.00023874		Candida intermedia	0		Candida intermedia	0		Candida intermedia	0.00060899
Candida parapsilosis	0		Candida parapsilosis	0		Candida parapsilosis	0		Candida parapsilosis	0			Candida parapsilosis	0.00089539		Candida parapsilosis	0		Candida parapsilosis	0		Candida parapsilosis	0
Candida sp. BG01-8-31-001A-2-1	0		Candida sp. BG01-8-31-001A-2-1	0		Candida sp. BG01-8-31-001A-2-1	0		Candida sp. BG01-8-31-001A-2-1	0			Candida sp. BG01-8-31-001A-2-1	0		Candida sp. BG01-8-31-001A-2-1	0		Candida sp. BG01-8-31-001A-2-1	0		Candida sp. BG01-8-31-001A-2-1	0
Candida sp. LN 7	0		Candida sp. LN 7	0		Candida sp. LN 7	0		Candida sp. LN 7	0			Candida sp. LN 7	0		Candida sp. LN 7	0		Candida sp. LN 7	0		Candida sp. LN 7	0
candidate division SR1 bacterium RAAC1_SR1_1	0		candidate division SR1 bacterium RAAC1_SR1_1	0		candidate division SR1 bacterium RAAC1_SR1_1	0		candidate division SR1 bacterium RAAC1_SR1_1	0			candidate division SR1 bacterium RAAC1_SR1_1	0.00022125		candidate division SR1 bacterium RAAC1_SR1_1	0		candidate division SR1 bacterium RAAC1_SR1_1	0		candidate division SR1 bacterium RAAC1_SR1_1	0
Candidatus Accumulibacter phosphatis	0		Candidatus Accumulibacter phosphatis	0		Candidatus Accumulibacter phosphatis	0		Candidatus Accumulibacter phosphatis	0			Candidatus Accumulibacter phosphatis	0.00434348		Candidatus Accumulibacter phosphatis	0		Candidatus Accumulibacter phosphatis	0		Candidatus Accumulibacter phosphatis	0.008142
Candidatus Accumulibacter sp.	0		Candidatus Accumulibacter sp.	0		Candidatus Accumulibacter sp.	0		Candidatus Accumulibacter sp.	0			Candidatus Accumulibacter sp.	7.0135e-05		Candidatus Accumulibacter sp.	0.00223736		Candidatus Accumulibacter sp.	0		Candidatus Accumulibacter sp.	0
Candidatus Aquiluna sp. 15G-AUS-rot	0		Candidatus Aquiluna sp. 15G-AUS-rot	0		Candidatus Aquiluna sp. 15G-AUS-rot	0		Candidatus Aquiluna sp. 15G-AUS-rot	0			Candidatus Aquiluna sp. 15G-AUS-rot	0		Candidatus Aquiluna sp. 15G-AUS-rot	0		Candidatus Aquiluna sp. 15G-AUS-rot	0		Candidatus Aquiluna sp. 15G-AUS-rot	0
Candidatus Arthromitus sp. SFB-mouse	0.00342665		Candidatus Arthromitus sp. SFB-mouse	0		Candidatus Arthromitus sp. SFB-mouse	0		Candidatus Arthromitus sp. SFB-mouse	0			Candidatus Arthromitus sp. SFB-mouse	0		Candidatus Arthromitus sp. SFB-mouse	0		Candidatus Arthromitus sp. SFB-mouse	0.0121171		Candidatus Arthromitus sp. SFB-mouse	0
Candidatus Arthromitus sp. SFB-rat-Yit	0		Candidatus Arthromitus sp. SFB-rat-Yit	0		Candidatus Arthromitus sp. SFB-rat-Yit	0		Candidatus Arthromitus sp. SFB-rat-Yit	0			Candidatus Arthromitus sp. SFB-rat-Yit	0		Candidatus Arthromitus sp. SFB-rat-Yit	0.00029527		Candidatus Arthromitus sp. SFB-rat-Yit	0		Candidatus Arthromitus sp. SFB-rat-Yit	0
Candidatus Atribacteria bacterium	0		Candidatus Atribacteria bacterium	0		Candidatus Atribacteria bacterium	0		Candidatus Atribacteria bacterium	0			Candidatus Atribacteria bacterium	0.00022125		Candidatus Atribacteria bacterium	0		Candidatus Atribacteria bacterium	0		Candidatus Atribacteria bacterium	0
Candidatus Azobacteroides pseudotrichonymphae	0		Candidatus Azobacteroides pseudotrichonymphae	0		Candidatus Azobacteroides pseudotrichonymphae	0		Candidatus Azobacteroides pseudotrichonymphae	0			Candidatus Azobacteroides pseudotrichonymphae	0		Candidatus Azobacteroides pseudotrichonymphae	0.00055934		Candidatus Azobacteroides pseudotrichonymphae	0		Candidatus Azobacteroides pseudotrichonymphae	0
Candidatus Baumannia cicadellinicola	0		Candidatus Baumannia cicadellinicola	0		Candidatus Baumannia cicadellinicola	0		Candidatus Baumannia cicadellinicola	0			Candidatus Baumannia cicadellinicola	0.00047749		Candidatus Baumannia cicadellinicola	0.0004429		Candidatus Baumannia cicadellinicola	0		Candidatus Baumannia cicadellinicola	0.00060899
Candidatus Bipolaricaulis anaerobius	0		Candidatus Bipolaricaulis anaerobius	0		Candidatus Bipolaricaulis anaerobius	0		Candidatus Bipolaricaulis anaerobius	0			Candidatus Bipolaricaulis anaerobius	0.00089539		Candidatus Bipolaricaulis anaerobius	0		Candidatus Bipolaricaulis anaerobius	0		Candidatus Bipolaricaulis anaerobius	0
Candidatus Blochmannia schaefferi	0		Candidatus Blochmannia schaefferi	0		Candidatus Blochmannia schaefferi	0		Candidatus Blochmannia schaefferi	0			Candidatus Blochmannia schaefferi	0		Candidatus Blochmannia schaefferi	0		Candidatus Blochmannia schaefferi	8.2146e-05		Candidatus Blochmannia schaefferi	0
Candidatus Cloacimonas acidaminovorans	0		Candidatus Cloacimonas acidaminovorans	0		Candidatus Cloacimonas acidaminovorans	0		Candidatus Cloacimonas acidaminovorans	0			Candidatus Cloacimonas acidaminovorans	0.00023874		Candidatus Cloacimonas acidaminovorans	0		Candidatus Cloacimonas acidaminovorans	0.00011132		Candidatus Cloacimonas acidaminovorans	0
Candidatus Competibacter phosphatis	0		Candidatus Competibacter phosphatis	0		Candidatus Competibacter phosphatis	0.0708445		Candidatus Competibacter phosphatis	0			Candidatus Competibacter phosphatis	0.00023874		Candidatus Competibacter phosphatis	0.00017291		Candidatus Competibacter phosphatis	0		Candidatus Competibacter phosphatis	0
Candidatus Coxiella mudrowiae	0		Candidatus Coxiella mudrowiae	0		Candidatus Coxiella mudrowiae	0		Candidatus Coxiella mudrowiae	0			Candidatus Coxiella mudrowiae	7.0135e-05		Candidatus Coxiella mudrowiae	0.00017291		Candidatus Coxiella mudrowiae	0		Candidatus Coxiella mudrowiae	0
Candidatus Doolittlea endobia	0		Candidatus Doolittlea endobia	0		Candidatus Doolittlea endobia	0		Candidatus Doolittlea endobia	0			Candidatus Doolittlea endobia	0		Candidatus Doolittlea endobia	0		Candidatus Doolittlea endobia	0.00343407		Candidatus Doolittlea endobia	0
Candidatus Endoecteinascidia frumentensis	0		Candidatus Endoecteinascidia frumentensis	0		Candidatus Endoecteinascidia frumentensis	0		Candidatus Endoecteinascidia frumentensis	0			Candidatus Endoecteinascidia frumentensis	0.00047749		Candidatus Endoecteinascidia frumentensis	0		Candidatus Endoecteinascidia frumentensis	0		Candidatus Endoecteinascidia frumentensis	0
Candidatus Endolissoclinum faulkneri	0		Candidatus Endolissoclinum faulkneri	0		Candidatus Endolissoclinum faulkneri	0		Candidatus Endolissoclinum faulkneri	0			Candidatus Endolissoclinum faulkneri	0		Candidatus Endolissoclinum faulkneri	0		Candidatus Endolissoclinum faulkneri	0		Candidatus Endolissoclinum faulkneri	0.00121799
Candidatus Endoriftia persephone	0		Candidatus Endoriftia persephone	0		Candidatus Endoriftia persephone	0		Candidatus Endoriftia persephone	0			Candidatus Endoriftia persephone	7.0135e-05		Candidatus Endoriftia persephone	0.00034581		Candidatus Endoriftia persephone	0.00347117		Candidatus Endoriftia persephone	0.00060899
Candidatus Enterovibrio luxaltus	0		Candidatus Enterovibrio luxaltus	0		Candidatus Enterovibrio luxaltus	0		Candidatus Enterovibrio luxaltus	0.00093162			Candidatus Enterovibrio luxaltus	0		Candidatus Enterovibrio luxaltus	0		Candidatus Enterovibrio luxaltus	0		Candidatus Enterovibrio luxaltus	0
Candidatus Erwinia haradaeae	0		Candidatus Erwinia haradaeae	0		Candidatus Erwinia haradaeae	0		Candidatus Erwinia haradaeae	0.00093162			Candidatus Erwinia haradaeae	0		Candidatus Erwinia haradaeae	0		Candidatus Erwinia haradaeae	0		Candidatus Erwinia haradaeae	0
Candidatus Filomicrobium marinum	0		Candidatus Filomicrobium marinum	0		Candidatus Filomicrobium marinum	0		Candidatus Filomicrobium marinum	0			Candidatus Filomicrobium marinum	0		Candidatus Filomicrobium marinum	0		Candidatus Filomicrobium marinum	0		Candidatus Filomicrobium marinum	0
Candidatus Fluviicola riflensis	0		Candidatus Fluviicola riflensis	0		Candidatus Fluviicola riflensis	0.00120662		Candidatus Fluviicola riflensis	0.00372648			Candidatus Fluviicola riflensis	0.00821211		Candidatus Fluviicola riflensis	0.00055934		Candidatus Fluviicola riflensis	0.00319401		Candidatus Fluviicola riflensis	0.00060899
Candidatus Fukatsuia symbiotica	0.00342665		Candidatus Fukatsuia symbiotica	0		Candidatus Fukatsuia symbiotica	0		Candidatus Fukatsuia symbiotica	0			Candidatus Fukatsuia symbiotica	7.0135e-05		Candidatus Fukatsuia symbiotica	0		Candidatus Fukatsuia symbiotica	0		Candidatus Fukatsuia symbiotica	0.00060899
Candidatus Gullanella endobia	0		Candidatus Gullanella endobia	0		Candidatus Gullanella endobia	0		Candidatus Gullanella endobia	0			Candidatus Gullanella endobia	0.00044249		Candidatus Gullanella endobia	0.00193266		Candidatus Gullanella endobia	0.00080782		Candidatus Gullanella endobia	0.00060899
Candidatus Hamiltonella defensa	0		Candidatus Hamiltonella defensa	0		Candidatus Hamiltonella defensa	0		Candidatus Hamiltonella defensa	0.00186324			Candidatus Hamiltonella defensa	7.0135e-05		Candidatus Hamiltonella defensa	0		Candidatus Hamiltonella defensa	0.00041747		Candidatus Hamiltonella defensa	0
Candidatus Hepatoplasma crinochetorum	0		Candidatus Hepatoplasma crinochetorum	0		Candidatus Hepatoplasma crinochetorum	0		Candidatus Hepatoplasma crinochetorum	0			Candidatus Hepatoplasma crinochetorum	0		Candidatus Hepatoplasma crinochetorum	0		Candidatus Hepatoplasma crinochetorum	0		Candidatus Hepatoplasma crinochetorum	0.00060899
Candidatus Hodgkinia cicadicola	0		Candidatus Hodgkinia cicadicola	0		Candidatus Hodgkinia cicadicola	0		Candidatus Hodgkinia cicadicola	0			Candidatus Hodgkinia cicadicola	0.00179078		Candidatus Hodgkinia cicadicola	0		Candidatus Hodgkinia cicadicola	0		Candidatus Hodgkinia cicadicola	0
Candidatus Ishikawaella capsulata	0		Candidatus Ishikawaella capsulata	0		Candidatus Ishikawaella capsulata	0		Candidatus Ishikawaella capsulata	0			Candidatus Ishikawaella capsulata	0.00217174		Candidatus Ishikawaella capsulata	0		Candidatus Ishikawaella capsulata	0		Candidatus Ishikawaella capsulata	0
Candidatus Izimaplasma sp. HR1	0		Candidatus Izimaplasma sp. HR1	0		Candidatus Izimaplasma sp. HR1	0		Candidatus Izimaplasma sp. HR1	0			Candidatus Izimaplasma sp. HR1	0		Candidatus Izimaplasma sp. HR1	0		Candidatus Izimaplasma sp. HR1	3.7106e-05		Candidatus Izimaplasma sp. HR1	0
Candidatus Kinetoplastibacterium desouzaii	0		Candidatus Kinetoplastibacterium desouzaii	0		Candidatus Kinetoplastibacterium desouzaii	0		Candidatus Kinetoplastibacterium desouzaii	0			Candidatus Kinetoplastibacterium desouzaii	0		Candidatus Kinetoplastibacterium desouzaii	0		Candidatus Kinetoplastibacterium desouzaii	0		Candidatus Kinetoplastibacterium desouzaii	0
Candidatus Kinetoplastibacterium galatii	0		Candidatus Kinetoplastibacterium galatii	0		Candidatus Kinetoplastibacterium galatii	0		Candidatus Kinetoplastibacterium galatii	0			Candidatus Kinetoplastibacterium galatii	0.00042081		Candidatus Kinetoplastibacterium galatii	0		Candidatus Kinetoplastibacterium galatii	0		Candidatus Kinetoplastibacterium galatii	0
Candidatus Kinetoplastibacterium oncopeltii	0		Candidatus Kinetoplastibacterium oncopeltii	0		Candidatus Kinetoplastibacterium oncopeltii	0		Candidatus Kinetoplastibacterium oncopeltii	0			Candidatus Kinetoplastibacterium oncopeltii	0		Candidatus Kinetoplastibacterium oncopeltii	0.00055934		Candidatus Kinetoplastibacterium oncopeltii	0.00080045		Candidatus Kinetoplastibacterium oncopeltii	0
Candidatus Kinetoplastibacterium sorsogonicusi	0		Candidatus Kinetoplastibacterium sorsogonicusi	0		Candidatus Kinetoplastibacterium sorsogonicusi	0		Candidatus Kinetoplastibacterium sorsogonicusi	0			Candidatus Kinetoplastibacterium sorsogonicusi	7.0135e-05		Candidatus Kinetoplastibacterium sorsogonicusi	0		Candidatus Kinetoplastibacterium sorsogonicusi	0		Candidatus Kinetoplastibacterium sorsogonicusi	0
Candidatus Koribacter versatilis	0		Candidatus Koribacter versatilis	0		Candidatus Koribacter versatilis	0		Candidatus Koribacter versatilis	0			Candidatus Koribacter versatilis	0.0019887		Candidatus Koribacter versatilis	0		Candidatus Koribacter versatilis	0		Candidatus Koribacter versatilis	0
Candidatus Liberibacter asiaticus	0		Candidatus Liberibacter asiaticus	0		Candidatus Liberibacter asiaticus	0		Candidatus Liberibacter asiaticus	0			Candidatus Liberibacter asiaticus	0		Candidatus Liberibacter asiaticus	0		Candidatus Liberibacter asiaticus	0		Candidatus Liberibacter asiaticus	0
Candidatus Magnetococcus massalia	0		Candidatus Magnetococcus massalia	0		Candidatus Magnetococcus massalia	0		Candidatus Magnetococcus massalia	0			Candidatus Magnetococcus massalia	0.00497991		Candidatus Magnetococcus massalia	0		Candidatus Magnetococcus massalia	0		Candidatus Magnetococcus massalia	0
Candidatus Melainabacteria bacterium MEL.A1	0		Candidatus Melainabacteria bacterium MEL.A1	0.00314614		Candidatus Melainabacteria bacterium MEL.A1	0.0754148		Candidatus Melainabacteria bacterium MEL.A1	0			Candidatus Melainabacteria bacterium MEL.A1	0		Candidatus Melainabacteria bacterium MEL.A1	0		Candidatus Melainabacteria bacterium MEL.A1	0.00292783		Candidatus Melainabacteria bacterium MEL.A1	0.0279763
Candidatus Methylopumilus planktonicus	0		Candidatus Methylopumilus planktonicus	0		Candidatus Methylopumilus planktonicus	0		Candidatus Methylopumilus planktonicus	0			Candidatus Methylopumilus planktonicus	0		Candidatus Methylopumilus planktonicus	0.00055934		Candidatus Methylopumilus planktonicus	0.00080045		Candidatus Methylopumilus planktonicus	0
Candidatus Methylopumilus rimovensis	0		Candidatus Methylopumilus rimovensis	0		Candidatus Methylopumilus rimovensis	0		Candidatus Methylopumilus rimovensis	0			Candidatus Methylopumilus rimovensis	7.0135e-05		Candidatus Methylopumilus rimovensis	0		Candidatus Methylopumilus rimovensis	0		Candidatus Methylopumilus rimovensis	0
Candidatus Methylopumilus universalis	0		Candidatus Methylopumilus universalis	0		Candidatus Methylopumilus universalis	0		Candidatus Methylopumilus universalis	0			Candidatus Methylopumilus universalis	0		Candidatus Methylopumilus universalis	0.00055934		Candidatus Methylopumilus universalis	0		Candidatus Methylopumilus universalis	0
Candidatus Moranella endobia	0		Candidatus Moranella endobia	0		Candidatus Moranella endobia	0		Candidatus Moranella endobia	0			Candidatus Moranella endobia	0		Candidatus Moranella endobia	0		Candidatus Moranella endobia	3.7106e-05		Candidatus Moranella endobia	0.00182698
Candidatus Nasuia deltocephalinicola	0		Candidatus Nasuia deltocephalinicola	0		Candidatus Nasuia deltocephalinicola	0		Candidatus Nasuia deltocephalinicola	0			Candidatus Nasuia deltocephalinicola	0.00919199		Candidatus Nasuia deltocephalinicola	0.00069162		Candidatus Nasuia deltocephalinicola	0		Candidatus Nasuia deltocephalinicola	0
Candidatus Nitrosocosmicus hydrocola	0		Candidatus Nitrosocosmicus hydrocola	0		Candidatus Nitrosocosmicus hydrocola	0		Candidatus Nitrosocosmicus hydrocola	0			Candidatus Nitrosocosmicus hydrocola	0.00173211		Candidatus Nitrosocosmicus hydrocola	0		Candidatus Nitrosocosmicus hydrocola	0		Candidatus Nitrosocosmicus hydrocola	0
Candidatus Nitrososphaera gargensis	0		Candidatus Nitrososphaera gargensis	0		Candidatus Nitrososphaera gargensis	0		Candidatus Nitrososphaera gargensis	0			Candidatus Nitrososphaera gargensis	0		Candidatus Nitrososphaera gargensis	0		Candidatus Nitrososphaera gargensis	0		Candidatus Nitrososphaera gargensis	0
Candidatus Nitrospira inopinata	0		Candidatus Nitrospira inopinata	0		Candidatus Nitrospira inopinata	0		Candidatus Nitrospira inopinata	0			Candidatus Nitrospira inopinata	0		Candidatus Nitrospira inopinata	0		Candidatus Nitrospira inopinata	3.7106e-05		Candidatus Nitrospira inopinata	0
Candidatus Nitrotoga sp. AM1P	0		Candidatus Nitrotoga sp. AM1P	0		Candidatus Nitrotoga sp. AM1P	0.00120662		Candidatus Nitrotoga sp. AM1P	0			Candidatus Nitrotoga sp. AM1P	0		Candidatus Nitrotoga sp. AM1P	0		Candidatus Nitrotoga sp. AM1P	0.00041747		Candidatus Nitrotoga sp. AM1P	0
Candidatus Paracaedibacter acanthamoebae	0		Candidatus Paracaedibacter acanthamoebae	0		Candidatus Paracaedibacter acanthamoebae	0		Candidatus Paracaedibacter acanthamoebae	0			Candidatus Paracaedibacter acanthamoebae	0		Candidatus Paracaedibacter acanthamoebae	0		Candidatus Paracaedibacter acanthamoebae	0.00142582		Candidatus Paracaedibacter acanthamoebae	0
Candidatus Pelagibacter sp. RS39	0		Candidatus Pelagibacter sp. RS39	0		Candidatus Pelagibacter sp. RS39	0		Candidatus Pelagibacter sp. RS39	0			Candidatus Pelagibacter sp. RS39	7.0135e-05		Candidatus Pelagibacter sp. RS39	0		Candidatus Pelagibacter sp. RS39	0		Candidatus Pelagibacter sp. RS39	0
Candidatus Peptoniphilus massiliensis	0		Candidatus Peptoniphilus massiliensis	0		Candidatus Peptoniphilus massiliensis	0		Candidatus Peptoniphilus massiliensis	0			Candidatus Peptoniphilus massiliensis	0.00023874		Candidatus Peptoniphilus massiliensis	0		Candidatus Peptoniphilus massiliensis	0		Candidatus Peptoniphilus massiliensis	0
Candidatus Phaeomarinobacter ectocarpi	0		Candidatus Phaeomarinobacter ectocarpi	0		Candidatus Phaeomarinobacter ectocarpi	0		Candidatus Phaeomarinobacter ectocarpi	0			Candidatus Phaeomarinobacter ectocarpi	0		Candidatus Phaeomarinobacter ectocarpi	0		Candidatus Phaeomarinobacter ectocarpi	0		Candidatus Phaeomarinobacter ectocarpi	0
Candidatus Phytoplasma australiense	0		Candidatus Phytoplasma australiense	0		Candidatus Phytoplasma australiense	0		Candidatus Phytoplasma australiense	0			Candidatus Phytoplasma australiense	0		Candidatus Phytoplasma australiense	0		Candidatus Phytoplasma australiense	0.00026927		Candidatus Phytoplasma australiense	0
Candidatus Phytoplasma solani	0		Candidatus Phytoplasma solani	0		Candidatus Phytoplasma solani	0		Candidatus Phytoplasma solani	0			Candidatus Phytoplasma solani	0		Candidatus Phytoplasma solani	0.00055934		Candidatus Phytoplasma solani	0		Candidatus Phytoplasma solani	0
Candidatus Planktophila lacus	0		Candidatus Planktophila lacus	0		Candidatus Planktophila lacus	0		Candidatus Planktophila lacus	0.00093162			Candidatus Planktophila lacus	0		Candidatus Planktophila lacus	0.00049344		Candidatus Planktophila lacus	7.4213e-05		Candidatus Planktophila lacus	0.0133979
Candidatus Promineofilum breve	0		Candidatus Promineofilum breve	0.0678887		Candidatus Promineofilum breve	0		Candidatus Promineofilum breve	0			Candidatus Promineofilum breve	0		Candidatus Promineofilum breve	0		Candidatus Promineofilum breve	0		Candidatus Promineofilum breve	0
Candidatus Protochlamydia naegleriophila	0		Candidatus Protochlamydia naegleriophila	0		Candidatus Protochlamydia naegleriophila	0		Candidatus Protochlamydia naegleriophila	0			Candidatus Protochlamydia naegleriophila	0		Candidatus Protochlamydia naegleriophila	0		Candidatus Protochlamydia naegleriophila	3.7106e-05		Candidatus Protochlamydia naegleriophila	0
Candidatus Regiella insecticola	0		Candidatus Regiella insecticola	0		Candidatus Regiella insecticola	0		Candidatus Regiella insecticola	0			Candidatus Regiella insecticola	0		Candidatus Regiella insecticola	0		Candidatus Regiella insecticola	0.00041747		Candidatus Regiella insecticola	0
Candidatus Rickettsiella viridis	0		Candidatus Rickettsiella viridis	0		Candidatus Rickettsiella viridis	0		Candidatus Rickettsiella viridis	0			Candidatus Rickettsiella viridis	7.0135e-05		Candidatus Rickettsiella viridis	0		Candidatus Rickettsiella viridis	0		Candidatus Rickettsiella viridis	0
Candidatus Saccharibacteria bacterium GW2011_GWC2_44_17	0		Candidatus Saccharibacteria bacterium GW2011_GWC2_44_17	0		Candidatus Saccharibacteria bacterium GW2011_GWC2_44_17	0		Candidatus Saccharibacteria bacterium GW2011_GWC2_44_17	0			Candidatus Saccharibacteria bacterium GW2011_GWC2_44_17	0.00217174		Candidatus Saccharibacteria bacterium GW2011_GWC2_44_17	0		Candidatus Saccharibacteria bacterium GW2011_GWC2_44_17	0		Candidatus Saccharibacteria bacterium GW2011_GWC2_44_17	0
Candidatus Saccharibacteria bacterium oral taxon 488	0		Candidatus Saccharibacteria bacterium oral taxon 488	0		Candidatus Saccharibacteria bacterium oral taxon 488	0		Candidatus Saccharibacteria bacterium oral taxon 488	0			Candidatus Saccharibacteria bacterium oral taxon 488	0.00212202		Candidatus Saccharibacteria bacterium oral taxon 488	0.00017291		Candidatus Saccharibacteria bacterium oral taxon 488	0		Candidatus Saccharibacteria bacterium oral taxon 488	0
Candidatus Saccharibacteria bacterium oral taxon 957	0		Candidatus Saccharibacteria bacterium oral taxon 957	0		Candidatus Saccharibacteria bacterium oral taxon 957	0		Candidatus Saccharibacteria bacterium oral taxon 957	0			Candidatus Saccharibacteria bacterium oral taxon 957	0.00023874		Candidatus Saccharibacteria bacterium oral taxon 957	0		Candidatus Saccharibacteria bacterium oral taxon 957	0		Candidatus Saccharibacteria bacterium oral taxon 957	0
Candidatus Sodalis pierantonius	0		Candidatus Sodalis pierantonius	0		Candidatus Sodalis pierantonius	0		Candidatus Sodalis pierantonius	0			Candidatus Sodalis pierantonius	0		Candidatus Sodalis pierantonius	0.00055934		Candidatus Sodalis pierantonius	0		Candidatus Sodalis pierantonius	0
Candidatus Stammera capleta	0		Candidatus Stammera capleta	0		Candidatus Stammera capleta	0		Candidatus Stammera capleta	0			Candidatus Stammera capleta	0		Candidatus Stammera capleta	0		Candidatus Stammera capleta	0.00134844		Candidatus Stammera capleta	0
Candidatus Sulcia muelleri	0		Candidatus Sulcia muelleri	0		Candidatus Sulcia muelleri	0		Candidatus Sulcia muelleri	0			Candidatus Sulcia muelleri	0		Candidatus Sulcia muelleri	0.00017291		Candidatus Sulcia muelleri	0		Candidatus Sulcia muelleri	0
Candidatus Sumerlaea chitinovorans	0		Candidatus Sumerlaea chitinovorans	0		Candidatus Sumerlaea chitinovorans	0		Candidatus Sumerlaea chitinovorans	0			Candidatus Sumerlaea chitinovorans	0		Candidatus Sumerlaea chitinovorans	0.00034581		Candidatus Sumerlaea chitinovorans	0		Candidatus Sumerlaea chitinovorans	0
Candidatus Syntrophocurvum alkaliphilum	0		Candidatus Syntrophocurvum alkaliphilum	0		Candidatus Syntrophocurvum alkaliphilum	0.0377074		Candidatus Syntrophocurvum alkaliphilum	0			Candidatus Syntrophocurvum alkaliphilum	0		Candidatus Syntrophocurvum alkaliphilum	0.00014763		Candidatus Syntrophocurvum alkaliphilum	0		Candidatus Syntrophocurvum alkaliphilum	0
Candidatus Thiodictyon syntrophicum	0		Candidatus Thiodictyon syntrophicum	0		Candidatus Thiodictyon syntrophicum	0.0377074		Candidatus Thiodictyon syntrophicum	0			Candidatus Thiodictyon syntrophicum	0		Candidatus Thiodictyon syntrophicum	0		Candidatus Thiodictyon syntrophicum	0		Candidatus Thiodictyon syntrophicum	0
Candidatus Thioglobus autotrophicus	0		Candidatus Thioglobus autotrophicus	0		Candidatus Thioglobus autotrophicus	0		Candidatus Thioglobus autotrophicus	0.00093162			Candidatus Thioglobus autotrophicus	0		Candidatus Thioglobus autotrophicus	0		Candidatus Thioglobus autotrophicus	0		Candidatus Thioglobus autotrophicus	0
Candidatus Thiothrix singaporensis	0		Candidatus Thiothrix singaporensis	0		Candidatus Thiothrix singaporensis	0		Candidatus Thiothrix singaporensis	0			Candidatus Thiothrix singaporensis	0.00022125		Candidatus Thiothrix singaporensis	0		Candidatus Thiothrix singaporensis	0		Candidatus Thiothrix singaporensis	0
Candidatus Vesicomyosocius sp. SY067_SCS001	0		Candidatus Vesicomyosocius sp. SY067_SCS001	0		Candidatus Vesicomyosocius sp. SY067_SCS001	0		Candidatus Vesicomyosocius sp. SY067_SCS001	0			Candidatus Vesicomyosocius sp. SY067_SCS001	0		Candidatus Vesicomyosocius sp. SY067_SCS001	0		Candidatus Vesicomyosocius sp. SY067_SCS001	0		Candidatus Vesicomyosocius sp. SY067_SCS001	0.00182698
Candidatus Wolbachia massiliensis	0		Candidatus Wolbachia massiliensis	0		Candidatus Wolbachia massiliensis	0.00120662		Candidatus Wolbachia massiliensis	0			Candidatus Wolbachia massiliensis	0		Candidatus Wolbachia massiliensis	0		Candidatus Wolbachia massiliensis	0		Candidatus Wolbachia massiliensis	0
Candidatus Zinderia insecticola	0		Candidatus Zinderia insecticola	0		Candidatus Zinderia insecticola	0		Candidatus Zinderia insecticola	0			Candidatus Zinderia insecticola	0		Candidatus Zinderia insecticola	0		Candidatus Zinderia insecticola	0		Candidatus Zinderia insecticola	0.008142
Cannabis sativa	0		Cannabis sativa	0		Cannabis sativa	0		Cannabis sativa	0			Cannabis sativa	0		Cannabis sativa	0		Cannabis sativa	0		Cannabis sativa	0
Capnobotryella renispora	0		Capnobotryella renispora	0		Capnobotryella renispora	0		Capnobotryella renispora	0			Capnobotryella renispora	0		Capnobotryella renispora	0		Capnobotryella renispora	8.2146e-05		Capnobotryella renispora	0
Capnocytophaga canimorsus	0.36252		Capnocytophaga canimorsus	3.94095		Capnocytophaga canimorsus	1.01137		Capnocytophaga canimorsus	0.568288			Capnocytophaga canimorsus	0.145138		Capnocytophaga canimorsus	0.104128		Capnocytophaga canimorsus	0.0229194		Capnocytophaga canimorsus	0.10679
Capnocytophaga canis	0		Capnocytophaga canis	0.00629228		Capnocytophaga canis	0		Capnocytophaga canis	0.00093162			Capnocytophaga canis	0.0002104		Capnocytophaga canis	0		Capnocytophaga canis	0		Capnocytophaga canis	0
Capnocytophaga cynodegmi	0.00685331		Capnocytophaga cynodegmi	0.185836		Capnocytophaga cynodegmi	0		Capnocytophaga cynodegmi	0.0866406			Capnocytophaga cynodegmi	0.0195743		Capnocytophaga cynodegmi	0.031435		Capnocytophaga cynodegmi	0.00416667		Capnocytophaga cynodegmi	0.0689665
Capnocytophaga endodontalis	0		Capnocytophaga endodontalis	0		Capnocytophaga endodontalis	0		Capnocytophaga endodontalis	0			Capnocytophaga endodontalis	0		Capnocytophaga endodontalis	0		Capnocytophaga endodontalis	0.00158582		Capnocytophaga endodontalis	0.00060899
Capnocytophaga gingivalis	0		Capnocytophaga gingivalis	0		Capnocytophaga gingivalis	0		Capnocytophaga gingivalis	0.00279486			Capnocytophaga gingivalis	0.00202182		Capnocytophaga gingivalis	0.00118106		Capnocytophaga gingivalis	0.00097389		Capnocytophaga gingivalis	0
Capnocytophaga granulosa	0		Capnocytophaga granulosa	0		Capnocytophaga granulosa	0		Capnocytophaga granulosa	0			Capnocytophaga granulosa	0.00023874		Capnocytophaga granulosa	0		Capnocytophaga granulosa	0		Capnocytophaga granulosa	0
Capnocytophaga haemolytica	0.00342665		Capnocytophaga haemolytica	0		Capnocytophaga haemolytica	0		Capnocytophaga haemolytica	0.00279486			Capnocytophaga haemolytica	0.00434134		Capnocytophaga haemolytica	0.00976728		Capnocytophaga haemolytica	0.0137491		Capnocytophaga haemolytica	0.0395472
Capnocytophaga leadbetteri	0.0189466		Capnocytophaga leadbetteri	0		Capnocytophaga leadbetteri	0		Capnocytophaga leadbetteri	0.00838457			Capnocytophaga leadbetteri	0.00503258		Capnocytophaga leadbetteri	0.00306718		Capnocytophaga leadbetteri	0.0422578		Capnocytophaga leadbetteri	0.0371487
Capnocytophaga ochracea	0		Capnocytophaga ochracea	0		Capnocytophaga ochracea	0		Capnocytophaga ochracea	0.00093162			Capnocytophaga ochracea	0.00044915		Capnocytophaga ochracea	0.00070697		Capnocytophaga ochracea	0.00286978		Capnocytophaga ochracea	0
Capnocytophaga sp. 15t	0		Capnocytophaga sp. 15t	0		Capnocytophaga sp. 15t	0		Capnocytophaga sp. 15t	0.00093162			Capnocytophaga sp. 15t	0		Capnocytophaga sp. 15t	0		Capnocytophaga sp. 15t	0		Capnocytophaga sp. 15t	0
Capnocytophaga sp. 75	0		Capnocytophaga sp. 75	0		Capnocytophaga sp. 75	0		Capnocytophaga sp. 75	0.00093162			Capnocytophaga sp. 75	0		Capnocytophaga sp. 75	0		Capnocytophaga sp. 75	0		Capnocytophaga sp. 75	0
Capnocytophaga sp. FDAARGOS_737	0.00342665		Capnocytophaga sp. FDAARGOS_737	0.00314614		Capnocytophaga sp. FDAARGOS_737	0		Capnocytophaga sp. FDAARGOS_737	0.00093162			Capnocytophaga sp. FDAARGOS_737	0.0022863		Capnocytophaga sp. FDAARGOS_737	0.00256382		Capnocytophaga sp. FDAARGOS_737	0.0144469		Capnocytophaga sp. FDAARGOS_737	0.00913492
Capnocytophaga sp. H2931	0.00685331		Capnocytophaga sp. H2931	0.24045		Capnocytophaga sp. H2931	0		Capnocytophaga sp. H2931	0.0214272			Capnocytophaga sp. H2931	0.00622771		Capnocytophaga sp. H2931	0.00592131		Capnocytophaga sp. H2931	0.00085719		Capnocytophaga sp. H2931	0.00487196
Capnocytophaga sp. H4358	0.0651623		Capnocytophaga sp. H4358	0.0943186		Capnocytophaga sp. H4358	0.00120662		Capnocytophaga sp. H4358	0.0102478			Capnocytophaga sp. H4358	0.00356892		Capnocytophaga sp. H4358	0.0119144		Capnocytophaga sp. H4358	0.00422357		Capnocytophaga sp. H4358	0.00365397
Capnocytophaga sp. KC07084	0		Capnocytophaga sp. KC07084	0		Capnocytophaga sp. KC07084	0		Capnocytophaga sp. KC07084	0.00093162			Capnocytophaga sp. KC07084	0		Capnocytophaga sp. KC07084	0		Capnocytophaga sp. KC07084	0		Capnocytophaga sp. KC07084	0
Capnocytophaga sp. oral taxon 323	0		Capnocytophaga sp. oral taxon 323	0		Capnocytophaga sp. oral taxon 323	0		Capnocytophaga sp. oral taxon 323	0.00279486			Capnocytophaga sp. oral taxon 323	7.0135e-05		Capnocytophaga sp. oral taxon 323	0.00152095		Capnocytophaga sp. oral taxon 323	0.00209121		Capnocytophaga sp. oral taxon 323	0
Capnocytophaga sp. oral taxon 864	0		Capnocytophaga sp. oral taxon 864	0		Capnocytophaga sp. oral taxon 864	0.00120662		Capnocytophaga sp. oral taxon 864	0.00652133			Capnocytophaga sp. oral taxon 864	0.00169689		Capnocytophaga sp. oral taxon 864	0.0013327		Capnocytophaga sp. oral taxon 864	0.00011925		Capnocytophaga sp. oral taxon 864	0.00365397
Capnocytophaga sp. oral taxon 878	0		Capnocytophaga sp. oral taxon 878	0		Capnocytophaga sp. oral taxon 878	0		Capnocytophaga sp. oral taxon 878	0.0419229			Capnocytophaga sp. oral taxon 878	0.0002104		Capnocytophaga sp. oral taxon 878	0.0251628		Capnocytophaga sp. oral taxon 878	0.00119908		Capnocytophaga sp. oral taxon 878	0
Capnocytophaga sp. oral taxon 902	0		Capnocytophaga sp. oral taxon 902	0		Capnocytophaga sp. oral taxon 902	0.00241325		Capnocytophaga sp. oral taxon 902	0.00372648			Capnocytophaga sp. oral taxon 902	0.00409294		Capnocytophaga sp. oral taxon 902	0.00156158		Capnocytophaga sp. oral taxon 902	0.0101749		Capnocytophaga sp. oral taxon 902	0.00060899
Capnocytophaga sputigena	0		Capnocytophaga sputigena	0		Capnocytophaga sputigena	0		Capnocytophaga sputigena	0.0111794			Capnocytophaga sputigena	0.00044915		Capnocytophaga sputigena	0.0027332		Capnocytophaga sputigena	0.0023734		Capnocytophaga sputigena	0.00182698
Capnocytophaga stomatis	0.00342665		Capnocytophaga stomatis	0.0361478		Capnocytophaga stomatis	0		Capnocytophaga stomatis	0.012111			Capnocytophaga stomatis	0.00078636		Capnocytophaga stomatis	0.00420121		Capnocytophaga stomatis	0.00165645		Capnocytophaga stomatis	0.0322392
Caproiciproducens galactitolivorans	0		Caproiciproducens galactitolivorans	0		Caproiciproducens galactitolivorans	0		Caproiciproducens galactitolivorans	0			Caproiciproducens galactitolivorans	0		Caproiciproducens galactitolivorans	0		Caproiciproducens galactitolivorans	0.00804952		Caproiciproducens galactitolivorans	0
Capsaspora owczarzaki	0		Capsaspora owczarzaki	0		Capsaspora owczarzaki	0		Capsaspora owczarzaki	0			Capsaspora owczarzaki	0.00148648		Capsaspora owczarzaki	0.00090515		Capsaspora owczarzaki	0.0124089		Capsaspora owczarzaki	0
Capsicum annuum	0		Capsicum annuum	0		Capsicum annuum	0		Capsicum annuum	0			Capsicum annuum	0.00426515		Capsicum annuum	0		Capsicum annuum	0.00053855		Capsicum annuum	0
Capsosiphon fulvescens	0		Capsosiphon fulvescens	0		Capsosiphon fulvescens	0		Capsosiphon fulvescens	0			Capsosiphon fulvescens	0		Capsosiphon fulvescens	0		Capsosiphon fulvescens	0		Capsosiphon fulvescens	0
Carboxydocella thermautotrophica	0		Carboxydocella thermautotrophica	0		Carboxydocella thermautotrophica	0		Carboxydocella thermautotrophica	0			Carboxydocella thermautotrophica	0.00095497		Carboxydocella thermautotrophica	0		Carboxydocella thermautotrophica	8.2146e-05		Carboxydocella thermautotrophica	0
Carboxydothermus hydrogenoformans	0		Carboxydothermus hydrogenoformans	0		Carboxydothermus hydrogenoformans	0.00120662		Carboxydothermus hydrogenoformans	0			Carboxydothermus hydrogenoformans	0.00279207		Carboxydothermus hydrogenoformans	0		Carboxydothermus hydrogenoformans	0		Carboxydothermus hydrogenoformans	0
Cardiobacterium hominis	0.0189466		Cardiobacterium hominis	0.0518785		Cardiobacterium hominis	0.52911		Cardiobacterium hominis	0.23581			Cardiobacterium hominis	0.00931309		Cardiobacterium hominis	0.0042017		Cardiobacterium hominis	0.00070918		Cardiobacterium hominis	0.025035
Cardiobacterium sp. canine oral taxon 177	0		Cardiobacterium sp. canine oral taxon 177	0		Cardiobacterium sp. canine oral taxon 177	0		Cardiobacterium sp. canine oral taxon 177	0.00186324			Cardiobacterium sp. canine oral taxon 177	0		Cardiobacterium sp. canine oral taxon 177	0		Cardiobacterium sp. canine oral taxon 177	8.2146e-05		Cardiobacterium sp. canine oral taxon 177	0
Cardiobacterium sp. canine oral taxon 238	0		Cardiobacterium sp. canine oral taxon 238	0		Cardiobacterium sp. canine oral taxon 238	0		Cardiobacterium sp. canine oral taxon 238	0.00745295			Cardiobacterium sp. canine oral taxon 238	0.00023874		Cardiobacterium sp. canine oral taxon 238	0.00029527		Cardiobacterium sp. canine oral taxon 238	0		Cardiobacterium sp. canine oral taxon 238	0
Cardiobacterium sp. cp07.20	0		Cardiobacterium sp. cp07.20	0		Cardiobacterium sp. cp07.20	0		Cardiobacterium sp. cp07.20	0.00093162			Cardiobacterium sp. cp07.20	0		Cardiobacterium sp. cp07.20	0		Cardiobacterium sp. cp07.20	0		Cardiobacterium sp. cp07.20	0
Cardiobacterium sp. feline oral taxon 346	0		Cardiobacterium sp. feline oral taxon 346	0		Cardiobacterium sp. feline oral taxon 346	0		Cardiobacterium sp. feline oral taxon 346	0			Cardiobacterium sp. feline oral taxon 346	0.00047749		Cardiobacterium sp. feline oral taxon 346	0.00014763		Cardiobacterium sp. feline oral taxon 346	0		Cardiobacterium sp. feline oral taxon 346	0
Carnobacteriaceae bacterium zg84	0		Carnobacteriaceae bacterium zg84	0		Carnobacteriaceae bacterium zg84	0		Carnobacteriaceae bacterium zg84	0			Carnobacteriaceae bacterium zg84	0.00014027		Carnobacteriaceae bacterium zg84	0.00633889		Carnobacteriaceae bacterium zg84	8.2146e-05		Carnobacteriaceae bacterium zg84	0
Carnobacterium divergens	0		Carnobacterium divergens	0		Carnobacterium divergens	0		Carnobacterium divergens	0			Carnobacterium divergens	0.00073387		Carnobacterium divergens	0.00029527		Carnobacterium divergens	0		Carnobacterium divergens	0
Carnobacterium inhibens	0		Carnobacterium inhibens	0		Carnobacterium inhibens	0		Carnobacterium inhibens	0			Carnobacterium inhibens	0.00212202		Carnobacterium inhibens	0		Carnobacterium inhibens	0		Carnobacterium inhibens	0
Carnobacterium maltaromaticum	0		Carnobacterium maltaromaticum	0		Carnobacterium maltaromaticum	0		Carnobacterium maltaromaticum	0			Carnobacterium maltaromaticum	0		Carnobacterium maltaromaticum	0		Carnobacterium maltaromaticum	0		Carnobacterium maltaromaticum	0.00060899
Carnobacterium sp. CP1	0		Carnobacterium sp. CP1	0		Carnobacterium sp. CP1	0		Carnobacterium sp. CP1	0			Carnobacterium sp. CP1	7.0135e-05		Carnobacterium sp. CP1	0		Carnobacterium sp. CP1	0.00155778		Carnobacterium sp. CP1	0.00060899
Carposina sasakii	0		Carposina sasakii	0		Carposina sasakii	0		Carposina sasakii	0.00093162			Carposina sasakii	0		Carposina sasakii	0.00055934		Carposina sasakii	0		Carposina sasakii	0
Carteria sp. SAG 8-5	0		Carteria sp. SAG 8-5	0		Carteria sp. SAG 8-5	0		Carteria sp. SAG 8-5	0			Carteria sp. SAG 8-5	0		Carteria sp. SAG 8-5	0.00017291		Carteria sp. SAG 8-5	0		Carteria sp. SAG 8-5	0
Casimicrobium huifangae	0		Casimicrobium huifangae	0		Casimicrobium huifangae	0		Casimicrobium huifangae	0			Casimicrobium huifangae	0		Casimicrobium huifangae	0.00017291		Casimicrobium huifangae	0		Casimicrobium huifangae	0
Castellaniella defragrans	0		Castellaniella defragrans	0		Castellaniella defragrans	0		Castellaniella defragrans	0			Castellaniella defragrans	0.00341948		Castellaniella defragrans	0.00034581		Castellaniella defragrans	0		Castellaniella defragrans	0
Catenomyces persicinus	0		Catenomyces persicinus	0		Catenomyces persicinus	0		Catenomyces persicinus	0			Catenomyces persicinus	0		Catenomyces persicinus	0		Catenomyces persicinus	0		Catenomyces persicinus	0
Catenovulum sediminis	0		Catenovulum sediminis	0		Catenovulum sediminis	0		Catenovulum sediminis	0			Catenovulum sediminis	0		Catenovulum sediminis	0.0165989		Catenovulum sediminis	0.00770772		Catenovulum sediminis	0
Catenovulum sp. CCB-QB4	0		Catenovulum sp. CCB-QB4	0		Catenovulum sp. CCB-QB4	0		Catenovulum sp. CCB-QB4	0			Catenovulum sp. CCB-QB4	0.00240627		Catenovulum sp. CCB-QB4	0.00014763		Catenovulum sp. CCB-QB4	0		Catenovulum sp. CCB-QB4	0
Catonidia guadunensis	0		Catonidia guadunensis	0		Catonidia guadunensis	0		Catonidia guadunensis	0			Catonidia guadunensis	0.00023874		Catonidia guadunensis	0		Catonidia guadunensis	0		Catonidia guadunensis	0
Caulobacter henricii	0		Caulobacter henricii	0		Caulobacter henricii	0		Caulobacter henricii	0.00093162			Caulobacter henricii	0		Caulobacter henricii	0		Caulobacter henricii	0		Caulobacter henricii	0
Caulobacter sp. FWC26	0		Caulobacter sp. FWC26	0		Caulobacter sp. FWC26	0		Caulobacter sp. FWC26	0			Caulobacter sp. FWC26	0		Caulobacter sp. FWC26	0		Caulobacter sp. FWC26	0		Caulobacter sp. FWC26	0
Caulobacter vibrioides	0.00342665		Caulobacter vibrioides	0		Caulobacter vibrioides	0		Caulobacter vibrioides	0			Caulobacter vibrioides	0		Caulobacter vibrioides	0		Caulobacter vibrioides	0.00142582		Caulobacter vibrioides	0
Cavenderia fasciculata	0		Cavenderia fasciculata	0		Cavenderia fasciculata	0		Cavenderia fasciculata	0			Cavenderia fasciculata	0		Cavenderia fasciculata	0		Cavenderia fasciculata	0.00139348		Cavenderia fasciculata	0
Caviibacterium pharyngocola	0		Caviibacterium pharyngocola	0		Caviibacterium pharyngocola	0		Caviibacterium pharyngocola	0			Caviibacterium pharyngocola	0		Caviibacterium pharyngocola	0.00014763		Caviibacterium pharyngocola	0		Caviibacterium pharyngocola	0
Caviibacterium sp. 1995044011	0		Caviibacterium sp. 1995044011	0		Caviibacterium sp. 1995044011	0		Caviibacterium sp. 1995044011	0			Caviibacterium sp. 1995044011	0.00023874		Caviibacterium sp. 1995044011	0.00017291		Caviibacterium sp. 1995044011	0		Caviibacterium sp. 1995044011	0
Cedecea neteri	0		Cedecea neteri	0		Cedecea neteri	0		Cedecea neteri	0.00093162			Cedecea neteri	7.0135e-05		Cedecea neteri	0.0149974		Cedecea neteri	0.00049962		Cedecea neteri	0.00487196
Cedecea sp. FDAARGOS_727	0		Cedecea sp. FDAARGOS_727	0		Cedecea sp. FDAARGOS_727	0		Cedecea sp. FDAARGOS_727	0			Cedecea sp. FDAARGOS_727	0.00022125		Cedecea sp. FDAARGOS_727	0		Cedecea sp. FDAARGOS_727	0.00035142		Cedecea sp. FDAARGOS_727	0
Celeribacter ethanolicus	0		Celeribacter ethanolicus	0		Celeribacter ethanolicus	0		Celeribacter ethanolicus	0			Celeribacter ethanolicus	0		Celeribacter ethanolicus	0		Celeribacter ethanolicus	7.4213e-05		Celeribacter ethanolicus	0
Celeribacter manganoxidans	0		Celeribacter manganoxidans	0		Celeribacter manganoxidans	0.00965298		Celeribacter manganoxidans	0.00558971			Celeribacter manganoxidans	0.00096553		Celeribacter manganoxidans	0.00055934		Celeribacter manganoxidans	0		Celeribacter manganoxidans	0
Cellulomonas fimi	0		Cellulomonas fimi	0		Cellulomonas fimi	0		Cellulomonas fimi	0			Cellulomonas fimi	0		Cellulomonas fimi	0		Cellulomonas fimi	0.00016429		Cellulomonas fimi	0
Cellulomonas sp. 40-2	0		Cellulomonas sp. 40-2	0		Cellulomonas sp. 40-2	0		Cellulomonas sp. 40-2	0			Cellulomonas sp. 40-2	0		Cellulomonas sp. 40-2	0		Cellulomonas sp. 40-2	0.00053855		Cellulomonas sp. 40-2	0
Cellulomonas sp. JZ18	0		Cellulomonas sp. JZ18	0		Cellulomonas sp. JZ18	0		Cellulomonas sp. JZ18	0			Cellulomonas sp. JZ18	0		Cellulomonas sp. JZ18	0		Cellulomonas sp. JZ18	0		Cellulomonas sp. JZ18	0.00060899
Cellulomonas sp. Y8	0		Cellulomonas sp. Y8	0		Cellulomonas sp. Y8	0		Cellulomonas sp. Y8	0			Cellulomonas sp. Y8	0		Cellulomonas sp. Y8	0		Cellulomonas sp. Y8	0.00080045		Cellulomonas sp. Y8	0
Cellulophaga algicola	0		Cellulophaga algicola	0		Cellulophaga algicola	0		Cellulophaga algicola	0			Cellulophaga algicola	0		Cellulophaga algicola	0		Cellulophaga algicola	0		Cellulophaga algicola	0
Cellulophaga baltica	0		Cellulophaga baltica	0		Cellulophaga baltica	0		Cellulophaga baltica	0			Cellulophaga baltica	0		Cellulophaga baltica	0		Cellulophaga baltica	7.4213e-05		Cellulophaga baltica	0
Cellulophaga lytica	0		Cellulophaga lytica	0		Cellulophaga lytica	0		Cellulophaga lytica	0.00093162			Cellulophaga lytica	0.00014027		Cellulophaga lytica	0		Cellulophaga lytica	0		Cellulophaga lytica	0
Cellulosilyticum lentocellum	0		Cellulosilyticum lentocellum	0		Cellulosilyticum lentocellum	0		Cellulosilyticum lentocellum	0			Cellulosilyticum lentocellum	0		Cellulosilyticum lentocellum	0.00029527		Cellulosilyticum lentocellum	0		Cellulosilyticum lentocellum	0
Cellulosilyticum sp. WCF-2	0		Cellulosilyticum sp. WCF-2	0		Cellulosilyticum sp. WCF-2	0		Cellulosilyticum sp. WCF-2	0			Cellulosilyticum sp. WCF-2	0		Cellulosilyticum sp. WCF-2	0		Cellulosilyticum sp. WCF-2	0		Cellulosilyticum sp. WCF-2	0.00243598
Cellulosimicrobium cellulans	0		Cellulosimicrobium cellulans	0		Cellulosimicrobium cellulans	0		Cellulosimicrobium cellulans	0			Cellulosimicrobium cellulans	0		Cellulosimicrobium cellulans	0.00014763		Cellulosimicrobium cellulans	8.2146e-05		Cellulosimicrobium cellulans	0
Cellulosimicrobium sp. BI34T	0		Cellulosimicrobium sp. BI34T	0		Cellulosimicrobium sp. BI34T	0		Cellulosimicrobium sp. BI34T	0.00093162			Cellulosimicrobium sp. BI34T	0		Cellulosimicrobium sp. BI34T	0		Cellulosimicrobium sp. BI34T	0		Cellulosimicrobium sp. BI34T	0.00060899
Cellulosimicrobium sp. JZ28	0		Cellulosimicrobium sp. JZ28	0		Cellulosimicrobium sp. JZ28	0		Cellulosimicrobium sp. JZ28	0			Cellulosimicrobium sp. JZ28	0		Cellulosimicrobium sp. JZ28	0		Cellulosimicrobium sp. JZ28	0		Cellulosimicrobium sp. JZ28	0.00060899
Cellvibrio japonicus	0		Cellvibrio japonicus	0		Cellvibrio japonicus	0		Cellvibrio japonicus	0			Cellvibrio japonicus	0		Cellvibrio japonicus	0.00029527		Cellvibrio japonicus	0		Cellvibrio japonicus	0
Cellvibrio sp. KY-GH-1	0		Cellvibrio sp. KY-GH-1	0		Cellvibrio sp. KY-GH-1	0		Cellvibrio sp. KY-GH-1	0			Cellvibrio sp. KY-GH-1	0		Cellvibrio sp. KY-GH-1	0		Cellvibrio sp. KY-GH-1	0		Cellvibrio sp. KY-GH-1	0.00060899
Cellvibrio sp. KY-YJ-3	0		Cellvibrio sp. KY-YJ-3	0		Cellvibrio sp. KY-YJ-3	0		Cellvibrio sp. KY-YJ-3	0			Cellvibrio sp. KY-YJ-3	0.00023874		Cellvibrio sp. KY-YJ-3	0		Cellvibrio sp. KY-YJ-3	0		Cellvibrio sp. KY-YJ-3	0
Cellvibrio sp. PSBB006	0		Cellvibrio sp. PSBB006	0		Cellvibrio sp. PSBB006	0		Cellvibrio sp. PSBB006	0.00372648			Cellvibrio sp. PSBB006	0.00071623		Cellvibrio sp. PSBB006	0.00017291		Cellvibrio sp. PSBB006	0.00313327		Cellvibrio sp. PSBB006	0.00996898
Cephalosporium gramineum	0		Cephalosporium gramineum	0		Cephalosporium gramineum	0		Cephalosporium gramineum	0			Cephalosporium gramineum	0		Cephalosporium gramineum	0		Cephalosporium gramineum	0		Cephalosporium gramineum	0
Cephus cinctus	0		Cephus cinctus	0		Cephus cinctus	0		Cephus cinctus	0			Cephus cinctus	0		Cephus cinctus	0.00017291		Cephus cinctus	0		Cephus cinctus	0
Ceramothyrium linnaeae	0		Ceramothyrium linnaeae	0		Ceramothyrium linnaeae	0		Ceramothyrium linnaeae	0			Ceramothyrium linnaeae	0		Ceramothyrium linnaeae	0		Ceramothyrium linnaeae	0.00026927		Ceramothyrium linnaeae	0
Ceratitis capitata	0		Ceratitis capitata	0		Ceratitis capitata	0		Ceratitis capitata	0			Ceratitis capitata	0		Ceratitis capitata	0.0127616		Ceratitis capitata	0		Ceratitis capitata	0
Ceratolenta caudata	0		Ceratolenta caudata	0		Ceratolenta caudata	0		Ceratolenta caudata	0.00093162			Ceratolenta caudata	0		Ceratolenta caudata	0		Ceratolenta caudata	0		Ceratolenta caudata	0
Ceratostomella pyrenaica	0		Ceratostomella pyrenaica	0		Ceratostomella pyrenaica	0		Ceratostomella pyrenaica	0			Ceratostomella pyrenaica	0		Ceratostomella pyrenaica	0		Ceratostomella pyrenaica	0.0187161		Ceratostomella pyrenaica	0
Cercomonas sp. C59	0		Cercomonas sp. C59	0		Cercomonas sp. C59	0		Cercomonas sp. C59	0			Cercomonas sp. C59	0		Cercomonas sp. C59	0		Cercomonas sp. C59	0		Cercomonas sp. C59	0
Cercomonas sp. HFCC552	0		Cercomonas sp. HFCC552	0		Cercomonas sp. HFCC552	0		Cercomonas sp. HFCC552	0			Cercomonas sp. HFCC552	0		Cercomonas sp. HFCC552	0		Cercomonas sp. HFCC552	0.00262268		Cercomonas sp. HFCC552	0
Cercospora cf. chenopodii	0.058309		Cercospora cf. chenopodii	0		Cercospora cf. chenopodii	0		Cercospora cf. chenopodii	0			Cercospora cf. chenopodii	0		Cercospora cf. chenopodii	0		Cercospora cf. chenopodii	0		Cercospora cf. chenopodii	0
Cercospora coniogrammes	0		Cercospora coniogrammes	0		Cercospora coniogrammes	0		Cercospora coniogrammes	0			Cercospora coniogrammes	0		Cercospora coniogrammes	0		Cercospora coniogrammes	0		Cercospora coniogrammes	0
Cercozoa sp. WA49p88t2LS	0		Cercozoa sp. WA49p88t2LS	0		Cercozoa sp. WA49p88t2LS	0		Cercozoa sp. WA49p88t2LS	0			Cercozoa sp. WA49p88t2LS	0		Cercozoa sp. WA49p88t2LS	0		Cercozoa sp. WA49p88t2LS	0		Cercozoa sp. WA49p88t2LS	0
Cerodontha incisa	0		Cerodontha incisa	0		Cerodontha incisa	0.0696379		Cerodontha incisa	0			Cerodontha incisa	0		Cerodontha incisa	0		Cerodontha incisa	0		Cerodontha incisa	0
Chaetomium globosum	0		Chaetomium globosum	0		Chaetomium globosum	0		Chaetomium globosum	0			Chaetomium globosum	0		Chaetomium globosum	0		Chaetomium globosum	0.00016429		Chaetomium globosum	0
Chaetothyriales sp.	0		Chaetothyriales sp.	0		Chaetothyriales sp.	0		Chaetothyriales sp.	0			Chaetothyriales sp.	0.00212202		Chaetothyriales sp.	0		Chaetothyriales sp.	0		Chaetothyriales sp.	0
Chaetothyriales sp. MCRE2	0		Chaetothyriales sp. MCRE2	0		Chaetothyriales sp. MCRE2	0		Chaetothyriales sp. MCRE2	0			Chaetothyriales sp. MCRE2	0		Chaetothyriales sp. MCRE2	0		Chaetothyriales sp. MCRE2	8.2146e-05		Chaetothyriales sp. MCRE2	0
Chamaecyparis obtusa	0		Chamaecyparis obtusa	0		Chamaecyparis obtusa	0		Chamaecyparis obtusa	0			Chamaecyparis obtusa	0		Chamaecyparis obtusa	0		Chamaecyparis obtusa	0		Chamaecyparis obtusa	0
Chamaesiphon minutus	0		Chamaesiphon minutus	0		Chamaesiphon minutus	0		Chamaesiphon minutus	0			Chamaesiphon minutus	0		Chamaesiphon minutus	0		Chamaesiphon minutus	3.7106e-05		Chamaesiphon minutus	0
Changchengzhania lutea	0		Changchengzhania lutea	0		Changchengzhania lutea	0		Changchengzhania lutea	0.00186324			Changchengzhania lutea	0.00014027		Changchengzhania lutea	0.00070697		Changchengzhania lutea	0		Changchengzhania lutea	0
Chania multitudinisentens	0		Chania multitudinisentens	0		Chania multitudinisentens	0		Chania multitudinisentens	0			Chania multitudinisentens	0.00557896		Chania multitudinisentens	0.00049344		Chania multitudinisentens	0.00234291		Chania multitudinisentens	0
Chasechloa madagascariensis	0		Chasechloa madagascariensis	0		Chasechloa madagascariensis	0.00120662		Chasechloa madagascariensis	0			Chasechloa madagascariensis	0		Chasechloa madagascariensis	0		Chasechloa madagascariensis	0		Chasechloa madagascariensis	0
Chelatococcus daeguensis	0		Chelatococcus daeguensis	0		Chelatococcus daeguensis	0		Chelatococcus daeguensis	0			Chelatococcus daeguensis	0		Chelatococcus daeguensis	0		Chelatococcus daeguensis	0.00080045		Chelatococcus daeguensis	0
Chelatococcus sp. CO-6	0		Chelatococcus sp. CO-6	0.0267094		Chelatococcus sp. CO-6	0		Chelatococcus sp. CO-6	0.00093162			Chelatococcus sp. CO-6	0		Chelatococcus sp. CO-6	0		Chelatococcus sp. CO-6	8.2146e-05		Chelatococcus sp. CO-6	0
Chelonus insularis	0		Chelonus insularis	0		Chelonus insularis	0		Chelonus insularis	0			Chelonus insularis	0		Chelonus insularis	0		Chelonus insularis	0		Chelonus insularis	0
Chenopodium quinoa	0		Chenopodium quinoa	0		Chenopodium quinoa	0		Chenopodium quinoa	0			Chenopodium quinoa	0		Chenopodium quinoa	0		Chenopodium quinoa	0.00041747		Chenopodium quinoa	0
Cherax destructor	0.058309		Cherax destructor	0		Cherax destructor	0		Cherax destructor	0			Cherax destructor	0		Cherax destructor	0		Cherax destructor	0		Cherax destructor	0
Chilodonella hexasticha	0		Chilodonella hexasticha	0		Chilodonella hexasticha	0		Chilodonella hexasticha	0			Chilodonella hexasticha	0		Chilodonella hexasticha	0		Chilodonella hexasticha	0		Chilodonella hexasticha	0
Chironomidae sp. Chiro_H4	0		Chironomidae sp. Chiro_H4	0		Chironomidae sp. Chiro_H4	0		Chironomidae sp. Chiro_H4	0			Chironomidae sp. Chiro_H4	0		Chironomidae sp. Chiro_H4	0		Chironomidae sp. Chiro_H4	0.00032858		Chironomidae sp. Chiro_H4	0
Chironomidae sp. Cy2020 sp1	0		Chironomidae sp. Cy2020 sp1	0		Chironomidae sp. Cy2020 sp1	0		Chironomidae sp. Cy2020 sp1	0			Chironomidae sp. Cy2020 sp1	0		Chironomidae sp. Cy2020 sp1	0.00017291		Chironomidae sp. Cy2020 sp1	0		Chironomidae sp. Cy2020 sp1	0
Chironomus tepperi	0		Chironomus tepperi	0		Chironomus tepperi	0		Chironomus tepperi	0			Chironomus tepperi	0		Chironomus tepperi	0		Chironomus tepperi	0.00080045		Chironomus tepperi	0
Chitinibacter fontanus	0		Chitinibacter fontanus	0		Chitinibacter fontanus	0		Chitinibacter fontanus	0			Chitinibacter fontanus	0		Chitinibacter fontanus	0.00014763		Chitinibacter fontanus	0		Chitinibacter fontanus	0.00060899
Chitinibacter sp. 2T18	0		Chitinibacter sp. 2T18	0		Chitinibacter sp. 2T18	0		Chitinibacter sp. 2T18	0.00279486			Chitinibacter sp. 2T18	0		Chitinibacter sp. 2T18	0.00017291		Chitinibacter sp. 2T18	0.00275908		Chitinibacter sp. 2T18	0
Chitinimonas arctica	0		Chitinimonas arctica	0		Chitinimonas arctica	0		Chitinimonas arctica	0			Chitinimonas arctica	0		Chitinimonas arctica	0.0004429		Chitinimonas arctica	0		Chitinimonas arctica	0
Chitinolyticbacter meiyuanensis	0		Chitinolyticbacter meiyuanensis	0		Chitinolyticbacter meiyuanensis	0		Chitinolyticbacter meiyuanensis	0			Chitinolyticbacter meiyuanensis	7.0135e-05		Chitinolyticbacter meiyuanensis	0		Chitinolyticbacter meiyuanensis	0		Chitinolyticbacter meiyuanensis	0
Chitinophaga caeni	0		Chitinophaga caeni	0		Chitinophaga caeni	0		Chitinophaga caeni	0			Chitinophaga caeni	0		Chitinophaga caeni	0		Chitinophaga caeni	0		Chitinophaga caeni	0.00060899
Chitinophaga pinensis	0		Chitinophaga pinensis	0.0267094		Chitinophaga pinensis	0		Chitinophaga pinensis	0			Chitinophaga pinensis	0		Chitinophaga pinensis	0.0032852		Chitinophaga pinensis	0.00011132		Chitinophaga pinensis	0.00060899
Chitinophaga sp. H33E-04	0		Chitinophaga sp. H33E-04	0		Chitinophaga sp. H33E-04	0		Chitinophaga sp. H33E-04	0			Chitinophaga sp. H33E-04	0		Chitinophaga sp. H33E-04	0.00055934		Chitinophaga sp. H33E-04	0		Chitinophaga sp. H33E-04	0
Chitinophaga sp. MD30	0		Chitinophaga sp. MD30	0.00314614		Chitinophaga sp. MD30	0		Chitinophaga sp. MD30	0			Chitinophaga sp. MD30	0		Chitinophaga sp. MD30	0		Chitinophaga sp. MD30	0		Chitinophaga sp. MD30	0
Chitinophaga sp. XS-30	0		Chitinophaga sp. XS-30	0		Chitinophaga sp. XS-30	0		Chitinophaga sp. XS-30	0			Chitinophaga sp. XS-30	0		Chitinophaga sp. XS-30	0		Chitinophaga sp. XS-30	0		Chitinophaga sp. XS-30	0.00121799
Chlamydomonas chlamydogama	0		Chlamydomonas chlamydogama	0		Chlamydomonas chlamydogama	0		Chlamydomonas chlamydogama	0			Chlamydomonas chlamydogama	0.00176429		Chlamydomonas chlamydogama	0		Chlamydomonas chlamydogama	0		Chlamydomonas chlamydogama	0
Chlamydomonas hedleyi	0		Chlamydomonas hedleyi	0		Chlamydomonas hedleyi	0		Chlamydomonas hedleyi	0.00093162			Chlamydomonas hedleyi	0		Chlamydomonas hedleyi	0		Chlamydomonas hedleyi	0		Chlamydomonas hedleyi	0
Chlamydomonas incerta	0		Chlamydomonas incerta	0		Chlamydomonas incerta	0		Chlamydomonas incerta	0			Chlamydomonas incerta	0		Chlamydomonas incerta	0		Chlamydomonas incerta	0.00041747		Chlamydomonas incerta	0
Chlamydomonas noctigama	0		Chlamydomonas noctigama	0		Chlamydomonas noctigama	0		Chlamydomonas noctigama	0			Chlamydomonas noctigama	0.00212202		Chlamydomonas noctigama	0		Chlamydomonas noctigama	0		Chlamydomonas noctigama	0
Chlamydomonas sp. CCMP233	0		Chlamydomonas sp. CCMP233	0		Chlamydomonas sp. CCMP233	0		Chlamydomonas sp. CCMP233	0			Chlamydomonas sp. CCMP233	0.00047749		Chlamydomonas sp. CCMP233	0		Chlamydomonas sp. CCMP233	0		Chlamydomonas sp. CCMP233	0
Chlamydomonas sp. NIES-2317	0		Chlamydomonas sp. NIES-2317	0		Chlamydomonas sp. NIES-2317	0		Chlamydomonas sp. NIES-2317	0			Chlamydomonas sp. NIES-2317	0.00023874		Chlamydomonas sp. NIES-2317	0		Chlamydomonas sp. NIES-2317	0		Chlamydomonas sp. NIES-2317	0
Chlamydomonas sp. UWO 241	0		Chlamydomonas sp. UWO 241	0		Chlamydomonas sp. UWO 241	0		Chlamydomonas sp. UWO 241	0			Chlamydomonas sp. UWO 241	0.00212202		Chlamydomonas sp. UWO 241	0		Chlamydomonas sp. UWO 241	0		Chlamydomonas sp. UWO 241	0
Chlorella sorokiniana	0		Chlorella sorokiniana	0		Chlorella sorokiniana	0		Chlorella sorokiniana	0			Chlorella sorokiniana	0		Chlorella sorokiniana	0		Chlorella sorokiniana	0.00249426		Chlorella sorokiniana	0
Chlorella vulgaris	0		Chlorella vulgaris	0		Chlorella vulgaris	0		Chlorella vulgaris	0			Chlorella vulgaris	0.00397741		Chlorella vulgaris	0		Chlorella vulgaris	0		Chlorella vulgaris	0
Chlorobaculum limnaeum	0		Chlorobaculum limnaeum	0		Chlorobaculum limnaeum	0		Chlorobaculum limnaeum	0			Chlorobaculum limnaeum	0		Chlorobaculum limnaeum	0		Chlorobaculum limnaeum	0.00071414		Chlorobaculum limnaeum	0.00060899
Chlorobaculum parvum	0		Chlorobaculum parvum	0		Chlorobaculum parvum	0		Chlorobaculum parvum	0			Chlorobaculum parvum	0		Chlorobaculum parvum	0		Chlorobaculum parvum	0		Chlorobaculum parvum	0.00121799
Chlorobaculum tepidum	0		Chlorobaculum tepidum	0		Chlorobaculum tepidum	0		Chlorobaculum tepidum	0			Chlorobaculum tepidum	0		Chlorobaculum tepidum	0		Chlorobaculum tepidum	0		Chlorobaculum tepidum	0.00121799
Chlorobium chlorochromatii	0		Chlorobium chlorochromatii	0		Chlorobium chlorochromatii	0		Chlorobium chlorochromatii	0			Chlorobium chlorochromatii	0		Chlorobium chlorochromatii	0		Chlorobium chlorochromatii	3.7106e-05		Chlorobium chlorochromatii	0
Chloroflexus aggregans	0.0189466		Chloroflexus aggregans	0		Chloroflexus aggregans	0		Chloroflexus aggregans	0.0474158			Chloroflexus aggregans	0.00519633		Chloroflexus aggregans	0		Chloroflexus aggregans	0		Chloroflexus aggregans	0
Chloroflexus aurantiacus	0		Chloroflexus aurantiacus	0		Chloroflexus aurantiacus	0		Chloroflexus aurantiacus	0			Chloroflexus aurantiacus	0.00014027		Chloroflexus aurantiacus	0		Chloroflexus aurantiacus	0.00190727		Chloroflexus aurantiacus	0.00060899
Chloroherpeton thalassium	0		Chloroherpeton thalassium	0		Chloroherpeton thalassium	0		Chloroherpeton thalassium	0			Chloroherpeton thalassium	0		Chloroherpeton thalassium	0.00014763		Chloroherpeton thalassium	3.7106e-05		Chloroherpeton thalassium	0
Chloroidium angustoellipsoideum	0		Chloroidium angustoellipsoideum	0		Chloroidium angustoellipsoideum	0		Chloroidium angustoellipsoideum	0			Chloroidium angustoellipsoideum	0		Chloroidium angustoellipsoideum	0		Chloroidium angustoellipsoideum	0		Chloroidium angustoellipsoideum	0
Chloroidium laureanum	0		Chloroidium laureanum	0		Chloroidium laureanum	0		Chloroidium laureanum	0			Chloroidium laureanum	0.0019887		Chloroidium laureanum	0		Chloroidium laureanum	0		Chloroidium laureanum	0
Chloroidium saccharophilum	0		Chloroidium saccharophilum	0		Chloroidium saccharophilum	0		Chloroidium saccharophilum	0			Chloroidium saccharophilum	0		Chloroidium saccharophilum	0.00014763		Chloroidium saccharophilum	0		Chloroidium saccharophilum	0
Chloroidium sp. FACHB-2421	0		Chloroidium sp. FACHB-2421	0		Chloroidium sp. FACHB-2421	0		Chloroidium sp. FACHB-2421	0			Chloroidium sp. FACHB-2421	0		Chloroidium sp. FACHB-2421	0		Chloroidium sp. FACHB-2421	0		Chloroidium sp. FACHB-2421	0
Chloromonas radiata	0		Chloromonas radiata	0		Chloromonas radiata	0		Chloromonas radiata	0			Chloromonas radiata	0		Chloromonas radiata	0		Chloromonas radiata	0		Chloromonas radiata	0
Chondrostereum purpureum	0		Chondrostereum purpureum	0		Chondrostereum purpureum	0		Chondrostereum purpureum	0			Chondrostereum purpureum	0		Chondrostereum purpureum	0		Chondrostereum purpureum	0		Chondrostereum purpureum	0.008142
Choricystis parasitica	0		Choricystis parasitica	0		Choricystis parasitica	0		Choricystis parasitica	0			Choricystis parasitica	0		Choricystis parasitica	0.00029527		Choricystis parasitica	0		Choricystis parasitica	0
Christensenella sp. Marseille-P3954	0		Christensenella sp. Marseille-P3954	0		Christensenella sp. Marseille-P3954	0		Christensenella sp. Marseille-P3954	0			Christensenella sp. Marseille-P3954	0		Christensenella sp. Marseille-P3954	0		Christensenella sp. Marseille-P3954	0		Christensenella sp. Marseille-P3954	0
Chromatiaceae bacterium 2141T.STBD.0c.01a	0		Chromatiaceae bacterium 2141T.STBD.0c.01a	0		Chromatiaceae bacterium 2141T.STBD.0c.01a	0		Chromatiaceae bacterium 2141T.STBD.0c.01a	0			Chromatiaceae bacterium 2141T.STBD.0c.01a	0		Chromatiaceae bacterium 2141T.STBD.0c.01a	0.00014763		Chromatiaceae bacterium 2141T.STBD.0c.01a	3.7106e-05		Chromatiaceae bacterium 2141T.STBD.0c.01a	0
Chromobacterium paludis	0		Chromobacterium paludis	0		Chromobacterium paludis	0		Chromobacterium paludis	0			Chromobacterium paludis	0.00154433		Chromobacterium paludis	0.00055934		Chromobacterium paludis	0		Chromobacterium paludis	0
Chromobacterium rhizoryzae	0		Chromobacterium rhizoryzae	0		Chromobacterium rhizoryzae	0		Chromobacterium rhizoryzae	0.00186324			Chromobacterium rhizoryzae	0		Chromobacterium rhizoryzae	0		Chromobacterium rhizoryzae	0		Chromobacterium rhizoryzae	0
Chromobacterium sp. Rain0013	0		Chromobacterium sp. Rain0013	0		Chromobacterium sp. Rain0013	0		Chromobacterium sp. Rain0013	0			Chromobacterium sp. Rain0013	0		Chromobacterium sp. Rain0013	0.00055934		Chromobacterium sp. Rain0013	0.0016009		Chromobacterium sp. Rain0013	0
Chromobacterium vaccinii	0		Chromobacterium vaccinii	0		Chromobacterium vaccinii	0		Chromobacterium vaccinii	0.00186324			Chromobacterium vaccinii	0		Chromobacterium vaccinii	0		Chromobacterium vaccinii	0		Chromobacterium vaccinii	0
Chromobacterium violaceum	0		Chromobacterium violaceum	0		Chromobacterium violaceum	0		Chromobacterium violaceum	0			Chromobacterium violaceum	0		Chromobacterium violaceum	0		Chromobacterium violaceum	0		Chromobacterium violaceum	0.00060899
Chroococcidiopsis thermalis	0		Chroococcidiopsis thermalis	0		Chroococcidiopsis thermalis	0		Chroococcidiopsis thermalis	0			Chroococcidiopsis thermalis	0.00023874		Chroococcidiopsis thermalis	0		Chroococcidiopsis thermalis	0		Chroococcidiopsis thermalis	0
Chryseobacterium antarcticum	0		Chryseobacterium antarcticum	0		Chryseobacterium antarcticum	0		Chryseobacterium antarcticum	0			Chryseobacterium antarcticum	0.00154433		Chryseobacterium antarcticum	0		Chryseobacterium antarcticum	0		Chryseobacterium antarcticum	0
Chryseobacterium aquaticum	0		Chryseobacterium aquaticum	0		Chryseobacterium aquaticum	0.0732577		Chryseobacterium aquaticum	0			Chryseobacterium aquaticum	0.00570358		Chryseobacterium aquaticum	0		Chryseobacterium aquaticum	0.0021974		Chryseobacterium aquaticum	0
Chryseobacterium aureum	0		Chryseobacterium aureum	0.00314614		Chryseobacterium aureum	0		Chryseobacterium aureum	0			Chryseobacterium aureum	0		Chryseobacterium aureum	0		Chryseobacterium aureum	0		Chryseobacterium aureum	0
Chryseobacterium balustinum	0		Chryseobacterium balustinum	0		Chryseobacterium balustinum	0.0307503		Chryseobacterium balustinum	0			Chryseobacterium balustinum	0.00593003		Chryseobacterium balustinum	0		Chryseobacterium balustinum	0.00323568		Chryseobacterium balustinum	0
Chryseobacterium bernardetii	0		Chryseobacterium bernardetii	0		Chryseobacterium bernardetii	0		Chryseobacterium bernardetii	0			Chryseobacterium bernardetii	0		Chryseobacterium bernardetii	0		Chryseobacterium bernardetii	0.00249426		Chryseobacterium bernardetii	0
Chryseobacterium camelliae	0		Chryseobacterium camelliae	0		Chryseobacterium camelliae	0		Chryseobacterium camelliae	0			Chryseobacterium camelliae	0		Chryseobacterium camelliae	0.00055934		Chryseobacterium camelliae	0.00163539		Chryseobacterium camelliae	0
Chryseobacterium carnipullorum	0		Chryseobacterium carnipullorum	0		Chryseobacterium carnipullorum	0.0307503		Chryseobacterium carnipullorum	0			Chryseobacterium carnipullorum	0.00248062		Chryseobacterium carnipullorum	0		Chryseobacterium carnipullorum	0.00014843		Chryseobacterium carnipullorum	0
Chryseobacterium carnis	0		Chryseobacterium carnis	0		Chryseobacterium carnis	0		Chryseobacterium carnis	0.00093162			Chryseobacterium carnis	7.0135e-05		Chryseobacterium carnis	0		Chryseobacterium carnis	0		Chryseobacterium carnis	0.00121799
Chryseobacterium cucumeris	0		Chryseobacterium cucumeris	0		Chryseobacterium cucumeris	0		Chryseobacterium cucumeris	0			Chryseobacterium cucumeris	7.0135e-05		Chryseobacterium cucumeris	0		Chryseobacterium cucumeris	0.00053855		Chryseobacterium cucumeris	0
Chryseobacterium gallinarum	0		Chryseobacterium gallinarum	0		Chryseobacterium gallinarum	0		Chryseobacterium gallinarum	0.00093162			Chryseobacterium gallinarum	7.0135e-05		Chryseobacterium gallinarum	0.00073225		Chryseobacterium gallinarum	0.00031272		Chryseobacterium gallinarum	0.008142
Chryseobacterium glaciei	0		Chryseobacterium glaciei	0.00314614		Chryseobacterium glaciei	0		Chryseobacterium glaciei	0			Chryseobacterium glaciei	0.00035067		Chryseobacterium glaciei	0		Chryseobacterium glaciei	0.00130743		Chryseobacterium glaciei	0
Chryseobacterium gleum	0		Chryseobacterium gleum	0		Chryseobacterium gleum	0		Chryseobacterium gleum	0			Chryseobacterium gleum	0.00330862		Chryseobacterium gleum	0		Chryseobacterium gleum	0		Chryseobacterium gleum	0
Chryseobacterium greenlandense	0.233236		Chryseobacterium greenlandense	0		Chryseobacterium greenlandense	0		Chryseobacterium greenlandense	0.00093162			Chryseobacterium greenlandense	0		Chryseobacterium greenlandense	0		Chryseobacterium greenlandense	0		Chryseobacterium greenlandense	0
Chryseobacterium indologenes	0		Chryseobacterium indologenes	0		Chryseobacterium indologenes	0.0401206		Chryseobacterium indologenes	0			Chryseobacterium indologenes	0.00047749		Chryseobacterium indologenes	0.012332		Chryseobacterium indologenes	0.0036805		Chryseobacterium indologenes	0.008142
Chryseobacterium indoltheticum	0.0238493		Chryseobacterium indoltheticum	0		Chryseobacterium indoltheticum	0.0708445		Chryseobacterium indoltheticum	0			Chryseobacterium indoltheticum	0.00460264		Chryseobacterium indoltheticum	0.00069162		Chryseobacterium indoltheticum	0.011198		Chryseobacterium indoltheticum	0.0914618
Chryseobacterium jeonii	0		Chryseobacterium jeonii	0.00314614		Chryseobacterium jeonii	0		Chryseobacterium jeonii	0.00186324			Chryseobacterium jeonii	0		Chryseobacterium jeonii	0		Chryseobacterium jeonii	0.00053855		Chryseobacterium jeonii	0
Chryseobacterium joostei	0		Chryseobacterium joostei	0		Chryseobacterium joostei	0		Chryseobacterium joostei	0.00093162			Chryseobacterium joostei	0		Chryseobacterium joostei	0.00014763		Chryseobacterium joostei	0		Chryseobacterium joostei	0
Chryseobacterium lactis	0		Chryseobacterium lactis	0		Chryseobacterium lactis	0		Chryseobacterium lactis	0			Chryseobacterium lactis	0		Chryseobacterium lactis	0		Chryseobacterium lactis	0.00249426		Chryseobacterium lactis	0
Chryseobacterium nakagawai	0.0798085		Chryseobacterium nakagawai	0		Chryseobacterium nakagawai	0.00120662		Chryseobacterium nakagawai	0.00372648			Chryseobacterium nakagawai	0.00573051		Chryseobacterium nakagawai	0.00081398		Chryseobacterium nakagawai	0.00861469		Chryseobacterium nakagawai	0.00121799
Chryseobacterium piperi	0		Chryseobacterium piperi	0		Chryseobacterium piperi	0		Chryseobacterium piperi	0.00093162			Chryseobacterium piperi	0.00546844		Chryseobacterium piperi	0.00017291		Chryseobacterium piperi	0.00240134		Chryseobacterium piperi	0
Chryseobacterium piscium	0		Chryseobacterium piscium	0		Chryseobacterium piscium	0		Chryseobacterium piscium	0.0474158			Chryseobacterium piscium	0		Chryseobacterium piscium	0		Chryseobacterium piscium	0		Chryseobacterium piscium	0
Chryseobacterium proteolyticum	0		Chryseobacterium proteolyticum	0		Chryseobacterium proteolyticum	0		Chryseobacterium proteolyticum	0			Chryseobacterium proteolyticum	0.00212202		Chryseobacterium proteolyticum	0		Chryseobacterium proteolyticum	0		Chryseobacterium proteolyticum	0
Chryseobacterium shandongense	0.0999001		Chryseobacterium shandongense	0		Chryseobacterium shandongense	0		Chryseobacterium shandongense	0			Chryseobacterium shandongense	0		Chryseobacterium shandongense	0		Chryseobacterium shandongense	0.00011132		Chryseobacterium shandongense	0.00060899
Chryseobacterium solincola	0		Chryseobacterium solincola	0		Chryseobacterium solincola	0		Chryseobacterium solincola	0			Chryseobacterium solincola	0.00023874		Chryseobacterium solincola	0		Chryseobacterium solincola	0		Chryseobacterium solincola	0
Chryseobacterium sp.	0.0798085		Chryseobacterium sp.	0		Chryseobacterium sp.	0		Chryseobacterium sp.	0			Chryseobacterium sp.	0.0144528		Chryseobacterium sp.	0.00032054		Chryseobacterium sp.	0.00225687		Chryseobacterium sp.	0
Chryseobacterium sp. 3008163	0		Chryseobacterium sp. 3008163	0		Chryseobacterium sp. 3008163	0		Chryseobacterium sp. 3008163	0			Chryseobacterium sp. 3008163	0.00183443		Chryseobacterium sp. 3008163	0.00055934		Chryseobacterium sp. 3008163	0.00944018		Chryseobacterium sp. 3008163	0
Chryseobacterium sp. 6424	0		Chryseobacterium sp. 6424	0		Chryseobacterium sp. 6424	0		Chryseobacterium sp. 6424	0			Chryseobacterium sp. 6424	0		Chryseobacterium sp. 6424	0		Chryseobacterium sp. 6424	8.2146e-05		Chryseobacterium sp. 6424	0
Chryseobacterium sp. 7-3A	0		Chryseobacterium sp. 7-3A	0		Chryseobacterium sp. 7-3A	0.00361987		Chryseobacterium sp. 7-3A	0.00558971			Chryseobacterium sp. 7-3A	0.00350563		Chryseobacterium sp. 7-3A	0.021375		Chryseobacterium sp. 7-3A	0.0119481		Chryseobacterium sp. 7-3A	0
Chryseobacterium sp. cx-624	0		Chryseobacterium sp. cx-624	0		Chryseobacterium sp. cx-624	0		Chryseobacterium sp. cx-624	0			Chryseobacterium sp. cx-624	7.0135e-05		Chryseobacterium sp. cx-624	0.00014763		Chryseobacterium sp. cx-624	0.00022264		Chryseobacterium sp. cx-624	0
Chryseobacterium sp. G0162	0		Chryseobacterium sp. G0162	0.00314614		Chryseobacterium sp. G0162	0		Chryseobacterium sp. G0162	0			Chryseobacterium sp. G0162	0		Chryseobacterium sp. G0162	0		Chryseobacterium sp. G0162	0		Chryseobacterium sp. G0162	0
Chryseobacterium sp. G0186	0		Chryseobacterium sp. G0186	0		Chryseobacterium sp. G0186	0		Chryseobacterium sp. G0186	0			Chryseobacterium sp. G0186	0		Chryseobacterium sp. G0186	0		Chryseobacterium sp. G0186	0.00011132		Chryseobacterium sp. G0186	0
Chryseobacterium sp. G0201	0.0999001		Chryseobacterium sp. G0201	0		Chryseobacterium sp. G0201	0		Chryseobacterium sp. G0201	0			Chryseobacterium sp. G0201	0.00388631		Chryseobacterium sp. G0201	0		Chryseobacterium sp. G0201	0.00014843		Chryseobacterium sp. G0201	0
Chryseobacterium sp. IHB B 17019	0		Chryseobacterium sp. IHB B 17019	0		Chryseobacterium sp. IHB B 17019	0		Chryseobacterium sp. IHB B 17019	0			Chryseobacterium sp. IHB B 17019	0		Chryseobacterium sp. IHB B 17019	0		Chryseobacterium sp. IHB B 17019	0.00080045		Chryseobacterium sp. IHB B 17019	0.00060899
Chryseobacterium sp. JV274	0		Chryseobacterium sp. JV274	0		Chryseobacterium sp. JV274	0		Chryseobacterium sp. JV274	0			Chryseobacterium sp. JV274	0.00385413		Chryseobacterium sp. JV274	0		Chryseobacterium sp. JV274	0.00030638		Chryseobacterium sp. JV274	0.00121799
Chryseobacterium sp. NEB161	0		Chryseobacterium sp. NEB161	0		Chryseobacterium sp. NEB161	0		Chryseobacterium sp. NEB161	0			Chryseobacterium sp. NEB161	0.00022125		Chryseobacterium sp. NEB161	0		Chryseobacterium sp. NEB161	0		Chryseobacterium sp. NEB161	0
Chryseobacterium sp. POL2	0		Chryseobacterium sp. POL2	0		Chryseobacterium sp. POL2	0		Chryseobacterium sp. POL2	0.00093162			Chryseobacterium sp. POL2	0		Chryseobacterium sp. POL2	0.00032054		Chryseobacterium sp. POL2	0.0002385		Chryseobacterium sp. POL2	0
Chryseobacterium sp. SNU WT5	0		Chryseobacterium sp. SNU WT5	0		Chryseobacterium sp. SNU WT5	0		Chryseobacterium sp. SNU WT5	0			Chryseobacterium sp. SNU WT5	0		Chryseobacterium sp. SNU WT5	0		Chryseobacterium sp. SNU WT5	0.00052861		Chryseobacterium sp. SNU WT5	0
Chryseobacterium sp. StRB126	0		Chryseobacterium sp. StRB126	0		Chryseobacterium sp. StRB126	0		Chryseobacterium sp. StRB126	0			Chryseobacterium sp. StRB126	0		Chryseobacterium sp. StRB126	0.00017291		Chryseobacterium sp. StRB126	0		Chryseobacterium sp. StRB126	0
Chryseobacterium sp. T16E-39	0		Chryseobacterium sp. T16E-39	0		Chryseobacterium sp. T16E-39	0		Chryseobacterium sp. T16E-39	0			Chryseobacterium sp. T16E-39	0.00176429		Chryseobacterium sp. T16E-39	0		Chryseobacterium sp. T16E-39	0		Chryseobacterium sp. T16E-39	0
Chryseobacterium taihuense	0		Chryseobacterium taihuense	0		Chryseobacterium taihuense	0		Chryseobacterium taihuense	0			Chryseobacterium taihuense	0		Chryseobacterium taihuense	0		Chryseobacterium taihuense	3.7106e-05		Chryseobacterium taihuense	0
Chryseobacterium taklimakanense	0		Chryseobacterium taklimakanense	0.00314614		Chryseobacterium taklimakanense	0		Chryseobacterium taklimakanense	0			Chryseobacterium taklimakanense	0		Chryseobacterium taklimakanense	0.00055934		Chryseobacterium taklimakanense	0.00382332		Chryseobacterium taklimakanense	0
Chryseolinea soli	0		Chryseolinea soli	0		Chryseolinea soli	0		Chryseolinea soli	0			Chryseolinea soli	0.00231201		Chryseolinea soli	0.00311964		Chryseolinea soli	0.0004548		Chryseolinea soli	0.00060899
Chrysolepis sempervirens	0		Chrysolepis sempervirens	0		Chrysolepis sempervirens	0		Chrysolepis sempervirens	0			Chrysolepis sempervirens	7.0135e-05		Chrysolepis sempervirens	0		Chrysolepis sempervirens	0		Chrysolepis sempervirens	0
Chthonomonas calidirosea	0		Chthonomonas calidirosea	0		Chthonomonas calidirosea	0		Chthonomonas calidirosea	0			Chthonomonas calidirosea	0		Chthonomonas calidirosea	0		Chthonomonas calidirosea	0		Chthonomonas calidirosea	0
Chuquiraga oppositifolia	0		Chuquiraga oppositifolia	0		Chuquiraga oppositifolia	0		Chuquiraga oppositifolia	0			Chuquiraga oppositifolia	0		Chuquiraga oppositifolia	0		Chuquiraga oppositifolia	0		Chuquiraga oppositifolia	0
Cicer arietinum	0		Cicer arietinum	0		Cicer arietinum	0		Cicer arietinum	0			Cicer arietinum	0.0033274		Cicer arietinum	0		Cicer arietinum	0.00273716		Cicer arietinum	0
Citricoccus sp. D9	0		Citricoccus sp. D9	0.00314614		Citricoccus sp. D9	0		Citricoccus sp. D9	0			Citricoccus sp. D9	0		Citricoccus sp. D9	0		Citricoccus sp. D9	0		Citricoccus sp. D9	0
Citricoccus sp. SGAir0253	0		Citricoccus sp. SGAir0253	0		Citricoccus sp. SGAir0253	0		Citricoccus sp. SGAir0253	0			Citricoccus sp. SGAir0253	0		Citricoccus sp. SGAir0253	0.00014763		Citricoccus sp. SGAir0253	0.00343407		Citricoccus sp. SGAir0253	0
Citrobacter amalonaticus	0		Citrobacter amalonaticus	0.00314614		Citrobacter amalonaticus	0		Citrobacter amalonaticus	0			Citrobacter amalonaticus	0		Citrobacter amalonaticus	0.00017291		Citrobacter amalonaticus	0.00026927		Citrobacter amalonaticus	0
Citrobacter freundii	0		Citrobacter freundii	0		Citrobacter freundii	0		Citrobacter freundii	0.00186324			Citrobacter freundii	0.00246162		Citrobacter freundii	0.0017444		Citrobacter freundii	0.00781426		Citrobacter freundii	0
Citrobacter freundii complex sp. CFNIH2	0		Citrobacter freundii complex sp. CFNIH2	0		Citrobacter freundii complex sp. CFNIH2	0.00120662		Citrobacter freundii complex sp. CFNIH2	0			Citrobacter freundii complex sp. CFNIH2	0		Citrobacter freundii complex sp. CFNIH2	0		Citrobacter freundii complex sp. CFNIH2	0		Citrobacter freundii complex sp. CFNIH2	0
Citrobacter koseri	0		Citrobacter koseri	0		Citrobacter koseri	0		Citrobacter koseri	0			Citrobacter koseri	0.00037901		Citrobacter koseri	0.00017291		Citrobacter koseri	0.0002014		Citrobacter koseri	0.00060899
Citrobacter pasteurii	0		Citrobacter pasteurii	0		Citrobacter pasteurii	0		Citrobacter pasteurii	0			Citrobacter pasteurii	0.00023874		Citrobacter pasteurii	0		Citrobacter pasteurii	0		Citrobacter pasteurii	0
Citrobacter portucalensis	0		Citrobacter portucalensis	0		Citrobacter portucalensis	0		Citrobacter portucalensis	0			Citrobacter portucalensis	0		Citrobacter portucalensis	0.0004429		Citrobacter portucalensis	0.00026927		Citrobacter portucalensis	0
Citrobacter rodentium	0		Citrobacter rodentium	0		Citrobacter rodentium	0		Citrobacter rodentium	0			Citrobacter rodentium	0.00311298		Citrobacter rodentium	0		Citrobacter rodentium	0.00011925		Citrobacter rodentium	0
Citrobacter sp. BDA59-3	0		Citrobacter sp. BDA59-3	0		Citrobacter sp. BDA59-3	0		Citrobacter sp. BDA59-3	0			Citrobacter sp. BDA59-3	0.00051263		Citrobacter sp. BDA59-3	0.00014763		Citrobacter sp. BDA59-3	0		Citrobacter sp. BDA59-3	0
Citrobacter sp. CFNIH10	0		Citrobacter sp. CFNIH10	0		Citrobacter sp. CFNIH10	0		Citrobacter sp. CFNIH10	0			Citrobacter sp. CFNIH10	0		Citrobacter sp. CFNIH10	0		Citrobacter sp. CFNIH10	7.4213e-05		Citrobacter sp. CFNIH10	0
Citrobacter sp. FDAARGOS_156	0		Citrobacter sp. FDAARGOS_156	0		Citrobacter sp. FDAARGOS_156	0		Citrobacter sp. FDAARGOS_156	0			Citrobacter sp. FDAARGOS_156	0		Citrobacter sp. FDAARGOS_156	0		Citrobacter sp. FDAARGOS_156	0		Citrobacter sp. FDAARGOS_156	0.00487196
Citrobacter sp. LY-1	0		Citrobacter sp. LY-1	0		Citrobacter sp. LY-1	0.00120662		Citrobacter sp. LY-1	0			Citrobacter sp. LY-1	0		Citrobacter sp. LY-1	0.00017291		Citrobacter sp. LY-1	3.7106e-05		Citrobacter sp. LY-1	0
Citrobacter sp. RHB21-C05	0		Citrobacter sp. RHB21-C05	0		Citrobacter sp. RHB21-C05	0		Citrobacter sp. RHB21-C05	0			Citrobacter sp. RHB21-C05	7.0135e-05		Citrobacter sp. RHB21-C05	0		Citrobacter sp. RHB21-C05	0		Citrobacter sp. RHB21-C05	0
Citrobacter sp. RHB25-C09	0		Citrobacter sp. RHB25-C09	0		Citrobacter sp. RHB25-C09	0.00241325		Citrobacter sp. RHB25-C09	0			Citrobacter sp. RHB25-C09	0.00089539		Citrobacter sp. RHB25-C09	0.00066635		Citrobacter sp. RHB25-C09	0.00011132		Citrobacter sp. RHB25-C09	0
Citrobacter sp. RHBSTW-00137	0		Citrobacter sp. RHBSTW-00137	0		Citrobacter sp. RHBSTW-00137	0.0307503		Citrobacter sp. RHBSTW-00137	0			Citrobacter sp. RHBSTW-00137	0		Citrobacter sp. RHBSTW-00137	0		Citrobacter sp. RHBSTW-00137	0		Citrobacter sp. RHBSTW-00137	0
Citrobacter sp. RHBSTW-00229	0		Citrobacter sp. RHBSTW-00229	0		Citrobacter sp. RHBSTW-00229	0		Citrobacter sp. RHBSTW-00229	0			Citrobacter sp. RHBSTW-00229	0.00022125		Citrobacter sp. RHBSTW-00229	0.00055934		Citrobacter sp. RHBSTW-00229	0.00026927		Citrobacter sp. RHBSTW-00229	0
Citrobacter sp. RHBSTW-00986	0		Citrobacter sp. RHBSTW-00986	0		Citrobacter sp. RHBSTW-00986	0		Citrobacter sp. RHBSTW-00986	0			Citrobacter sp. RHBSTW-00986	0		Citrobacter sp. RHBSTW-00986	0		Citrobacter sp. RHBSTW-00986	0.00022264		Citrobacter sp. RHBSTW-00986	0
Citrobacter sp. SNU WT2	0		Citrobacter sp. SNU WT2	0		Citrobacter sp. SNU WT2	0		Citrobacter sp. SNU WT2	0			Citrobacter sp. SNU WT2	0.00304284		Citrobacter sp. SNU WT2	0.0246184		Citrobacter sp. SNU WT2	0.00041747		Citrobacter sp. SNU WT2	0
Citrobacter sp. TSA-1	0		Citrobacter sp. TSA-1	0		Citrobacter sp. TSA-1	0		Citrobacter sp. TSA-1	0			Citrobacter sp. TSA-1	0.00022125		Citrobacter sp. TSA-1	0		Citrobacter sp. TSA-1	0		Citrobacter sp. TSA-1	0
Citrobacter youngae	0		Citrobacter youngae	0		Citrobacter youngae	0		Citrobacter youngae	0.00093162			Citrobacter youngae	0.00304284		Citrobacter youngae	0		Citrobacter youngae	0		Citrobacter youngae	0
Citrus clementina	0		Citrus clementina	0.0267094		Citrus clementina	0		Citrus clementina	0			Citrus clementina	0		Citrus clementina	0		Citrus clementina	0		Citrus clementina	0
Citrus latifolia	0.140056		Citrus latifolia	0		Citrus latifolia	0		Citrus latifolia	0			Citrus latifolia	0		Citrus latifolia	0		Citrus latifolia	0		Citrus latifolia	0
Citrus sinensis	0		Citrus sinensis	0		Citrus sinensis	0		Citrus sinensis	0.0474158			Citrus sinensis	0.00023874		Citrus sinensis	0		Citrus sinensis	0		Citrus sinensis	0
Citrus unshiu	0		Citrus unshiu	0		Citrus unshiu	0		Citrus unshiu	0			Citrus unshiu	0		Citrus unshiu	0		Citrus unshiu	0		Citrus unshiu	0.00121799
Cladophialophora psammophila	0		Cladophialophora psammophila	0		Cladophialophora psammophila	0		Cladophialophora psammophila	0			Cladophialophora psammophila	0		Cladophialophora psammophila	0		Cladophialophora psammophila	0		Cladophialophora psammophila	0
Cladosporium allicinum	0		Cladosporium allicinum	0		Cladosporium allicinum	0		Cladosporium allicinum	0			Cladosporium allicinum	0		Cladosporium allicinum	0		Cladosporium allicinum	0.00131134		Cladosporium allicinum	0
Cladosporium cladosporioides	0		Cladosporium cladosporioides	0.00314614		Cladosporium cladosporioides	0		Cladosporium cladosporioides	0.0474158			Cladosporium cladosporioides	0.00288383		Cladosporium cladosporioides	0		Cladosporium cladosporioides	0.00041073		Cladosporium cladosporioides	0
Cladosporium halotolerans	0		Cladosporium halotolerans	0		Cladosporium halotolerans	0		Cladosporium halotolerans	0			Cladosporium halotolerans	0		Cladosporium halotolerans	0		Cladosporium halotolerans	0		Cladosporium halotolerans	0
Cladosporium herbarum	0		Cladosporium herbarum	0		Cladosporium herbarum	0		Cladosporium herbarum	0			Cladosporium herbarum	0.00176429		Cladosporium herbarum	0		Cladosporium herbarum	0.00016429		Cladosporium herbarum	0
Cladosporium sp.	0		Cladosporium sp.	0		Cladosporium sp.	0		Cladosporium sp.	0.0474158			Cladosporium sp.	0		Cladosporium sp.	0.00017291		Cladosporium sp.	0.00080045		Cladosporium sp.	0
Cladosporium sphaerospermum	0		Cladosporium sphaerospermum	0		Cladosporium sphaerospermum	0		Cladosporium sphaerospermum	0			Cladosporium sphaerospermum	0.0109694		Cladosporium sphaerospermum	0		Cladosporium sphaerospermum	0		Cladosporium sphaerospermum	0
Cladosporium uredinicola	0		Cladosporium uredinicola	0		Cladosporium uredinicola	0		Cladosporium uredinicola	0			Cladosporium uredinicola	0.00499095		Cladosporium uredinicola	0.00616599		Cladosporium uredinicola	0		Cladosporium uredinicola	0
Clavariopsis aquatica	0		Clavariopsis aquatica	0		Clavariopsis aquatica	0		Clavariopsis aquatica	0			Clavariopsis aquatica	0		Clavariopsis aquatica	0		Clavariopsis aquatica	0.00083494		Clavariopsis aquatica	0
Clavibacter michiganensis	0		Clavibacter michiganensis	0		Clavibacter michiganensis	0.00241325		Clavibacter michiganensis	0			Clavibacter michiganensis	0.00028054		Clavibacter michiganensis	0.00017291		Clavibacter michiganensis	0.00026927		Clavibacter michiganensis	0
Clavispora lusitaniae	0		Clavispora lusitaniae	0		Clavispora lusitaniae	0		Clavispora lusitaniae	0			Clavispora lusitaniae	0		Clavispora lusitaniae	0		Clavispora lusitaniae	0		Clavispora lusitaniae	0
Cloacibacillus porcorum	0		Cloacibacillus porcorum	0		Cloacibacillus porcorum	0		Cloacibacillus porcorum	0			Cloacibacillus porcorum	0		Cloacibacillus porcorum	0		Cloacibacillus porcorum	3.7106e-05		Cloacibacillus porcorum	0
Cloacibacterium normanense	0		Cloacibacterium normanense	0		Cloacibacterium normanense	0.00120662		Cloacibacterium normanense	0			Cloacibacterium normanense	0.00930046		Cloacibacterium normanense	0.00756458		Cloacibacterium normanense	0.0361024		Cloacibacterium normanense	0.00243598
Cloacibacterium sp. canine oral taxon 320	0		Cloacibacterium sp. canine oral taxon 320	0		Cloacibacterium sp. canine oral taxon 320	0.00120662		Cloacibacterium sp. canine oral taxon 320	0.00093162			Cloacibacterium sp. canine oral taxon 320	0		Cloacibacterium sp. canine oral taxon 320	0		Cloacibacterium sp. canine oral taxon 320	0		Cloacibacterium sp. canine oral taxon 320	0
Cloning vector pCG301	0.0171333		Cloning vector pCG301	0		Cloning vector pCG301	0		Cloning vector pCG301	0			Cloning vector pCG301	0		Cloning vector pCG301	0		Cloning vector pCG301	0		Cloning vector pCG301	0
Cloning vector pET28A-blaNMC-A	0		Cloning vector pET28A-blaNMC-A	0		Cloning vector pET28A-blaNMC-A	0		Cloning vector pET28A-blaNMC-A	0			Cloning vector pET28A-blaNMC-A	0.00176429		Cloning vector pET28A-blaNMC-A	0		Cloning vector pET28A-blaNMC-A	0		Cloning vector pET28A-blaNMC-A	0
Clostridia bacterium 12CBH8	0		Clostridia bacterium 12CBH8	0		Clostridia bacterium 12CBH8	0		Clostridia bacterium 12CBH8	0			Clostridia bacterium 12CBH8	0		Clostridia bacterium 12CBH8	0		Clostridia bacterium 12CBH8	0		Clostridia bacterium 12CBH8	0.00121799
Clostridiaceae bacterium 14S0207	0		Clostridiaceae bacterium 14S0207	0		Clostridiaceae bacterium 14S0207	0		Clostridiaceae bacterium 14S0207	0			Clostridiaceae bacterium 14S0207	0		Clostridiaceae bacterium 14S0207	0.00182565		Clostridiaceae bacterium 14S0207	0.00113936		Clostridiaceae bacterium 14S0207	0.00365397
Clostridiales bacterium	0		Clostridiales bacterium	0		Clostridiales bacterium	0		Clostridiales bacterium	0			Clostridiales bacterium	0		Clostridiales bacterium	0.00138324		Clostridiales bacterium	0.00795416		Clostridiales bacterium	0.0213148
Clostridiales bacterium CCNA10	0		Clostridiales bacterium CCNA10	0		Clostridiales bacterium CCNA10	0		Clostridiales bacterium CCNA10	0			Clostridiales bacterium CCNA10	7.0135e-05		Clostridiales bacterium CCNA10	0.00032054		Clostridiales bacterium CCNA10	0.00024644		Clostridiales bacterium CCNA10	0
Clostridiales bacterium LB2	0		Clostridiales bacterium LB2	0		Clostridiales bacterium LB2	0		Clostridiales bacterium LB2	0			Clostridiales bacterium LB2	0		Clostridiales bacterium LB2	0		Clostridiales bacterium LB2	8.2146e-05		Clostridiales bacterium LB2	0.00060899
Clostridiales genomosp. BVAB1	0		Clostridiales genomosp. BVAB1	0		Clostridiales genomosp. BVAB1	0		Clostridiales genomosp. BVAB1	0			Clostridiales genomosp. BVAB1	0		Clostridiales genomosp. BVAB1	0		Clostridiales genomosp. BVAB1	0.00024644		Clostridiales genomosp. BVAB1	0
Clostridioides difficile	0		Clostridioides difficile	0		Clostridioides difficile	0.00241325		Clostridioides difficile	0.00186324			Clostridioides difficile	0.00441882		Clostridioides difficile	0.00517226		Clostridioides difficile	0.00504923		Clostridioides difficile	0.0237508
Clostridium aceticum	0		Clostridium aceticum	0		Clostridium aceticum	0		Clostridium aceticum	0			Clostridium aceticum	0		Clostridium aceticum	0.00029527		Clostridium aceticum	0.00026927		Clostridium aceticum	0.00060899
Clostridium acetobutylicum	0		Clostridium acetobutylicum	0		Clostridium acetobutylicum	0		Clostridium acetobutylicum	0			Clostridium acetobutylicum	0		Clostridium acetobutylicum	0		Clostridium acetobutylicum	7.4213e-05		Clostridium acetobutylicum	0
Clostridium argentinense	0		Clostridium argentinense	0.00314614		Clostridium argentinense	0		Clostridium argentinense	0.00093162			Clostridium argentinense	0.00023874		Clostridium argentinense	0.00032054		Clostridium argentinense	0.00041747		Clostridium argentinense	0.00875099
Clostridium autoethanogenum	0		Clostridium autoethanogenum	0		Clostridium autoethanogenum	0		Clostridium autoethanogenum	0			Clostridium autoethanogenum	0		Clostridium autoethanogenum	0		Clostridium autoethanogenum	0		Clostridium autoethanogenum	0.00182698
Clostridium beijerinckii	0		Clostridium beijerinckii	0		Clostridium beijerinckii	0		Clostridium beijerinckii	0			Clostridium beijerinckii	0		Clostridium beijerinckii	0.00055934		Clostridium beijerinckii	0.00016429		Clostridium beijerinckii	0.00121799
Clostridium bornimense	0		Clostridium bornimense	0.0267094		Clostridium bornimense	0		Clostridium bornimense	0			Clostridium bornimense	0		Clostridium bornimense	0.00014763		Clostridium bornimense	0		Clostridium bornimense	0
Clostridium botulinum	0		Clostridium botulinum	0		Clostridium botulinum	0.00241325		Clostridium botulinum	0.00093162			Clostridium botulinum	0.0109324		Clostridium botulinum	0.0414395		Clostridium botulinum	0.0158471		Clostridium botulinum	0.00852593
Clostridium bovifaecis	0		Clostridium bovifaecis	0		Clostridium bovifaecis	0		Clostridium bovifaecis	0			Clostridium bovifaecis	0		Clostridium bovifaecis	0		Clostridium bovifaecis	0		Clostridium bovifaecis	0.00121799
Clostridium butyricum	0		Clostridium butyricum	0		Clostridium butyricum	0		Clostridium butyricum	0			Clostridium butyricum	0		Clostridium butyricum	0.00111868		Clostridium butyricum	0		Clostridium butyricum	0.00121799
Clostridium carboxidivorans	0		Clostridium carboxidivorans	0		Clostridium carboxidivorans	0		Clostridium carboxidivorans	0.00093162			Clostridium carboxidivorans	0		Clostridium carboxidivorans	0		Clostridium carboxidivorans	0		Clostridium carboxidivorans	0.00060899
Clostridium carnis	0		Clostridium carnis	0		Clostridium carnis	0		Clostridium carnis	0			Clostridium carnis	0		Clostridium carnis	0		Clostridium carnis	0.00142582		Clostridium carnis	0
Clostridium cellulovorans	0		Clostridium cellulovorans	0		Clostridium cellulovorans	0		Clostridium cellulovorans	0			Clostridium cellulovorans	0.00047749		Clostridium cellulovorans	0.00017291		Clostridium cellulovorans	0		Clostridium cellulovorans	0
Clostridium chauvoei	0		Clostridium chauvoei	0		Clostridium chauvoei	0.00120662		Clostridium chauvoei	0.00093162			Clostridium chauvoei	7.0135e-05		Clostridium chauvoei	0.00014763		Clostridium chauvoei	0		Clostridium chauvoei	0
Clostridium cochlearium	0		Clostridium cochlearium	0.00314614		Clostridium cochlearium	0		Clostridium cochlearium	0			Clostridium cochlearium	0.0019887		Clostridium cochlearium	0.00055934		Clostridium cochlearium	0.00016429		Clostridium cochlearium	0.00935999
Clostridium diolis	0		Clostridium diolis	0		Clostridium diolis	0		Clostridium diolis	0.00186324			Clostridium diolis	0		Clostridium diolis	0		Clostridium diolis	0		Clostridium diolis	0
Clostridium disporicum	0.0798085		Clostridium disporicum	0		Clostridium disporicum	0.00120662		Clostridium disporicum	0			Clostridium disporicum	0.00212202		Clostridium disporicum	0		Clostridium disporicum	0		Clostridium disporicum	0
Clostridium drakei	0		Clostridium drakei	0		Clostridium drakei	0		Clostridium drakei	0			Clostridium drakei	0		Clostridium drakei	0		Clostridium drakei	0.00011925		Clostridium drakei	0.00548095
Clostridium estertheticum	0		Clostridium estertheticum	0		Clostridium estertheticum	0		Clostridium estertheticum	0			Clostridium estertheticum	0		Clostridium estertheticum	0.00032054		Clostridium estertheticum	0		Clostridium estertheticum	0
Clostridium fermenticellae	0		Clostridium fermenticellae	0		Clostridium fermenticellae	0		Clostridium fermenticellae	0			Clostridium fermenticellae	0.00014027		Clostridium fermenticellae	0.00014763		Clostridium fermenticellae	0		Clostridium fermenticellae	0
Clostridium formicaceticum	0		Clostridium formicaceticum	0		Clostridium formicaceticum	0		Clostridium formicaceticum	0			Clostridium formicaceticum	0		Clostridium formicaceticum	0.00055934		Clostridium formicaceticum	0.00035142		Clostridium formicaceticum	0.00182698
Clostridium hylemonae	0		Clostridium hylemonae	0		Clostridium hylemonae	0		Clostridium hylemonae	0			Clostridium hylemonae	0		Clostridium hylemonae	0		Clostridium hylemonae	0.00016429		Clostridium hylemonae	0.00548095
Clostridium innocuum	0		Clostridium innocuum	0		Clostridium innocuum	0		Clostridium innocuum	0.00186324			Clostridium innocuum	0		Clostridium innocuum	0.00172905		Clostridium innocuum	0.00088259		Clostridium innocuum	0
Clostridium intestinale	0		Clostridium intestinale	0		Clostridium intestinale	0		Clostridium intestinale	0			Clostridium intestinale	0		Clostridium intestinale	0.00070697		Clostridium intestinale	0.00077505		Clostridium intestinale	0.00060899
Clostridium isatidis	0		Clostridium isatidis	0		Clostridium isatidis	0		Clostridium isatidis	0			Clostridium isatidis	0		Clostridium isatidis	0.00073225		Clostridium isatidis	0		Clostridium isatidis	0
Clostridium kluyveri	0.00342665		Clostridium kluyveri	0.00314614		Clostridium kluyveri	0		Clostridium kluyveri	0			Clostridium kluyveri	0		Clostridium kluyveri	0		Clostridium kluyveri	0		Clostridium kluyveri	0.00121799
Clostridium novyi	0		Clostridium novyi	0		Clostridium novyi	0		Clostridium novyi	0			Clostridium novyi	0		Clostridium novyi	0.00055934		Clostridium novyi	0		Clostridium novyi	0.00060899
Clostridium paradoxum	0		Clostridium paradoxum	0		Clostridium paradoxum	0		Clostridium paradoxum	0			Clostridium paradoxum	0		Clostridium paradoxum	0		Clostridium paradoxum	0.00026927		Clostridium paradoxum	0.00365397
Clostridium pasteurianum	0		Clostridium pasteurianum	0		Clostridium pasteurianum	0		Clostridium pasteurianum	0			Clostridium pasteurianum	0		Clostridium pasteurianum	0		Clostridium pasteurianum	8.2146e-05		Clostridium pasteurianum	0.00182698
Clostridium perfringens	0		Clostridium perfringens	0		Clostridium perfringens	0		Clostridium perfringens	0			Clostridium perfringens	7.0135e-05		Clostridium perfringens	0.00152095		Clostridium perfringens	8.2146e-05		Clostridium perfringens	0.00182698
Clostridium ragsdalei	0		Clostridium ragsdalei	0		Clostridium ragsdalei	0		Clostridium ragsdalei	0			Clostridium ragsdalei	0		Clostridium ragsdalei	0		Clostridium ragsdalei	0		Clostridium ragsdalei	0.00121799
Clostridium saccharobutylicum	0		Clostridium saccharobutylicum	0		Clostridium saccharobutylicum	0		Clostridium saccharobutylicum	0			Clostridium saccharobutylicum	0		Clostridium saccharobutylicum	0.00014763		Clostridium saccharobutylicum	0.00062069		Clostridium saccharobutylicum	0
Clostridium saccharoperbutylacetonicum	0		Clostridium saccharoperbutylacetonicum	0		Clostridium saccharoperbutylacetonicum	0		Clostridium saccharoperbutylacetonicum	0			Clostridium saccharoperbutylacetonicum	0		Clostridium saccharoperbutylacetonicum	0.00017291		Clostridium saccharoperbutylacetonicum	0		Clostridium saccharoperbutylacetonicum	0.00060899
Clostridium sardiniense	0		Clostridium sardiniense	0		Clostridium sardiniense	0		Clostridium sardiniense	0			Clostridium sardiniense	0		Clostridium sardiniense	0		Clostridium sardiniense	0		Clostridium sardiniense	0
Clostridium scatologenes	0		Clostridium scatologenes	0		Clostridium scatologenes	0		Clostridium scatologenes	0			Clostridium scatologenes	0		Clostridium scatologenes	0.00017291		Clostridium scatologenes	0		Clostridium scatologenes	0
Clostridium scindens	0		Clostridium scindens	0		Clostridium scindens	0		Clostridium scindens	0			Clostridium scindens	0		Clostridium scindens	0.00032054		Clostridium scindens	0		Clostridium scindens	0.00304497
Clostridium septicum	0		Clostridium septicum	0		Clostridium septicum	0		Clostridium septicum	0			Clostridium septicum	0		Clostridium septicum	0		Clostridium septicum	0		Clostridium septicum	0.00426296
Clostridium sp. 'deep sea'	0		Clostridium sp. 'deep sea'	0		Clostridium sp. 'deep sea'	0		Clostridium sp. 'deep sea'	0			Clostridium sp. 'deep sea'	0		Clostridium sp. 'deep sea'	0		Clostridium sp. 'deep sea'	0		Clostridium sp. 'deep sea'	0.00243598
Clostridium sp. AWRP	0		Clostridium sp. AWRP	0		Clostridium sp. AWRP	0		Clostridium sp. AWRP	0			Clostridium sp. AWRP	0		Clostridium sp. AWRP	0		Clostridium sp. AWRP	0		Clostridium sp. AWRP	0.00182698
Clostridium sp. BNL1100	0		Clostridium sp. BNL1100	0		Clostridium sp. BNL1100	0		Clostridium sp. BNL1100	0			Clostridium sp. BNL1100	0		Clostridium sp. BNL1100	0		Clostridium sp. BNL1100	0		Clostridium sp. BNL1100	0
Clostridium sp. CT4	0		Clostridium sp. CT4	0		Clostridium sp. CT4	0		Clostridium sp. CT4	0			Clostridium sp. CT4	0		Clostridium sp. CT4	0		Clostridium sp. CT4	0		Clostridium sp. CT4	0.00121799
Clostridium sp. JN-1	0		Clostridium sp. JN-1	0		Clostridium sp. JN-1	0.00241325		Clostridium sp. JN-1	0			Clostridium sp. JN-1	0		Clostridium sp. JN-1	0		Clostridium sp. JN-1	0		Clostridium sp. JN-1	0
Clostridium sp. JN-9	0		Clostridium sp. JN-9	0		Clostridium sp. JN-9	0.0615006		Clostridium sp. JN-9	0			Clostridium sp. JN-9	0		Clostridium sp. JN-9	0		Clostridium sp. JN-9	0		Clostridium sp. JN-9	0
Clostridium sp. SY8519	0		Clostridium sp. SY8519	0		Clostridium sp. SY8519	0		Clostridium sp. SY8519	0			Clostridium sp. SY8519	0		Clostridium sp. SY8519	0.00055934		Clostridium sp. SY8519	0		Clostridium sp. SY8519	0.00121799
Clostridium sporogenes	0		Clostridium sporogenes	0		Clostridium sporogenes	0		Clostridium sporogenes	0			Clostridium sporogenes	0		Clostridium sporogenes	0.00017291		Clostridium sporogenes	3.7106e-05		Clostridium sporogenes	0
Clostridium taeniosporum	0		Clostridium taeniosporum	0		Clostridium taeniosporum	0		Clostridium taeniosporum	0			Clostridium taeniosporum	0.0019887		Clostridium taeniosporum	0.00103743		Clostridium taeniosporum	8.2146e-05		Clostridium taeniosporum	0
Clostridium tetani	0		Clostridium tetani	0		Clostridium tetani	0		Clostridium tetani	0			Clostridium tetani	0.00014027		Clostridium tetani	0.00085461		Clostridium tetani	0.00052861		Clostridium tetani	0.00182698
Clostridium thermarum	0		Clostridium thermarum	0		Clostridium thermarum	0		Clostridium thermarum	0			Clostridium thermarum	0		Clostridium thermarum	0.00336244		Clostridium thermarum	8.2146e-05		Clostridium thermarum	0
Clostridium tyrobutyricum	0		Clostridium tyrobutyricum	0		Clostridium tyrobutyricum	0		Clostridium tyrobutyricum	0			Clostridium tyrobutyricum	0.00014027		Clostridium tyrobutyricum	0.00014763		Clostridium tyrobutyricum	0.00011925		Clostridium tyrobutyricum	0.00121799
Cobetia sp. cqz5-12	0		Cobetia sp. cqz5-12	0		Cobetia sp. cqz5-12	0		Cobetia sp. cqz5-12	0			Cobetia sp. cqz5-12	0		Cobetia sp. cqz5-12	0		Cobetia sp. cqz5-12	7.4213e-05		Cobetia sp. cqz5-12	0
Cobetia sp. ICG0124	0		Cobetia sp. ICG0124	0		Cobetia sp. ICG0124	0		Cobetia sp. ICG0124	0.00093162			Cobetia sp. ICG0124	0		Cobetia sp. ICG0124	0		Cobetia sp. ICG0124	0		Cobetia sp. ICG0124	0
Cobetia sp. L2A1	0		Cobetia sp. L2A1	0		Cobetia sp. L2A1	0		Cobetia sp. L2A1	0.00093162			Cobetia sp. L2A1	0		Cobetia sp. L2A1	0		Cobetia sp. L2A1	0.00347117		Cobetia sp. L2A1	0
Coccomyxa dispar	0		Coccomyxa dispar	0		Coccomyxa dispar	0		Coccomyxa dispar	0			Coccomyxa dispar	0		Coccomyxa dispar	0		Coccomyxa dispar	0		Coccomyxa dispar	0
Coccomyxa simplex	0		Coccomyxa simplex	0		Coccomyxa simplex	0		Coccomyxa simplex	0			Coccomyxa simplex	0		Coccomyxa simplex	0		Coccomyxa simplex	0.00053855		Coccomyxa simplex	0
Coccomyxa subellipsoidea	0		Coccomyxa subellipsoidea	0		Coccomyxa subellipsoidea	0		Coccomyxa subellipsoidea	0			Coccomyxa subellipsoidea	0		Coccomyxa subellipsoidea	0		Coccomyxa subellipsoidea	0		Coccomyxa subellipsoidea	0
Cocculus orbiculatus	0		Cocculus orbiculatus	0		Cocculus orbiculatus	0		Cocculus orbiculatus	0			Cocculus orbiculatus	0		Cocculus orbiculatus	0		Cocculus orbiculatus	0		Cocculus orbiculatus	0
Cocculus trilobus	0		Cocculus trilobus	0		Cocculus trilobus	0		Cocculus trilobus	0			Cocculus trilobus	0		Cocculus trilobus	0.00017291		Cocculus trilobus	0		Cocculus trilobus	0
Coecobrya phanthuratensis	0		Coecobrya phanthuratensis	0		Coecobrya phanthuratensis	0.0696379		Coecobrya phanthuratensis	0			Coecobrya phanthuratensis	0		Coecobrya phanthuratensis	0		Coecobrya phanthuratensis	0.00935804		Coecobrya phanthuratensis	0
Coeloseira compressa	0		Coeloseira compressa	0		Coeloseira compressa	0		Coeloseira compressa	0			Coeloseira compressa	0.00397741		Coeloseira compressa	0		Coeloseira compressa	0		Coeloseira compressa	0
Cohnella abietis	0		Cohnella abietis	0		Cohnella abietis	0		Cohnella abietis	0			Cohnella abietis	0		Cohnella abietis	0.00034581		Cohnella abietis	0		Cohnella abietis	0
Cohnella candidum	0		Cohnella candidum	0		Cohnella candidum	0.00241325		Cohnella candidum	0			Cohnella candidum	0		Cohnella candidum	0		Cohnella candidum	0		Cohnella candidum	0
Colacium mucronatum	0		Colacium mucronatum	0		Colacium mucronatum	0		Colacium mucronatum	0			Colacium mucronatum	0.0002104		Colacium mucronatum	0		Colacium mucronatum	0		Colacium mucronatum	0
Colletotrichum acutatum	0		Colletotrichum acutatum	0		Colletotrichum acutatum	0		Colletotrichum acutatum	0			Colletotrichum acutatum	0		Colletotrichum acutatum	0		Colletotrichum acutatum	0		Colletotrichum acutatum	0
Colletotrichum aenigma	0		Colletotrichum aenigma	0		Colletotrichum aenigma	0		Colletotrichum aenigma	0			Colletotrichum aenigma	0		Colletotrichum aenigma	0		Colletotrichum aenigma	0		Colletotrichum aenigma	0
Colletotrichum coccodes	0		Colletotrichum coccodes	0		Colletotrichum coccodes	0.0307503		Colletotrichum coccodes	0			Colletotrichum coccodes	0		Colletotrichum coccodes	0		Colletotrichum coccodes	0		Colletotrichum coccodes	0
Colletotrichum gloeosporioides	0		Colletotrichum gloeosporioides	0		Colletotrichum gloeosporioides	0		Colletotrichum gloeosporioides	0			Colletotrichum gloeosporioides	0		Colletotrichum gloeosporioides	0		Colletotrichum gloeosporioides	0.00080045		Colletotrichum gloeosporioides	0
Colletotrichum higginsianum	0.0189466		Colletotrichum higginsianum	0		Colletotrichum higginsianum	0		Colletotrichum higginsianum	0			Colletotrichum higginsianum	0		Colletotrichum higginsianum	0		Colletotrichum higginsianum	0		Colletotrichum higginsianum	0
Colletotrichum lupini	0		Colletotrichum lupini	0		Colletotrichum lupini	0		Colletotrichum lupini	0			Colletotrichum lupini	0.00089539		Colletotrichum lupini	0		Colletotrichum lupini	0		Colletotrichum lupini	0
Colletotrichum scovillei	0.140056		Colletotrichum scovillei	0		Colletotrichum scovillei	0		Colletotrichum scovillei	0			Colletotrichum scovillei	0.0073366		Colletotrichum scovillei	0		Colletotrichum scovillei	0		Colletotrichum scovillei	0
Collimonas arenae	0		Collimonas arenae	0		Collimonas arenae	0		Collimonas arenae	0			Collimonas arenae	7.0135e-05		Collimonas arenae	0.00073225		Collimonas arenae	0.00016429		Collimonas arenae	0.00243598
Collimonas fungivorans	0		Collimonas fungivorans	0		Collimonas fungivorans	0		Collimonas fungivorans	0.00093162			Collimonas fungivorans	0.00256561		Collimonas fungivorans	0		Collimonas fungivorans	3.7106e-05		Collimonas fungivorans	0
Collimonas pratensis	0		Collimonas pratensis	0		Collimonas pratensis	0		Collimonas pratensis	0.00093162			Collimonas pratensis	0		Collimonas pratensis	0		Collimonas pratensis	0		Collimonas pratensis	0
Collinsella aerofaciens	0		Collinsella aerofaciens	0		Collinsella aerofaciens	0.0377074		Collinsella aerofaciens	0.0223589			Collinsella aerofaciens	0.00042081		Collinsella aerofaciens	0.00479174		Collinsella aerofaciens	0.0282116		Collinsella aerofaciens	0
Colpoda inflata	0		Colpoda inflata	0		Colpoda inflata	0		Colpoda inflata	0			Colpoda inflata	0		Colpoda inflata	0		Colpoda inflata	0		Colpoda inflata	0.00060899
Colwellia beringensis	0		Colwellia beringensis	0		Colwellia beringensis	0		Colwellia beringensis	0			Colwellia beringensis	0.00117637		Colwellia beringensis	0.00132278		Colwellia beringensis	0.00829083		Colwellia beringensis	0.00060899
Colwellia psychrerythraea	0		Colwellia psychrerythraea	0		Colwellia psychrerythraea	0		Colwellia psychrerythraea	0			Colwellia psychrerythraea	0.00022125		Colwellia psychrerythraea	0		Colwellia psychrerythraea	0		Colwellia psychrerythraea	0
Colwellia sp. 20A7	0		Colwellia sp. 20A7	0.00314614		Colwellia sp. 20A7	0		Colwellia sp. 20A7	0			Colwellia sp. 20A7	0.00014027		Colwellia sp. 20A7	0		Colwellia sp. 20A7	0.00080045		Colwellia sp. 20A7	0
Colwellia sp. MT41	0.00685331		Colwellia sp. MT41	0		Colwellia sp. MT41	0		Colwellia sp. MT41	0			Colwellia sp. MT41	7.0135e-05		Colwellia sp. MT41	0		Colwellia sp. MT41	0		Colwellia sp. MT41	0
Colwellia sp. PAMC 20917	0		Colwellia sp. PAMC 20917	0		Colwellia sp. PAMC 20917	0		Colwellia sp. PAMC 20917	0			Colwellia sp. PAMC 20917	0.00022125		Colwellia sp. PAMC 20917	0		Colwellia sp. PAMC 20917	0.00026927		Colwellia sp. PAMC 20917	0
Colwellia sp. PAMC 21821	0		Colwellia sp. PAMC 21821	0		Colwellia sp. PAMC 21821	0.00241325		Colwellia sp. PAMC 21821	0			Colwellia sp. PAMC 21821	0.00014027		Colwellia sp. PAMC 21821	0.00049344		Colwellia sp. PAMC 21821	0.00380045		Colwellia sp. PAMC 21821	0
Comamonas aquatica	0		Comamonas aquatica	0		Comamonas aquatica	0		Comamonas aquatica	0			Comamonas aquatica	0.00124774		Comamonas aquatica	0		Comamonas aquatica	0		Comamonas aquatica	0.00875099
Comamonas kerstersii	0.00342665		Comamonas kerstersii	0		Comamonas kerstersii	0		Comamonas kerstersii	0.00093162			Comamonas kerstersii	0		Comamonas kerstersii	0.00167802		Comamonas kerstersii	0.00080045		Comamonas kerstersii	0
Comamonas koreensis	0		Comamonas koreensis	0		Comamonas koreensis	0		Comamonas koreensis	0.00093162			Comamonas koreensis	0		Comamonas koreensis	0.00559341		Comamonas koreensis	8.2146e-05		Comamonas koreensis	0.00182698
Comamonas piscis	0		Comamonas piscis	0		Comamonas piscis	0		Comamonas piscis	0			Comamonas piscis	0.00388631		Comamonas piscis	0.00055934		Comamonas piscis	0		Comamonas piscis	0.00060899
Comamonas serinivorans	0		Comamonas serinivorans	0		Comamonas serinivorans	0		Comamonas serinivorans	0			Comamonas serinivorans	7.0135e-05		Comamonas serinivorans	0.0256712		Comamonas serinivorans	0		Comamonas serinivorans	0.00060899
Comamonas sp. NLF-7-7	0		Comamonas sp. NLF-7-7	0.00314614		Comamonas sp. NLF-7-7	0		Comamonas sp. NLF-7-7	0			Comamonas sp. NLF-7-7	0.0019887		Comamonas sp. NLF-7-7	0.00087988		Comamonas sp. NLF-7-7	8.2146e-05		Comamonas sp. NLF-7-7	0
Comamonas terrigena	0		Comamonas terrigena	0		Comamonas terrigena	0.0377074		Comamonas terrigena	0			Comamonas terrigena	7.0135e-05		Comamonas terrigena	0.00126631		Comamonas terrigena	0		Comamonas terrigena	0
Comamonas testosteroni	0		Comamonas testosteroni	0		Comamonas testosteroni	0.00603311		Comamonas testosteroni	0			Comamonas testosteroni	0.0177536		Comamonas testosteroni	0.00069162		Comamonas testosteroni	0.0273334		Comamonas testosteroni	0.00875099
Comamonas thiooxydans	0		Comamonas thiooxydans	0		Comamonas thiooxydans	0.0720776		Comamonas thiooxydans	0.00093162			Comamonas thiooxydans	0.0094151		Comamonas thiooxydans	0.00101216		Comamonas thiooxydans	0.00736775		Comamonas thiooxydans	0.0553435
Commensalibacter sp. AMU001	0		Commensalibacter sp. AMU001	0		Commensalibacter sp. AMU001	0		Commensalibacter sp. AMU001	0			Commensalibacter sp. AMU001	0		Commensalibacter sp. AMU001	0		Commensalibacter sp. AMU001	0		Commensalibacter sp. AMU001	0.00060899
Commensalibacter sp. ESL0284	0		Commensalibacter sp. ESL0284	0		Commensalibacter sp. ESL0284	0		Commensalibacter sp. ESL0284	0			Commensalibacter sp. ESL0284	0		Commensalibacter sp. ESL0284	0		Commensalibacter sp. ESL0284	0		Commensalibacter sp. ESL0284	0.00487196
Companilactobacillus allii	0		Companilactobacillus allii	0		Companilactobacillus allii	0		Companilactobacillus allii	0			Companilactobacillus allii	0		Companilactobacillus allii	0		Companilactobacillus allii	0		Companilactobacillus allii	0.016284
Companilactobacillus futsaii	0		Companilactobacillus futsaii	0		Companilactobacillus futsaii	0		Companilactobacillus futsaii	0			Companilactobacillus futsaii	7.0135e-05		Companilactobacillus futsaii	0		Companilactobacillus futsaii	0		Companilactobacillus futsaii	0
Conchiformibius steedae	0		Conchiformibius steedae	0.0267094		Conchiformibius steedae	0		Conchiformibius steedae	0.00186324			Conchiformibius steedae	0.00693625		Conchiformibius steedae	0.00511868		Conchiformibius steedae	0.00203648		Conchiformibius steedae	0.0273673
Conexibacter woesei	0		Conexibacter woesei	0		Conexibacter woesei	0		Conexibacter woesei	0			Conexibacter woesei	7.0135e-05		Conexibacter woesei	0		Conexibacter woesei	8.2146e-05		Conexibacter woesei	0
Confluentimicrobium sp. EMB200-NS6	0		Confluentimicrobium sp. EMB200-NS6	0		Confluentimicrobium sp. EMB200-NS6	0.00120662		Confluentimicrobium sp. EMB200-NS6	0			Confluentimicrobium sp. EMB200-NS6	0.00089539		Confluentimicrobium sp. EMB200-NS6	0.00017291		Confluentimicrobium sp. EMB200-NS6	0		Confluentimicrobium sp. EMB200-NS6	0
Coniferiporia sulphurascens	0		Coniferiporia sulphurascens	0		Coniferiporia sulphurascens	0		Coniferiporia sulphurascens	0			Coniferiporia sulphurascens	0.00022125		Coniferiporia sulphurascens	0		Coniferiporia sulphurascens	0		Coniferiporia sulphurascens	0
Coniophora puteana	0		Coniophora puteana	0		Coniophora puteana	0		Coniophora puteana	0			Coniophora puteana	0		Coniophora puteana	0		Coniophora puteana	0		Coniophora puteana	0
Coniosporium apollinis	0		Coniosporium apollinis	0		Coniosporium apollinis	0		Coniosporium apollinis	0			Coniosporium apollinis	0		Coniosporium apollinis	0		Coniosporium apollinis	0		Coniosporium apollinis	0
Conservatibacter flavescens	0		Conservatibacter flavescens	0		Conservatibacter flavescens	0		Conservatibacter flavescens	0			Conservatibacter flavescens	0		Conservatibacter flavescens	0		Conservatibacter flavescens	0.00026927		Conservatibacter flavescens	0
Contarinia nasturtii	0		Contarinia nasturtii	0		Contarinia nasturtii	0		Contarinia nasturtii	0			Contarinia nasturtii	0		Contarinia nasturtii	0		Contarinia nasturtii	0.00026927		Contarinia nasturtii	0
Coprinellus sp. 20KY11	0		Coprinellus sp. 20KY11	0		Coprinellus sp. 20KY11	0		Coprinellus sp. 20KY11	0			Coprinellus sp. 20KY11	7.0135e-05		Coprinellus sp. 20KY11	0		Coprinellus sp. 20KY11	0		Coprinellus sp. 20KY11	0
Coprinopsis cinerea	0		Coprinopsis cinerea	0		Coprinopsis cinerea	0		Coprinopsis cinerea	0			Coprinopsis cinerea	7.0135e-05		Coprinopsis cinerea	0		Coprinopsis cinerea	0		Coprinopsis cinerea	0
Coprobacter sp. 2CBH44	0.0189466		Coprobacter sp. 2CBH44	0.00314614		Coprobacter sp. 2CBH44	0.00120662		Coprobacter sp. 2CBH44	0.0046581			Coprobacter sp. 2CBH44	0.00407903		Coprobacter sp. 2CBH44	0.00141395		Coprobacter sp. 2CBH44	0.00619023		Coprobacter sp. 2CBH44	0.00365397
Coprococcus catus	0		Coprococcus catus	0		Coprococcus catus	0		Coprococcus catus	0			Coprococcus catus	0		Coprococcus catus	0.00017291		Coprococcus catus	0.00016429		Coprococcus catus	0
Coprococcus sp. ART55/1	0		Coprococcus sp. ART55/1	0		Coprococcus sp. ART55/1	0.0377074		Coprococcus sp. ART55/1	0			Coprococcus sp. ART55/1	0		Coprococcus sp. ART55/1	0.00055934		Coprococcus sp. ART55/1	0		Coprococcus sp. ART55/1	0
Copromyxa sp. PKD 2011	0		Copromyxa sp. PKD 2011	0		Copromyxa sp. PKD 2011	0		Copromyxa sp. PKD 2011	0			Copromyxa sp. PKD 2011	0		Copromyxa sp. PKD 2011	0		Copromyxa sp. PKD 2011	0		Copromyxa sp. PKD 2011	0
Coraliomargarita akajimensis	0		Coraliomargarita akajimensis	0		Coraliomargarita akajimensis	0.00120662		Coraliomargarita akajimensis	0			Coraliomargarita akajimensis	0.00631213		Coraliomargarita akajimensis	0		Coraliomargarita akajimensis	0.0124862		Coraliomargarita akajimensis	0
Corallococcus coralloides	0		Corallococcus coralloides	0		Corallococcus coralloides	0		Corallococcus coralloides	0			Corallococcus coralloides	7.0135e-05		Corallococcus coralloides	0		Corallococcus coralloides	0		Corallococcus coralloides	0
Corallococcus macrosporus	0		Corallococcus macrosporus	0		Corallococcus macrosporus	0		Corallococcus macrosporus	0.00093162			Corallococcus macrosporus	0.00030888		Corallococcus macrosporus	0.00014763		Corallococcus macrosporus	0		Corallococcus macrosporus	0
Cordyceps militaris	0		Cordyceps militaris	0		Cordyceps militaris	0		Cordyceps militaris	0			Cordyceps militaris	0.00212202		Cordyceps militaris	0		Cordyceps militaris	0		Cordyceps militaris	0
Coriobacteriaceae bacterium S9 PR-11	0		Coriobacteriaceae bacterium S9 PR-11	0		Coriobacteriaceae bacterium S9 PR-11	0		Coriobacteriaceae bacterium S9 PR-11	0			Coriobacteriaceae bacterium S9 PR-11	0.00047749		Coriobacteriaceae bacterium S9 PR-11	0		Coriobacteriaceae bacterium S9 PR-11	0		Coriobacteriaceae bacterium S9 PR-11	0
Coronicium alboglaucum	0		Coronicium alboglaucum	0		Coronicium alboglaucum	0		Coronicium alboglaucum	0			Coronicium alboglaucum	0		Coronicium alboglaucum	0		Coronicium alboglaucum	0		Coronicium alboglaucum	0
Cortinarius anomalovelatus	0		Cortinarius anomalovelatus	0		Cortinarius anomalovelatus	0		Cortinarius anomalovelatus	0			Cortinarius anomalovelatus	0		Cortinarius anomalovelatus	0		Cortinarius anomalovelatus	0		Cortinarius anomalovelatus	0
Corylus avellana	0		Corylus avellana	0		Corylus avellana	0		Corylus avellana	0.0420331			Corylus avellana	0.00862542		Corylus avellana	0.0129345		Corylus avellana	0.0158424		Corylus avellana	0.0273673
Corynebacteriaceae bacterium 'ARUP UnID 227'	0		Corynebacteriaceae bacterium 'ARUP UnID 227'	0		Corynebacteriaceae bacterium 'ARUP UnID 227'	0		Corynebacteriaceae bacterium 'ARUP UnID 227'	0			Corynebacteriaceae bacterium 'ARUP UnID 227'	0		Corynebacteriaceae bacterium 'ARUP UnID 227'	0		Corynebacteriaceae bacterium 'ARUP UnID 227'	0.00052861		Corynebacteriaceae bacterium 'ARUP UnID 227'	0
Corynebacterium amycolatum	0		Corynebacterium amycolatum	0		Corynebacterium amycolatum	0.0615006		Corynebacterium amycolatum	0			Corynebacterium amycolatum	0		Corynebacterium amycolatum	0		Corynebacterium amycolatum	0.00096474		Corynebacterium amycolatum	0.00548095
Corynebacterium anserum	0		Corynebacterium anserum	0		Corynebacterium anserum	0		Corynebacterium anserum	0			Corynebacterium anserum	0.00243972		Corynebacterium anserum	0		Corynebacterium anserum	0		Corynebacterium anserum	0
Corynebacterium aurimucosum	0		Corynebacterium aurimucosum	0		Corynebacterium aurimucosum	0.00120662		Corynebacterium aurimucosum	0			Corynebacterium aurimucosum	0.00577623		Corynebacterium aurimucosum	0		Corynebacterium aurimucosum	8.2146e-05		Corynebacterium aurimucosum	0
Corynebacterium callunae	0		Corynebacterium callunae	0		Corynebacterium callunae	0		Corynebacterium callunae	0			Corynebacterium callunae	0.00023874		Corynebacterium callunae	0		Corynebacterium callunae	0.00343407		Corynebacterium callunae	0
Corynebacterium camporealensis	0		Corynebacterium camporealensis	0		Corynebacterium camporealensis	0		Corynebacterium camporealensis	0.0474158			Corynebacterium camporealensis	0.00385413		Corynebacterium camporealensis	0		Corynebacterium camporealensis	0.00088259		Corynebacterium camporealensis	0.0273673
Corynebacterium crudilactis	0		Corynebacterium crudilactis	0		Corynebacterium crudilactis	0		Corynebacterium crudilactis	0			Corynebacterium crudilactis	7.0135e-05		Corynebacterium crudilactis	0		Corynebacterium crudilactis	0		Corynebacterium crudilactis	0
Corynebacterium cystitidis	0		Corynebacterium cystitidis	0		Corynebacterium cystitidis	0		Corynebacterium cystitidis	0.00093162			Corynebacterium cystitidis	0		Corynebacterium cystitidis	0		Corynebacterium cystitidis	0.00016429		Corynebacterium cystitidis	0
Corynebacterium diphtheriae	0		Corynebacterium diphtheriae	0		Corynebacterium diphtheriae	0		Corynebacterium diphtheriae	0			Corynebacterium diphtheriae	0		Corynebacterium diphtheriae	0		Corynebacterium diphtheriae	0		Corynebacterium diphtheriae	0.00060899
Corynebacterium doosanense	0		Corynebacterium doosanense	0		Corynebacterium doosanense	0		Corynebacterium doosanense	0			Corynebacterium doosanense	0		Corynebacterium doosanense	0		Corynebacterium doosanense	8.2146e-05		Corynebacterium doosanense	0
Corynebacterium efficiens	0		Corynebacterium efficiens	0		Corynebacterium efficiens	0.0377074		Corynebacterium efficiens	0			Corynebacterium efficiens	0		Corynebacterium efficiens	0		Corynebacterium efficiens	0.00142582		Corynebacterium efficiens	0
Corynebacterium endometrii	0		Corynebacterium endometrii	0		Corynebacterium endometrii	0		Corynebacterium endometrii	0			Corynebacterium endometrii	0		Corynebacterium endometrii	0		Corynebacterium endometrii	0		Corynebacterium endometrii	0
Corynebacterium falsenii	0		Corynebacterium falsenii	0		Corynebacterium falsenii	0		Corynebacterium falsenii	0			Corynebacterium falsenii	0.00023874		Corynebacterium falsenii	0		Corynebacterium falsenii	0		Corynebacterium falsenii	0
Corynebacterium flavescens	0		Corynebacterium flavescens	0		Corynebacterium flavescens	0		Corynebacterium flavescens	0			Corynebacterium flavescens	0		Corynebacterium flavescens	0		Corynebacterium flavescens	8.2146e-05		Corynebacterium flavescens	0
Corynebacterium frankenforstense	0		Corynebacterium frankenforstense	0		Corynebacterium frankenforstense	0		Corynebacterium frankenforstense	0			Corynebacterium frankenforstense	7.0135e-05		Corynebacterium frankenforstense	0		Corynebacterium frankenforstense	8.2146e-05		Corynebacterium frankenforstense	0
Corynebacterium glaucum	0		Corynebacterium glaucum	0		Corynebacterium glaucum	0		Corynebacterium glaucum	0			Corynebacterium glaucum	0.00176429		Corynebacterium glaucum	0		Corynebacterium glaucum	0		Corynebacterium glaucum	0
Corynebacterium glucuronolyticum	0.1998		Corynebacterium glucuronolyticum	0		Corynebacterium glucuronolyticum	0		Corynebacterium glucuronolyticum	0			Corynebacterium glucuronolyticum	0		Corynebacterium glucuronolyticum	0		Corynebacterium glucuronolyticum	8.2146e-05		Corynebacterium glucuronolyticum	0
Corynebacterium glyciniphilum	0		Corynebacterium glyciniphilum	0		Corynebacterium glyciniphilum	0		Corynebacterium glyciniphilum	0			Corynebacterium glyciniphilum	0		Corynebacterium glyciniphilum	0		Corynebacterium glyciniphilum	0.00049962		Corynebacterium glyciniphilum	0
Corynebacterium halotolerans	0		Corynebacterium halotolerans	0		Corynebacterium halotolerans	0		Corynebacterium halotolerans	0			Corynebacterium halotolerans	0.00176429		Corynebacterium halotolerans	0		Corynebacterium halotolerans	0		Corynebacterium halotolerans	0
Corynebacterium heidelbergense	0.058309		Corynebacterium heidelbergense	0		Corynebacterium heidelbergense	0		Corynebacterium heidelbergense	0			Corynebacterium heidelbergense	0		Corynebacterium heidelbergense	0		Corynebacterium heidelbergense	0		Corynebacterium heidelbergense	0
Corynebacterium imitans	0.0189466		Corynebacterium imitans	0.00314614		Corynebacterium imitans	0.0331635		Corynebacterium imitans	0			Corynebacterium imitans	0.0230024		Corynebacterium imitans	0.00034581		Corynebacterium imitans	0.00422469		Corynebacterium imitans	0.00121799
Corynebacterium jeikeium	0		Corynebacterium jeikeium	0		Corynebacterium jeikeium	0		Corynebacterium jeikeium	0.00093162			Corynebacterium jeikeium	0.00585329		Corynebacterium jeikeium	0		Corynebacterium jeikeium	0.00481371		Corynebacterium jeikeium	0.0285853
Corynebacterium kefirresidentii	0.26266		Corynebacterium kefirresidentii	0.0534188		Corynebacterium kefirresidentii	0.2861		Corynebacterium kefirresidentii	0.111083			Corynebacterium kefirresidentii	0.0544154		Corynebacterium kefirresidentii	0.0274487		Corynebacterium kefirresidentii	0.0803044		Corynebacterium kefirresidentii	0.0291943
Corynebacterium kroppenstedtii	0		Corynebacterium kroppenstedtii	0.0678887		Corynebacterium kroppenstedtii	0.00361987		Corynebacterium kroppenstedtii	0			Corynebacterium kroppenstedtii	0.00544196		Corynebacterium kroppenstedtii	0		Corynebacterium kroppenstedtii	0.00080045		Corynebacterium kroppenstedtii	0
Corynebacterium kutscheri	0		Corynebacterium kutscheri	0		Corynebacterium kutscheri	0		Corynebacterium kutscheri	0.0474158			Corynebacterium kutscheri	0.00458717		Corynebacterium kutscheri	0		Corynebacterium kutscheri	0		Corynebacterium kutscheri	0
Corynebacterium macginleyi	0		Corynebacterium macginleyi	0		Corynebacterium macginleyi	0		Corynebacterium macginleyi	0			Corynebacterium macginleyi	0.00219215		Corynebacterium macginleyi	0		Corynebacterium macginleyi	0.00026927		Corynebacterium macginleyi	0
Corynebacterium maris	0		Corynebacterium maris	0.00314614		Corynebacterium maris	0		Corynebacterium maris	0			Corynebacterium maris	0.00234326		Corynebacterium maris	0		Corynebacterium maris	0.00391094		Corynebacterium maris	0
Corynebacterium matruchotii	0.0189466		Corynebacterium matruchotii	0		Corynebacterium matruchotii	0		Corynebacterium matruchotii	0			Corynebacterium matruchotii	0.00676775		Corynebacterium matruchotii	0		Corynebacterium matruchotii	0.0365798		Corynebacterium matruchotii	0.0279763
Corynebacterium minutissimum	0		Corynebacterium minutissimum	0		Corynebacterium minutissimum	0.139276		Corynebacterium minutissimum	0			Corynebacterium minutissimum	0.00424403		Corynebacterium minutissimum	0		Corynebacterium minutissimum	0.00533329		Corynebacterium minutissimum	0
Corynebacterium mustelae	0		Corynebacterium mustelae	0		Corynebacterium mustelae	0.0425339		Corynebacterium mustelae	0.0111794			Corynebacterium mustelae	0.00909815		Corynebacterium mustelae	0.00865848		Corynebacterium mustelae	0.00691764		Corynebacterium mustelae	0.0136229
Corynebacterium nuruki	0		Corynebacterium nuruki	0		Corynebacterium nuruki	0		Corynebacterium nuruki	0			Corynebacterium nuruki	0.00023874		Corynebacterium nuruki	0		Corynebacterium nuruki	0		Corynebacterium nuruki	0
Corynebacterium phocae	0		Corynebacterium phocae	0		Corynebacterium phocae	0		Corynebacterium phocae	0			Corynebacterium phocae	0.00738633		Corynebacterium phocae	0		Corynebacterium phocae	0		Corynebacterium phocae	0
Corynebacterium provencense	0		Corynebacterium provencense	0		Corynebacterium provencense	0.0377074		Corynebacterium provencense	0			Corynebacterium provencense	0.0019887		Corynebacterium provencense	0		Corynebacterium provencense	0.00935804		Corynebacterium provencense	0
Corynebacterium pseudotuberculosis	0		Corynebacterium pseudotuberculosis	0		Corynebacterium pseudotuberculosis	0.00120662		Corynebacterium pseudotuberculosis	0			Corynebacterium pseudotuberculosis	0.0112558		Corynebacterium pseudotuberculosis	0.0247913		Corynebacterium pseudotuberculosis	0.00517915		Corynebacterium pseudotuberculosis	0
Corynebacterium renale	0		Corynebacterium renale	0		Corynebacterium renale	0		Corynebacterium renale	0			Corynebacterium renale	0		Corynebacterium renale	0		Corynebacterium renale	0		Corynebacterium renale	0
Corynebacterium resistens	0		Corynebacterium resistens	0		Corynebacterium resistens	0		Corynebacterium resistens	0			Corynebacterium resistens	0.00014027		Corynebacterium resistens	0		Corynebacterium resistens	0		Corynebacterium resistens	0
Corynebacterium riegelii	0		Corynebacterium riegelii	0		Corynebacterium riegelii	0.0319569		Corynebacterium riegelii	0			Corynebacterium riegelii	0.00541904		Corynebacterium riegelii	0		Corynebacterium riegelii	0.0127921		Corynebacterium riegelii	0.0273673
Corynebacterium sanguinis	0		Corynebacterium sanguinis	0.0267094		Corynebacterium sanguinis	0		Corynebacterium sanguinis	0			Corynebacterium sanguinis	0		Corynebacterium sanguinis	0		Corynebacterium sanguinis	0.0122918		Corynebacterium sanguinis	0
Corynebacterium segmentosum	0.242852		Corynebacterium segmentosum	0.00314614		Corynebacterium segmentosum	0.0696643		Corynebacterium segmentosum	0.089449			Corynebacterium segmentosum	0.0288697		Corynebacterium segmentosum	0.0130569		Corynebacterium segmentosum	0.0296828		Corynebacterium segmentosum	0.0454782
Corynebacterium simulans	0		Corynebacterium simulans	0		Corynebacterium simulans	0		Corynebacterium simulans	0			Corynebacterium simulans	0.00343989		Corynebacterium simulans	0		Corynebacterium simulans	0.00343407		Corynebacterium simulans	0
Corynebacterium singulare	0		Corynebacterium singulare	0		Corynebacterium singulare	0		Corynebacterium singulare	0.00093162			Corynebacterium singulare	0.00636605		Corynebacterium singulare	0.00055934		Corynebacterium singulare	8.2146e-05		Corynebacterium singulare	0
Corynebacterium sp. 2183	0		Corynebacterium sp. 2183	0		Corynebacterium sp. 2183	0		Corynebacterium sp. 2183	0			Corynebacterium sp. 2183	0		Corynebacterium sp. 2183	0		Corynebacterium sp. 2183	0.00016429		Corynebacterium sp. 2183	0
Corynebacterium sp. 2184	0		Corynebacterium sp. 2184	0		Corynebacterium sp. 2184	0		Corynebacterium sp. 2184	0			Corynebacterium sp. 2184	0.00238215		Corynebacterium sp. 2184	0		Corynebacterium sp. 2184	0		Corynebacterium sp. 2184	0
Corynebacterium sp. ATCC 6931	0.0189466		Corynebacterium sp. ATCC 6931	0		Corynebacterium sp. ATCC 6931	0.00120662		Corynebacterium sp. ATCC 6931	0.00093162			Corynebacterium sp. ATCC 6931	0.00988498		Corynebacterium sp. ATCC 6931	0		Corynebacterium sp. ATCC 6931	0.0178722		Corynebacterium sp. ATCC 6931	0.0194878
Corynebacterium sp. LMM-1652	0		Corynebacterium sp. LMM-1652	0		Corynebacterium sp. LMM-1652	0		Corynebacterium sp. LMM-1652	0			Corynebacterium sp. LMM-1652	0		Corynebacterium sp. LMM-1652	0		Corynebacterium sp. LMM-1652	0		Corynebacterium sp. LMM-1652	0
Corynebacterium sp. MC1420	0		Corynebacterium sp. MC1420	0		Corynebacterium sp. MC1420	0		Corynebacterium sp. MC1420	0			Corynebacterium sp. MC1420	0.00308866		Corynebacterium sp. MC1420	0		Corynebacterium sp. MC1420	0		Corynebacterium sp. MC1420	0.008142
Corynebacterium sp. NML 100378	0		Corynebacterium sp. NML 100378	0		Corynebacterium sp. NML 100378	0		Corynebacterium sp. NML 100378	0			Corynebacterium sp. NML 100378	0		Corynebacterium sp. NML 100378	0		Corynebacterium sp. NML 100378	0.00343407		Corynebacterium sp. NML 100378	0
Corynebacterium sp. NML93-0612	0.116618		Corynebacterium sp. NML93-0612	0		Corynebacterium sp. NML93-0612	0		Corynebacterium sp. NML93-0612	0			Corynebacterium sp. NML93-0612	0		Corynebacterium sp. NML93-0612	0		Corynebacterium sp. NML93-0612	8.2146e-05		Corynebacterium sp. NML93-0612	0
Corynebacterium sp. NML98-0116	0		Corynebacterium sp. NML98-0116	0		Corynebacterium sp. NML98-0116	0		Corynebacterium sp. NML98-0116	0			Corynebacterium sp. NML98-0116	0		Corynebacterium sp. NML98-0116	0		Corynebacterium sp. NML98-0116	0		Corynebacterium sp. NML98-0116	0
Corynebacterium sp. R-4	0		Corynebacterium sp. R-4	0		Corynebacterium sp. R-4	0		Corynebacterium sp. R-4	0			Corynebacterium sp. R-4	0		Corynebacterium sp. R-4	0		Corynebacterium sp. R-4	0.00142582		Corynebacterium sp. R-4	0
Corynebacterium sp. sy039	0		Corynebacterium sp. sy039	0		Corynebacterium sp. sy039	0		Corynebacterium sp. sy039	0			Corynebacterium sp. sy039	0.00610069		Corynebacterium sp. sy039	0.00017291		Corynebacterium sp. sy039	0.013484		Corynebacterium sp. sy039	0
Corynebacterium sp. zg-320	0		Corynebacterium sp. zg-320	0		Corynebacterium sp. zg-320	0		Corynebacterium sp. zg-320	0			Corynebacterium sp. zg-320	0		Corynebacterium sp. zg-320	0.00051872		Corynebacterium sp. zg-320	0		Corynebacterium sp. zg-320	0
Corynebacterium sp. zg-913	0		Corynebacterium sp. zg-913	0		Corynebacterium sp. zg-913	0		Corynebacterium sp. zg-913	0.183349			Corynebacterium sp. zg-913	0.0120959		Corynebacterium sp. zg-913	0.00034581		Corynebacterium sp. zg-913	0.0213075		Corynebacterium sp. zg-913	0.00935999
Corynebacterium sp. zg-917	0		Corynebacterium sp. zg-917	0		Corynebacterium sp. zg-917	0.00120662		Corynebacterium sp. zg-917	0			Corynebacterium sp. zg-917	0.00180225		Corynebacterium sp. zg-917	0		Corynebacterium sp. zg-917	8.2146e-05		Corynebacterium sp. zg-917	0
Corynebacterium sp. ZJ-599	0		Corynebacterium sp. ZJ-599	0		Corynebacterium sp. ZJ-599	0		Corynebacterium sp. ZJ-599	0			Corynebacterium sp. ZJ-599	0		Corynebacterium sp. ZJ-599	0		Corynebacterium sp. ZJ-599	0		Corynebacterium sp. ZJ-599	0.00182698
Corynebacterium stationis	0		Corynebacterium stationis	0		Corynebacterium stationis	0.0696379		Corynebacterium stationis	0			Corynebacterium stationis	0.00346422		Corynebacterium stationis	0		Corynebacterium stationis	7.4213e-05		Corynebacterium stationis	0
Corynebacterium striatum	0.223649		Corynebacterium striatum	0.0678887		Corynebacterium striatum	0.00241325		Corynebacterium striatum	0.0885174			Corynebacterium striatum	0.0109402		Corynebacterium striatum	0.00034581		Corynebacterium striatum	0.00396267		Corynebacterium striatum	0
Corynebacterium terpenotabidum	0		Corynebacterium terpenotabidum	0		Corynebacterium terpenotabidum	0		Corynebacterium terpenotabidum	0			Corynebacterium terpenotabidum	7.0135e-05		Corynebacterium terpenotabidum	0		Corynebacterium terpenotabidum	0		Corynebacterium terpenotabidum	0
Corynebacterium testudinoris	0		Corynebacterium testudinoris	0		Corynebacterium testudinoris	0		Corynebacterium testudinoris	0			Corynebacterium testudinoris	0		Corynebacterium testudinoris	0		Corynebacterium testudinoris	0		Corynebacterium testudinoris	0
Corynebacterium tuberculostearicum	0.302023		Corynebacterium tuberculostearicum	0.138923		Corynebacterium tuberculostearicum	0.099208		Corynebacterium tuberculostearicum	0.549743			Corynebacterium tuberculostearicum	0.0472737		Corynebacterium tuberculostearicum	0.00034581		Corynebacterium tuberculostearicum	0.0590092		Corynebacterium tuberculostearicum	0.0647035
Corynebacterium ulcerans	0		Corynebacterium ulcerans	0		Corynebacterium ulcerans	0		Corynebacterium ulcerans	0			Corynebacterium ulcerans	7.0135e-05		Corynebacterium ulcerans	0.00017291		Corynebacterium ulcerans	0.00026927		Corynebacterium ulcerans	0
Corynebacterium urealyticum	0		Corynebacterium urealyticum	0		Corynebacterium urealyticum	0		Corynebacterium urealyticum	0			Corynebacterium urealyticum	0.00124774		Corynebacterium urealyticum	0		Corynebacterium urealyticum	0		Corynebacterium urealyticum	0
Corynebacterium ureicelerivorans	0		Corynebacterium ureicelerivorans	0		Corynebacterium ureicelerivorans	0.00120662		Corynebacterium ureicelerivorans	0			Corynebacterium ureicelerivorans	0.00785394		Corynebacterium ureicelerivorans	0		Corynebacterium ureicelerivorans	0.00226338		Corynebacterium ureicelerivorans	0
Corynebacterium vitaeruminis	0		Corynebacterium vitaeruminis	0		Corynebacterium vitaeruminis	0		Corynebacterium vitaeruminis	0			Corynebacterium vitaeruminis	0		Corynebacterium vitaeruminis	0		Corynebacterium vitaeruminis	0		Corynebacterium vitaeruminis	0
Corynebacterium xerosis	0		Corynebacterium xerosis	0		Corynebacterium xerosis	0		Corynebacterium xerosis	0			Corynebacterium xerosis	0.00014027		Corynebacterium xerosis	0		Corynebacterium xerosis	0.00083494		Corynebacterium xerosis	0
Cosmarium ochthodes	0		Cosmarium ochthodes	0		Cosmarium ochthodes	0		Cosmarium ochthodes	0			Cosmarium ochthodes	0		Cosmarium ochthodes	0		Cosmarium ochthodes	0		Cosmarium ochthodes	0
Cosmarium regnellii	0		Cosmarium regnellii	0		Cosmarium regnellii	0		Cosmarium regnellii	0.00093162			Cosmarium regnellii	0		Cosmarium regnellii	0		Cosmarium regnellii	0		Cosmarium regnellii	0
Costertonia aggregata	0		Costertonia aggregata	0		Costertonia aggregata	0		Costertonia aggregata	0			Costertonia aggregata	0		Costertonia aggregata	0		Costertonia aggregata	0		Costertonia aggregata	0.00060899
Coxiella burnetii	0		Coxiella burnetii	0		Coxiella burnetii	0		Coxiella burnetii	0			Coxiella burnetii	0		Coxiella burnetii	0.00014763		Coxiella burnetii	0		Coxiella burnetii	0
Coxiellaceae bacterium	0		Coxiellaceae bacterium	0		Coxiellaceae bacterium	0		Coxiellaceae bacterium	0			Coxiellaceae bacterium	0		Coxiellaceae bacterium	0		Coxiellaceae bacterium	0.00026927		Coxiellaceae bacterium	0
Crassaminicella sp. SY095	0		Crassaminicella sp. SY095	0		Crassaminicella sp. SY095	0		Crassaminicella sp. SY095	0			Crassaminicella sp. SY095	0.00154433		Crassaminicella sp. SY095	0.00017291		Crassaminicella sp. SY095	8.2146e-05		Crassaminicella sp. SY095	0.00243598
Crassiclypeus aquaticus	0		Crassiclypeus aquaticus	0		Crassiclypeus aquaticus	0		Crassiclypeus aquaticus	0			Crassiclypeus aquaticus	0		Crassiclypeus aquaticus	0		Crassiclypeus aquaticus	0.00080045		Crassiclypeus aquaticus	0
Crassostrea gigas	0		Crassostrea gigas	0		Crassostrea gigas	0		Crassostrea gigas	0			Crassostrea gigas	0.00879993		Crassostrea gigas	0.0065118		Crassostrea gigas	0.00352633		Crassostrea gigas	0.0355093
Craterostigmus tasmanianus	0		Craterostigmus tasmanianus	0		Craterostigmus tasmanianus	0		Craterostigmus tasmanianus	0			Craterostigmus tasmanianus	0		Craterostigmus tasmanianus	0		Craterostigmus tasmanianus	3.7106e-05		Craterostigmus tasmanianus	0
Crenobacter cavernae	0		Crenobacter cavernae	0		Crenobacter cavernae	0		Crenobacter cavernae	0.00093162			Crenobacter cavernae	7.0135e-05		Crenobacter cavernae	0.00017291		Crenobacter cavernae	7.4213e-05		Crenobacter cavernae	0
Crocicreas gramineum	0		Crocicreas gramineum	0		Crocicreas gramineum	0		Crocicreas gramineum	0			Crocicreas gramineum	0		Crocicreas gramineum	0		Crocicreas gramineum	0		Crocicreas gramineum	0
Cronobacter condimenti	0		Cronobacter condimenti	0		Cronobacter condimenti	0		Cronobacter condimenti	0			Cronobacter condimenti	0.00173211		Cronobacter condimenti	0		Cronobacter condimenti	0		Cronobacter condimenti	0
Cronobacter dublinensis	0		Cronobacter dublinensis	0		Cronobacter dublinensis	0		Cronobacter dublinensis	0			Cronobacter dublinensis	0.00044249		Cronobacter dublinensis	0		Cronobacter dublinensis	0.00053855		Cronobacter dublinensis	0
Cronobacter malonaticus	0		Cronobacter malonaticus	0		Cronobacter malonaticus	0		Cronobacter malonaticus	0			Cronobacter malonaticus	0		Cronobacter malonaticus	0		Cronobacter malonaticus	0.00183995		Cronobacter malonaticus	0
Cronobacter muytjensii	0		Cronobacter muytjensii	0		Cronobacter muytjensii	0		Cronobacter muytjensii	0			Cronobacter muytjensii	0.00318311		Cronobacter muytjensii	0		Cronobacter muytjensii	0		Cronobacter muytjensii	0
Cronobacter sakazakii	0		Cronobacter sakazakii	0		Cronobacter sakazakii	0		Cronobacter sakazakii	0.00093162			Cronobacter sakazakii	0.00677501		Cronobacter sakazakii	0		Cronobacter sakazakii	0.00080782		Cronobacter sakazakii	0
Cronobacter sp. JZ38	0		Cronobacter sp. JZ38	0		Cronobacter sp. JZ38	0		Cronobacter sp. JZ38	0			Cronobacter sp. JZ38	0.00840074		Cronobacter sp. JZ38	0		Cronobacter sp. JZ38	0.00053855		Cronobacter sp. JZ38	0
Cronobacter turicensis	0		Cronobacter turicensis	0		Cronobacter turicensis	0		Cronobacter turicensis	0			Cronobacter turicensis	0		Cronobacter turicensis	0.00055934		Cronobacter turicensis	0		Cronobacter turicensis	0
Cronobacter virus DevCD23823	0		Cronobacter virus DevCD23823	0		Cronobacter virus DevCD23823	0		Cronobacter virus DevCD23823	0			Cronobacter virus DevCD23823	0		Cronobacter virus DevCD23823	0		Cronobacter virus DevCD23823	3.7106e-05		Cronobacter virus DevCD23823	0
Cronobacter virus GAP227	0		Cronobacter virus GAP227	0		Cronobacter virus GAP227	0		Cronobacter virus GAP227	0			Cronobacter virus GAP227	0		Cronobacter virus GAP227	0		Cronobacter virus GAP227	0.00331567		Cronobacter virus GAP227	0
Cruoricaptor ignavus	0		Cruoricaptor ignavus	0		Cruoricaptor ignavus	0.00120662		Cruoricaptor ignavus	0			Cruoricaptor ignavus	0.00023874		Cruoricaptor ignavus	0.00017291		Cruoricaptor ignavus	0.00083755		Cruoricaptor ignavus	0.00121799
Cryobacterium arcticum	0		Cryobacterium arcticum	0		Cryobacterium arcticum	0		Cryobacterium arcticum	0			Cryobacterium arcticum	0		Cryobacterium arcticum	0		Cryobacterium arcticum	0		Cryobacterium arcticum	0.00121799
Cryobacterium psychrotolerans	0		Cryobacterium psychrotolerans	0		Cryobacterium psychrotolerans	0		Cryobacterium psychrotolerans	0			Cryobacterium psychrotolerans	0		Cryobacterium psychrotolerans	0		Cryobacterium psychrotolerans	0		Cryobacterium psychrotolerans	0
Cryobacterium sp. LW097	0		Cryobacterium sp. LW097	0		Cryobacterium sp. LW097	0		Cryobacterium sp. LW097	0			Cryobacterium sp. LW097	0		Cryobacterium sp. LW097	0		Cryobacterium sp. LW097	0		Cryobacterium sp. LW097	0
Cryomorphaceae bacterium A20-9	0		Cryomorphaceae bacterium A20-9	0		Cryomorphaceae bacterium A20-9	0		Cryomorphaceae bacterium A20-9	0			Cryomorphaceae bacterium A20-9	7.0135e-05		Cryomorphaceae bacterium A20-9	0		Cryomorphaceae bacterium A20-9	0.0004548		Cryomorphaceae bacterium A20-9	0.00182698
Cryphaeus sp. INB181	0		Cryphaeus sp. INB181	0		Cryphaeus sp. INB181	0		Cryphaeus sp. INB181	0			Cryphaeus sp. INB181	0.00022125		Cryphaeus sp. INB181	0		Cryphaeus sp. INB181	3.7106e-05		Cryphaeus sp. INB181	0
Cryptocaryon irritans	0		Cryptocaryon irritans	0		Cryptocaryon irritans	0		Cryptocaryon irritans	0			Cryptocaryon irritans	7.0135e-05		Cryptocaryon irritans	0		Cryptocaryon irritans	0		Cryptocaryon irritans	0
Cryptococcus amylolentus	0		Cryptococcus amylolentus	0		Cryptococcus amylolentus	0		Cryptococcus amylolentus	0			Cryptococcus amylolentus	0		Cryptococcus amylolentus	0.00017291		Cryptococcus amylolentus	0		Cryptococcus amylolentus	0
Cryptococcus gattii VGI	0		Cryptococcus gattii VGI	0		Cryptococcus gattii VGI	0		Cryptococcus gattii VGI	0			Cryptococcus gattii VGI	0.00397741		Cryptococcus gattii VGI	0		Cryptococcus gattii VGI	0		Cryptococcus gattii VGI	0
Cryptococcus neoformans	0.239425		Cryptococcus neoformans	0.00314614		Cryptococcus neoformans	0.0343702		Cryptococcus neoformans	0.0420331			Cryptococcus neoformans	0.0117903		Cryptococcus neoformans	0.025869		Cryptococcus neoformans	0.0303124		Cryptococcus neoformans	0.00121799
Cryptocoryneum condensatum	0		Cryptocoryneum condensatum	0		Cryptocoryneum condensatum	0		Cryptocoryneum condensatum	0			Cryptocoryneum condensatum	0.00352858		Cryptocoryneum condensatum	0		Cryptocoryneum condensatum	0		Cryptocoryneum condensatum	0
Cryptodiscus gloeocapsa	0		Cryptodiscus gloeocapsa	0		Cryptodiscus gloeocapsa	0		Cryptodiscus gloeocapsa	0			Cryptodiscus gloeocapsa	0		Cryptodiscus gloeocapsa	0		Cryptodiscus gloeocapsa	0.00080045		Cryptodiscus gloeocapsa	0
Cryptomonas curvata	0.0189466		Cryptomonas curvata	0		Cryptomonas curvata	0		Cryptomonas curvata	0			Cryptomonas curvata	0.00373364		Cryptomonas curvata	0		Cryptomonas curvata	0.00098318		Cryptomonas curvata	0.00182698
Cryptomonas erosa	0		Cryptomonas erosa	0		Cryptomonas erosa	0		Cryptomonas erosa	0			Cryptomonas erosa	0		Cryptomonas erosa	0.00017291		Cryptomonas erosa	0		Cryptomonas erosa	0
Cryptomonas lucens	0		Cryptomonas lucens	0		Cryptomonas lucens	0		Cryptomonas lucens	0			Cryptomonas lucens	0.00023874		Cryptomonas lucens	0		Cryptomonas lucens	0		Cryptomonas lucens	0
Cryptomonas paramecium	0.00342665		Cryptomonas paramecium	0		Cryptomonas paramecium	0.00482649		Cryptomonas paramecium	0.0411015			Cryptomonas paramecium	0.00441362		Cryptomonas paramecium	0.00648653		Cryptomonas paramecium	0.0148853		Cryptomonas paramecium	0.00121799
Cryptomonas pyrenoidifera	0		Cryptomonas pyrenoidifera	0		Cryptomonas pyrenoidifera	0		Cryptomonas pyrenoidifera	0			Cryptomonas pyrenoidifera	0.00014027		Cryptomonas pyrenoidifera	0		Cryptomonas pyrenoidifera	0		Cryptomonas pyrenoidifera	0
Cryptophagus sp. BYU CO146	0		Cryptophagus sp. BYU CO146	0		Cryptophagus sp. BYU CO146	0		Cryptophagus sp. BYU CO146	0			Cryptophagus sp. BYU CO146	0		Cryptophagus sp. BYU CO146	0		Cryptophagus sp. BYU CO146	0		Cryptophagus sp. BYU CO146	0.00060899
Cryptosporidium parvum	0		Cryptosporidium parvum	0		Cryptosporidium parvum	0		Cryptosporidium parvum	0			Cryptosporidium parvum	7.0135e-05		Cryptosporidium parvum	0		Cryptosporidium parvum	0		Cryptosporidium parvum	0
Cucumis melo	0.0189466		Cucumis melo	0		Cucumis melo	0		Cucumis melo	0			Cucumis melo	0.00111664		Cucumis melo	0		Cucumis melo	0.00041747		Cucumis melo	0.0273673
Cucumis sativus	0		Cucumis sativus	0		Cucumis sativus	0		Cucumis sativus	0			Cucumis sativus	0.00154433		Cucumis sativus	0		Cucumis sativus	0		Cucumis sativus	0
Culicoides sonorensis	0		Culicoides sonorensis	0		Culicoides sonorensis	0		Culicoides sonorensis	0.0831347			Culicoides sonorensis	0.00516486		Culicoides sonorensis	0		Culicoides sonorensis	0.00396267		Culicoides sonorensis	0
Cunaxidae gen. sp. AD1094	0		Cunaxidae gen. sp. AD1094	0		Cunaxidae gen. sp. AD1094	0		Cunaxidae gen. sp. AD1094	0			Cunaxidae gen. sp. AD1094	0.00165997		Cunaxidae gen. sp. AD1094	0		Cunaxidae gen. sp. AD1094	0		Cunaxidae gen. sp. AD1094	0
Cupressus sempervirens	0		Cupressus sempervirens	0		Cupressus sempervirens	0		Cupressus sempervirens	0			Cupressus sempervirens	0		Cupressus sempervirens	0		Cupressus sempervirens	0.00935804		Cupressus sempervirens	0
Cupriavidus basilensis	0.0238493		Cupriavidus basilensis	0		Cupriavidus basilensis	0.00120662		Cupriavidus basilensis	0.0474158			Cupriavidus basilensis	0.00461749		Cupriavidus basilensis	0.00046817		Cupriavidus basilensis	0.00142582		Cupriavidus basilensis	0
Cupriavidus campinensis	0		Cupriavidus campinensis	0		Cupriavidus campinensis	0		Cupriavidus campinensis	0			Cupriavidus campinensis	0		Cupriavidus campinensis	0.00090515		Cupriavidus campinensis	0.00016429		Cupriavidus campinensis	0.0279763
Cupriavidus gilardii	0		Cupriavidus gilardii	0		Cupriavidus gilardii	0		Cupriavidus gilardii	0			Cupriavidus gilardii	7.0135e-05		Cupriavidus gilardii	0.00017291		Cupriavidus gilardii	0		Cupriavidus gilardii	0
Cupriavidus malaysiensis	0		Cupriavidus malaysiensis	0		Cupriavidus malaysiensis	0		Cupriavidus malaysiensis	0			Cupriavidus malaysiensis	0		Cupriavidus malaysiensis	0		Cupriavidus malaysiensis	0		Cupriavidus malaysiensis	0.008142
Cupriavidus metallidurans	0		Cupriavidus metallidurans	0		Cupriavidus metallidurans	0		Cupriavidus metallidurans	0.00093162			Cupriavidus metallidurans	0.00836071		Cupriavidus metallidurans	0.00034581		Cupriavidus metallidurans	0.00026927		Cupriavidus metallidurans	0.00121799
Cupriavidus nantongensis	0.140056		Cupriavidus nantongensis	0		Cupriavidus nantongensis	0		Cupriavidus nantongensis	0			Cupriavidus nantongensis	0		Cupriavidus nantongensis	0		Cupriavidus nantongensis	0		Cupriavidus nantongensis	0
Cupriavidus necator	0		Cupriavidus necator	0		Cupriavidus necator	0		Cupriavidus necator	0			Cupriavidus necator	0.00124774		Cupriavidus necator	0.00029527		Cupriavidus necator	0		Cupriavidus necator	0.00060899
Cupriavidus neocaledonicus	0		Cupriavidus neocaledonicus	0		Cupriavidus neocaledonicus	0		Cupriavidus neocaledonicus	0			Cupriavidus neocaledonicus	7.0135e-05		Cupriavidus neocaledonicus	0.0004429		Cupriavidus neocaledonicus	0		Cupriavidus neocaledonicus	0
Cupriavidus oxalaticus	0		Cupriavidus oxalaticus	0		Cupriavidus oxalaticus	0		Cupriavidus oxalaticus	0			Cupriavidus oxalaticus	0		Cupriavidus oxalaticus	0		Cupriavidus oxalaticus	0		Cupriavidus oxalaticus	0
Cupriavidus pauculus	0		Cupriavidus pauculus	0		Cupriavidus pauculus	0		Cupriavidus pauculus	0			Cupriavidus pauculus	0.00212202		Cupriavidus pauculus	0.0247661		Cupriavidus pauculus	0.00041747		Cupriavidus pauculus	0
Cupriavidus pinatubonensis	0		Cupriavidus pinatubonensis	0		Cupriavidus pinatubonensis	0		Cupriavidus pinatubonensis	0			Cupriavidus pinatubonensis	0.00070135		Cupriavidus pinatubonensis	0.00076344		Cupriavidus pinatubonensis	0.00754201		Cupriavidus pinatubonensis	0
Cupriavidus sp.	0		Cupriavidus sp.	0		Cupriavidus sp.	0		Cupriavidus sp.	0			Cupriavidus sp.	0		Cupriavidus sp.	0		Cupriavidus sp.	0		Cupriavidus sp.	0
Cupriavidus sp. ISTL7	0		Cupriavidus sp. ISTL7	0		Cupriavidus sp. ISTL7	0		Cupriavidus sp. ISTL7	0			Cupriavidus sp. ISTL7	0		Cupriavidus sp. ISTL7	0		Cupriavidus sp. ISTL7	0		Cupriavidus sp. ISTL7	0
Cupriavidus sp. USMAA2-4	0		Cupriavidus sp. USMAA2-4	0		Cupriavidus sp. USMAA2-4	0		Cupriavidus sp. USMAA2-4	0			Cupriavidus sp. USMAA2-4	0		Cupriavidus sp. USMAA2-4	0		Cupriavidus sp. USMAA2-4	0		Cupriavidus sp. USMAA2-4	0
Cupriavidus sp. USMAHM13	0		Cupriavidus sp. USMAHM13	0		Cupriavidus sp. USMAHM13	0		Cupriavidus sp. USMAHM13	0			Cupriavidus sp. USMAHM13	0		Cupriavidus sp. USMAHM13	0		Cupriavidus sp. USMAHM13	3.7106e-05		Cupriavidus sp. USMAHM13	0.008142
Cupriavidus taiwanensis	0		Cupriavidus taiwanensis	0		Cupriavidus taiwanensis	0.0307503		Cupriavidus taiwanensis	0.00652133			Cupriavidus taiwanensis	0		Cupriavidus taiwanensis	0.0247913		Cupriavidus taiwanensis	0.00827723		Cupriavidus taiwanensis	0.0273673
Curcuma longa	0		Curcuma longa	0		Curcuma longa	0		Curcuma longa	0			Curcuma longa	0		Curcuma longa	0		Curcuma longa	0		Curcuma longa	0
Curtobacterium flaccumfaciens	0		Curtobacterium flaccumfaciens	0		Curtobacterium flaccumfaciens	0		Curtobacterium flaccumfaciens	0			Curtobacterium flaccumfaciens	0.00249548		Curtobacterium flaccumfaciens	0		Curtobacterium flaccumfaciens	0.00041747		Curtobacterium flaccumfaciens	0
Curtobacterium luteum	0		Curtobacterium luteum	0		Curtobacterium luteum	0		Curtobacterium luteum	0			Curtobacterium luteum	0		Curtobacterium luteum	0		Curtobacterium luteum	0		Curtobacterium luteum	0.0547345
Curtobacterium pusillum	0		Curtobacterium pusillum	0		Curtobacterium pusillum	0.0696379		Curtobacterium pusillum	0			Curtobacterium pusillum	0		Curtobacterium pusillum	0.00616599		Curtobacterium pusillum	0		Curtobacterium pusillum	0
Curtobacterium sp.	0		Curtobacterium sp.	0		Curtobacterium sp.	0		Curtobacterium sp.	0			Curtobacterium sp.	0		Curtobacterium sp.	0		Curtobacterium sp.	0		Curtobacterium sp.	0
Curtobacterium sp. 9128	0		Curtobacterium sp. 9128	0		Curtobacterium sp. 9128	0		Curtobacterium sp. 9128	0			Curtobacterium sp. 9128	0		Curtobacterium sp. 9128	0		Curtobacterium sp. 9128	3.7106e-05		Curtobacterium sp. 9128	0
Curtobacterium sp. BH-2-1-1	0		Curtobacterium sp. BH-2-1-1	0		Curtobacterium sp. BH-2-1-1	0		Curtobacterium sp. BH-2-1-1	0			Curtobacterium sp. BH-2-1-1	0.00148648		Curtobacterium sp. BH-2-1-1	0		Curtobacterium sp. BH-2-1-1	0.00088259		Curtobacterium sp. BH-2-1-1	0
Curtobacterium sp. MR_MD2014	0		Curtobacterium sp. MR_MD2014	0		Curtobacterium sp. MR_MD2014	0		Curtobacterium sp. MR_MD2014	0			Curtobacterium sp. MR_MD2014	0		Curtobacterium sp. MR_MD2014	0		Curtobacterium sp. MR_MD2014	0		Curtobacterium sp. MR_MD2014	0
Curtobacterium sp. SGAir0471	0		Curtobacterium sp. SGAir0471	0		Curtobacterium sp. SGAir0471	0		Curtobacterium sp. SGAir0471	0			Curtobacterium sp. SGAir0471	0		Curtobacterium sp. SGAir0471	0		Curtobacterium sp. SGAir0471	0		Curtobacterium sp. SGAir0471	0
Curvibacter putative symbiont of Hydra magnipapillata	0		Curvibacter putative symbiont of Hydra magnipapillata	0		Curvibacter putative symbiont of Hydra magnipapillata	0		Curvibacter putative symbiont of Hydra magnipapillata	0			Curvibacter putative symbiont of Hydra magnipapillata	0.00434348		Curvibacter putative symbiont of Hydra magnipapillata	0		Curvibacter putative symbiont of Hydra magnipapillata	8.2146e-05		Curvibacter putative symbiont of Hydra magnipapillata	0
Curvibacter sp. AEP1-3	0		Curvibacter sp. AEP1-3	0		Curvibacter sp. AEP1-3	0		Curvibacter sp. AEP1-3	0			Curvibacter sp. AEP1-3	0		Curvibacter sp. AEP1-3	0		Curvibacter sp. AEP1-3	0		Curvibacter sp. AEP1-3	0.00060899
Cutibacterium acnes	3.8624		Cutibacterium acnes	2.66826		Cutibacterium acnes	4.39181		Cutibacterium acnes	5.25907			Cutibacterium acnes	1.30497		Cutibacterium acnes	0.138737		Cutibacterium acnes	0.937121		Cutibacterium acnes	0.887595
Cutibacterium avidum	0		Cutibacterium avidum	0		Cutibacterium avidum	0		Cutibacterium avidum	0			Cutibacterium avidum	0.00755265		Cutibacterium avidum	0		Cutibacterium avidum	0.0124235		Cutibacterium avidum	0
Cutibacterium granulosum	0.371437		Cutibacterium granulosum	0		Cutibacterium granulosum	0.18276		Cutibacterium granulosum	0.0885174			Cutibacterium granulosum	0.0711588		Cutibacterium granulosum	0		Cutibacterium granulosum	0.0236412		Cutibacterium granulosum	0.0659215
Cyanidioschyzon merolae	0		Cyanidioschyzon merolae	0		Cyanidioschyzon merolae	0		Cyanidioschyzon merolae	0			Cyanidioschyzon merolae	0		Cyanidioschyzon merolae	0.00017291		Cyanidioschyzon merolae	0		Cyanidioschyzon merolae	0
Cyanobacterium aponinum	0		Cyanobacterium aponinum	0		Cyanobacterium aponinum	0		Cyanobacterium aponinum	0			Cyanobacterium aponinum	0.00176429		Cyanobacterium aponinum	0		Cyanobacterium aponinum	0		Cyanobacterium aponinum	0
Cyanobacterium stanieri	0		Cyanobacterium stanieri	0		Cyanobacterium stanieri	0.00361987		Cyanobacterium stanieri	0.00186324			Cyanobacterium stanieri	0.00068789		Cyanobacterium stanieri	0.00197377		Cyanobacterium stanieri	0.00751345		Cyanobacterium stanieri	0.00243598
Cyberlindnera jadinii	0		Cyberlindnera jadinii	0		Cyberlindnera jadinii	0		Cyberlindnera jadinii	0			Cyberlindnera jadinii	0		Cyberlindnera jadinii	0.00014763		Cyberlindnera jadinii	0		Cyberlindnera jadinii	0
Cyclobacteriaceae bacterium	0		Cyclobacteriaceae bacterium	0		Cyclobacteriaceae bacterium	0		Cyclobacteriaceae bacterium	0			Cyclobacteriaceae bacterium	0.0002104		Cyclobacteriaceae bacterium	0		Cyclobacteriaceae bacterium	0.00080045		Cyclobacteriaceae bacterium	0
Cyclobacterium marinum	0		Cyclobacterium marinum	0		Cyclobacterium marinum	0		Cyclobacterium marinum	0			Cyclobacterium marinum	0.0019887		Cyclobacterium marinum	0		Cyclobacterium marinum	0		Cyclobacterium marinum	0
Cycloclasticus zancles	0		Cycloclasticus zancles	0		Cycloclasticus zancles	0		Cycloclasticus zancles	0			Cycloclasticus zancles	7.0135e-05		Cycloclasticus zancles	0		Cycloclasticus zancles	0		Cycloclasticus zancles	0
Cyclotella pseudostelligera	0		Cyclotella pseudostelligera	0		Cyclotella pseudostelligera	0		Cyclotella pseudostelligera	0			Cyclotella pseudostelligera	0		Cyclotella pseudostelligera	0		Cyclotella pseudostelligera	0.00498853		Cyclotella pseudostelligera	0
Cylindrium corymbiae	0.0238493		Cylindrium corymbiae	0		Cylindrium corymbiae	0.0307503		Cylindrium corymbiae	0			Cylindrium corymbiae	0		Cylindrium corymbiae	0		Cylindrium corymbiae	0		Cylindrium corymbiae	0
Cylindrium grande	0		Cylindrium grande	0		Cylindrium grande	0		Cylindrium grande	0			Cylindrium grande	7.0135e-05		Cylindrium grande	0		Cylindrium grande	0		Cylindrium grande	0
Cylindrocladiella camelliae	0		Cylindrocladiella camelliae	0		Cylindrocladiella camelliae	0		Cylindrocladiella camelliae	0			Cylindrocladiella camelliae	0		Cylindrocladiella camelliae	0		Cylindrocladiella camelliae	0		Cylindrocladiella camelliae	0.00060899
Cylindrocystis brebissonii	0		Cylindrocystis brebissonii	0		Cylindrocystis brebissonii	0		Cylindrocystis brebissonii	0			Cylindrocystis brebissonii	0.00217174		Cylindrocystis brebissonii	0		Cylindrocystis brebissonii	0		Cylindrocystis brebissonii	0
Cylindroiulus caeruleocinctus	0		Cylindroiulus caeruleocinctus	0		Cylindroiulus caeruleocinctus	0		Cylindroiulus caeruleocinctus	0			Cylindroiulus caeruleocinctus	0.0019887		Cylindroiulus caeruleocinctus	0		Cylindroiulus caeruleocinctus	0		Cylindroiulus caeruleocinctus	0
Cylindrotheca closterium	0		Cylindrotheca closterium	0		Cylindrotheca closterium	0		Cylindrotheca closterium	0			Cylindrotheca closterium	0.00643618		Cylindrotheca closterium	0.00017291		Cylindrotheca closterium	0		Cylindrotheca closterium	0
Cyphellophora europaea	0		Cyphellophora europaea	0		Cyphellophora europaea	0		Cyphellophora europaea	0			Cyphellophora europaea	0		Cyphellophora europaea	0		Cyphellophora europaea	0		Cyphellophora europaea	0
Cyphellophora sp.	0		Cyphellophora sp.	0		Cyphellophora sp.	0		Cyphellophora sp.	0			Cyphellophora sp.	0		Cyphellophora sp.	0.00017291		Cyphellophora sp.	0		Cyphellophora sp.	0
Cyphellophora suttonii	0		Cyphellophora suttonii	0		Cyphellophora suttonii	0		Cyphellophora suttonii	0			Cyphellophora suttonii	0.00023874		Cyphellophora suttonii	0		Cyphellophora suttonii	0		Cyphellophora suttonii	0
Cyprideis torosa	0		Cyprideis torosa	0		Cyprideis torosa	0		Cyprideis torosa	0.00093162			Cyprideis torosa	0.0058298		Cyprideis torosa	0		Cyprideis torosa	0.00235584		Cyprideis torosa	0.00060899
Cystobacter fuscus	0		Cystobacter fuscus	0		Cystobacter fuscus	0		Cystobacter fuscus	0			Cystobacter fuscus	0		Cystobacter fuscus	0		Cystobacter fuscus	0.00691164		Cystobacter fuscus	0
Cystobasidium laryngis	0		Cystobasidium laryngis	0		Cystobasidium laryngis	0		Cystobasidium laryngis	0			Cystobasidium laryngis	0		Cystobasidium laryngis	0		Cystobasidium laryngis	0		Cystobasidium laryngis	0.0279763
Cystofilobasidium capitatum	0		Cystofilobasidium capitatum	0		Cystofilobasidium capitatum	0		Cystofilobasidium capitatum	0			Cystofilobasidium capitatum	0.0019887		Cystofilobasidium capitatum	0		Cystofilobasidium capitatum	0.00275908		Cystofilobasidium capitatum	0
Cystofilobasidium macerans	0		Cystofilobasidium macerans	0		Cystofilobasidium macerans	0		Cystofilobasidium macerans	0			Cystofilobasidium macerans	0		Cystofilobasidium macerans	0		Cystofilobasidium macerans	0.0016009		Cystofilobasidium macerans	0
Cyta sp. BMOC 17-0901-130	0		Cyta sp. BMOC 17-0901-130	0		Cyta sp. BMOC 17-0901-130	0		Cyta sp. BMOC 17-0901-130	0			Cyta sp. BMOC 17-0901-130	0		Cyta sp. BMOC 17-0901-130	0		Cyta sp. BMOC 17-0901-130	0.00026927		Cyta sp. BMOC 17-0901-130	0
Cytobacillus kochii	0		Cytobacillus kochii	0		Cytobacillus kochii	0		Cytobacillus kochii	0			Cytobacillus kochii	0.00044249		Cytobacillus kochii	0.00017291		Cytobacillus kochii	0		Cytobacillus kochii	0.00121799
Cytobacillus oceanisediminis	0		Cytobacillus oceanisediminis	0		Cytobacillus oceanisediminis	0		Cytobacillus oceanisediminis	0.00093162			Cytobacillus oceanisediminis	0		Cytobacillus oceanisediminis	0		Cytobacillus oceanisediminis	0.00079788		Cytobacillus oceanisediminis	0
Cytophaga hutchinsonii	0		Cytophaga hutchinsonii	0		Cytophaga hutchinsonii	0		Cytophaga hutchinsonii	0			Cytophaga hutchinsonii	0		Cytophaga hutchinsonii	0.00055934		Cytophaga hutchinsonii	0		Cytophaga hutchinsonii	0
Cytophagaceae bacterium	0		Cytophagaceae bacterium	0.00314614		Cytophagaceae bacterium	0		Cytophagaceae bacterium	0.00093162			Cytophagaceae bacterium	0.00124774		Cytophagaceae bacterium	0		Cytophagaceae bacterium	0		Cytophagaceae bacterium	0
Cytophagales bacterium Alg240-R148	0		Cytophagales bacterium Alg240-R148	0		Cytophagales bacterium Alg240-R148	0		Cytophagales bacterium Alg240-R148	0			Cytophagales bacterium Alg240-R148	7.0135e-05		Cytophagales bacterium Alg240-R148	0.00014763		Cytophagales bacterium Alg240-R148	0		Cytophagales bacterium Alg240-R148	0.00060899
Cytophagales bacterium TFI 002	0.00342665		Cytophagales bacterium TFI 002	0		Cytophagales bacterium TFI 002	0.00120662		Cytophagales bacterium TFI 002	0.00745295			Cytophagales bacterium TFI 002	0.00695079		Cytophagales bacterium TFI 002	0.00076344		Cytophagales bacterium TFI 002	0.00375615		Cytophagales bacterium TFI 002	0.00487196
Dacryonaema rufum	0		Dacryonaema rufum	0		Dacryonaema rufum	0		Dacryonaema rufum	0			Dacryonaema rufum	0		Dacryonaema rufum	0		Dacryonaema rufum	0.00142582		Dacryonaema rufum	0
Dactylis glomerata	0		Dactylis glomerata	0		Dactylis glomerata	0		Dactylis glomerata	0			Dactylis glomerata	0		Dactylis glomerata	0		Dactylis glomerata	0		Dactylis glomerata	0
Danaus plexippus	0		Danaus plexippus	0		Danaus plexippus	0		Danaus plexippus	0			Danaus plexippus	7.0135e-05		Danaus plexippus	0		Danaus plexippus	0		Danaus plexippus	0
Daphnia magna	0.0798085		Daphnia magna	0		Daphnia magna	0		Daphnia magna	0			Daphnia magna	0		Daphnia magna	0		Daphnia magna	0		Daphnia magna	0
Daphniphyllum sp. 205-82	0		Daphniphyllum sp. 205-82	0		Daphniphyllum sp. 205-82	0		Daphniphyllum sp. 205-82	0			Daphniphyllum sp. 205-82	0		Daphniphyllum sp. 205-82	0		Daphniphyllum sp. 205-82	0		Daphniphyllum sp. 205-82	0
Darwinula stevensoni	0.0798085		Darwinula stevensoni	0		Darwinula stevensoni	0		Darwinula stevensoni	0			Darwinula stevensoni	0.00944005		Darwinula stevensoni	0.0138397		Darwinula stevensoni	0.00326275		Darwinula stevensoni	0.0355093
Daucus conchitae	0		Daucus conchitae	0		Daucus conchitae	0		Daucus conchitae	0.00093162			Daucus conchitae	0		Daucus conchitae	0		Daucus conchitae	0		Daucus conchitae	0
Debaryomyces hansenii	0		Debaryomyces hansenii	0		Debaryomyces hansenii	0		Debaryomyces hansenii	0			Debaryomyces hansenii	0		Debaryomyces hansenii	0		Debaryomyces hansenii	0.0016009		Debaryomyces hansenii	0
Dechloromonas aromatica	0		Dechloromonas aromatica	0		Dechloromonas aromatica	0.00120662		Dechloromonas aromatica	0.00093162			Dechloromonas aromatica	0.00208279		Dechloromonas aromatica	0.00142978		Dechloromonas aromatica	0.00457343		Dechloromonas aromatica	0.0109619
Dechloromonas sp.	0		Dechloromonas sp.	0		Dechloromonas sp.	0		Dechloromonas sp.	0			Dechloromonas sp.	0.00089539		Dechloromonas sp.	0		Dechloromonas sp.	0.00343407		Dechloromonas sp.	0
Dechloromonas sp. HYN0024	0		Dechloromonas sp. HYN0024	0		Dechloromonas sp. HYN0024	0		Dechloromonas sp. HYN0024	0			Dechloromonas sp. HYN0024	0		Dechloromonas sp. HYN0024	0		Dechloromonas sp. HYN0024	7.4213e-05		Dechloromonas sp. HYN0024	0
Dechlorosoma suillum	0		Dechlorosoma suillum	0		Dechlorosoma suillum	0		Dechlorosoma suillum	0			Dechlorosoma suillum	0.00458223		Dechlorosoma suillum	0.00034581		Dechlorosoma suillum	0		Dechlorosoma suillum	0
Deefgea sp. D17	0		Deefgea sp. D17	0		Deefgea sp. D17	0		Deefgea sp. D17	0.00093162			Deefgea sp. D17	0		Deefgea sp. D17	0.00055934		Deefgea sp. D17	0		Deefgea sp. D17	0.00060899
Deferribacter desulfuricans	0		Deferribacter desulfuricans	0		Deferribacter desulfuricans	0		Deferribacter desulfuricans	0			Deferribacter desulfuricans	0.00178307		Deferribacter desulfuricans	0		Deferribacter desulfuricans	0		Deferribacter desulfuricans	0
Dehalobacter restrictus	0		Dehalobacter restrictus	0		Dehalobacter restrictus	0		Dehalobacter restrictus	0			Dehalobacter restrictus	0		Dehalobacter restrictus	0.00046817		Dehalobacter restrictus	0		Dehalobacter restrictus	0
Dehalobacterium formicoaceticum	0		Dehalobacterium formicoaceticum	0		Dehalobacterium formicoaceticum	0		Dehalobacterium formicoaceticum	0			Dehalobacterium formicoaceticum	0		Dehalobacterium formicoaceticum	0.00111868		Dehalobacterium formicoaceticum	0		Dehalobacterium formicoaceticum	0
Dehalococcoides mccartyi	0		Dehalococcoides mccartyi	0		Dehalococcoides mccartyi	0		Dehalococcoides mccartyi	0			Dehalococcoides mccartyi	7.0135e-05		Dehalococcoides mccartyi	0.00076344		Dehalococcoides mccartyi	0.00060282		Dehalococcoides mccartyi	0
Deinococcus actinosclerus	0		Deinococcus actinosclerus	0		Deinococcus actinosclerus	0		Deinococcus actinosclerus	0			Deinococcus actinosclerus	0		Deinococcus actinosclerus	0.00223736		Deinococcus actinosclerus	0.00080045		Deinococcus actinosclerus	0
Deinococcus budaensis	0.0427958		Deinococcus budaensis	0		Deinococcus budaensis	0.0696379		Deinococcus budaensis	0			Deinococcus budaensis	7.0135e-05		Deinococcus budaensis	0.00017291		Deinococcus budaensis	0.00444658		Deinococcus budaensis	0
Deinococcus deserti	0		Deinococcus deserti	0		Deinococcus deserti	0		Deinococcus deserti	0			Deinococcus deserti	7.0135e-05		Deinococcus deserti	0		Deinococcus deserti	0.00053855		Deinococcus deserti	0
Deinococcus ficus	0		Deinococcus ficus	0		Deinococcus ficus	0		Deinococcus ficus	0			Deinococcus ficus	0		Deinococcus ficus	0		Deinococcus ficus	0.00273716		Deinococcus ficus	0
Deinococcus geothermalis	0.0999001		Deinococcus geothermalis	0		Deinococcus geothermalis	0		Deinococcus geothermalis	0			Deinococcus geothermalis	0		Deinococcus geothermalis	0		Deinococcus geothermalis	0		Deinococcus geothermalis	0
Deinococcus gobiensis	0		Deinococcus gobiensis	0		Deinococcus gobiensis	0		Deinococcus gobiensis	0			Deinococcus gobiensis	0.00212202		Deinococcus gobiensis	0		Deinococcus gobiensis	0.00317655		Deinococcus gobiensis	0.00060899
Deinococcus grandis	0		Deinococcus grandis	0.0534188		Deinococcus grandis	0		Deinococcus grandis	0.00093162			Deinococcus grandis	0.00047749		Deinococcus grandis	0		Deinococcus grandis	8.2146e-05		Deinococcus grandis	0
Deinococcus malanensis	0		Deinococcus malanensis	0		Deinococcus malanensis	0		Deinococcus malanensis	0			Deinococcus malanensis	0		Deinococcus malanensis	0		Deinococcus malanensis	0.00142582		Deinococcus malanensis	0
Deinococcus maricopensis	0		Deinococcus maricopensis	0		Deinococcus maricopensis	0		Deinococcus maricopensis	0			Deinococcus maricopensis	0.00212202		Deinococcus maricopensis	0		Deinococcus maricopensis	0.00026927		Deinococcus maricopensis	0
Deinococcus metallilatus	0		Deinococcus metallilatus	0		Deinococcus metallilatus	0		Deinococcus metallilatus	0			Deinococcus metallilatus	0		Deinococcus metallilatus	0.00055934		Deinococcus metallilatus	0		Deinococcus metallilatus	0
Deinococcus peraridilitoris	0		Deinococcus peraridilitoris	0		Deinococcus peraridilitoris	0		Deinococcus peraridilitoris	0			Deinococcus peraridilitoris	0.00212202		Deinococcus peraridilitoris	0		Deinococcus peraridilitoris	0		Deinococcus peraridilitoris	0
Deinococcus puniceus	0		Deinococcus puniceus	0		Deinococcus puniceus	0		Deinococcus puniceus	0			Deinococcus puniceus	0.00061776		Deinococcus puniceus	0.00029527		Deinococcus puniceus	0.00030478		Deinococcus puniceus	0
Deinococcus radiodurans	0		Deinococcus radiodurans	0		Deinococcus radiodurans	0		Deinococcus radiodurans	0			Deinococcus radiodurans	0.00523499		Deinococcus radiodurans	0.0144961		Deinococcus radiodurans	0.00437329		Deinococcus radiodurans	0.008142
Deinococcus sp. D7000	0		Deinococcus sp. D7000	0		Deinococcus sp. D7000	0		Deinococcus sp. D7000	0			Deinococcus sp. D7000	0		Deinococcus sp. D7000	0.00017291		Deinococcus sp. D7000	0		Deinococcus sp. D7000	0
Deinococcus sp. NW-56	0		Deinococcus sp. NW-56	0		Deinococcus sp. NW-56	0		Deinococcus sp. NW-56	0			Deinococcus sp. NW-56	0.00219215		Deinococcus sp. NW-56	0.0492368		Deinococcus sp. NW-56	0.00035142		Deinococcus sp. NW-56	0
Deinococcus swuensis	0		Deinococcus swuensis	0		Deinococcus swuensis	0		Deinococcus swuensis	0			Deinococcus swuensis	0		Deinococcus swuensis	0		Deinococcus swuensis	0.00035142		Deinococcus swuensis	0
Deinococcus wulumuqiensis	0.103327		Deinococcus wulumuqiensis	0		Deinococcus wulumuqiensis	0		Deinococcus wulumuqiensis	0.0948317			Deinococcus wulumuqiensis	0.0122167		Deinococcus wulumuqiensis	0.00017291		Deinococcus wulumuqiensis	0.00288875		Deinococcus wulumuqiensis	0
Delftia acidovorans	2.14286		Delftia acidovorans	0.195488		Delftia acidovorans	2.59649		Delftia acidovorans	0.896774			Delftia acidovorans	0.325702		Delftia acidovorans	0.143661		Delftia acidovorans	0.167226		Delftia acidovorans	0.373795
Delftia lacustris	0		Delftia lacustris	0		Delftia lacustris	0.0377074		Delftia lacustris	0			Delftia lacustris	0.00124774		Delftia lacustris	0		Delftia lacustris	0.00052861		Delftia lacustris	0
Delftia sp.	0		Delftia sp.	0		Delftia sp.	0		Delftia sp.	0			Delftia sp.	0		Delftia sp.	0		Delftia sp.	0.00275908		Delftia sp.	0
Delftia sp. HK171	0		Delftia sp. HK171	0		Delftia sp. HK171	0		Delftia sp. HK171	0.00093162			Delftia sp. HK171	0.00176429		Delftia sp. HK171	0		Delftia sp. HK171	0		Delftia sp. HK171	0
Delftia sp. YF31	0		Delftia sp. YF31	0		Delftia sp. YF31	0.00120662		Delftia sp. YF31	0			Delftia sp. YF31	0		Delftia sp. YF31	0		Delftia sp. YF31	0		Delftia sp. YF31	0
Delftia tsuruhatensis	0		Delftia tsuruhatensis	0.0678887		Delftia tsuruhatensis	0.00241325		Delftia tsuruhatensis	0			Delftia tsuruhatensis	0.0189482		Delftia tsuruhatensis	0		Delftia tsuruhatensis	0		Delftia tsuruhatensis	0
Dendrocorticium roseocarneum	0		Dendrocorticium roseocarneum	0		Dendrocorticium roseocarneum	0		Dendrocorticium roseocarneum	0			Dendrocorticium roseocarneum	0		Dendrocorticium roseocarneum	0		Dendrocorticium roseocarneum	0		Dendrocorticium roseocarneum	0
[truncated: 4,385 more rows]

## Sheet: Figure 5
Figure 5b - PBMC titer
[truncated: 95 more rows]

## Sheet: Figure 6
Figure 6b
[truncated: 99 more rows]

## Sheet: Figure S1
Fig S1a
[truncated: 13 more rows]

## Sheet: Figure S2
Figure S2b
[truncated: 58 more rows]

## Sheet: Figure S3
Figure S3
[truncated: 8 more rows]

## Sheet: Figure S4
Figure S4a - CDV nAb titers
[truncated: 12 more rows]

[truncated: 17 more sheets: Figure S5, Figure S6, Figure S7, Figure S8, Figure S9, Figure S10, Figure S11, Figure S12, Figure S13, Figure S17, Figure S18, Figure S19, Figure S20, Figure S21, Figure S22, Figure S23, Figure S24]
